# Supplementary material for: Genome-Wide Characterization of Alternative Splicing Events and Their Responses to Cold Stress in Tilapia
Source: Front Genet. 2020 Mar 18;11:244. doi: 10.3389/fgene.2020.00244 (PMC7093569; doi:10.3389/fgene.2020.00244)
Supplement: Supplementary file 1 [file Table_1.XLSX]

## Sheet: Sheet1
Additional file 1 Summary information for RNAseq data used in this study
Data_id	Tissue	Organism	Treatment	# of Spots	# of Bases	Overall read alignment rate (%)	NCBI SRA Submitter	Description
SRR391702	muscle	Oreochromis niloticus	generic	9563427	2G	85.2	Broad Institute (BI)	Oreochromis niloticus (Nile Tilapia) RNA sequencing from multiple tissues.
SRR391704	muscle	Oreochromis niloticus	generic	9117724	1.9G	76.8	Broad Institute (BI)	Oreochromis niloticus (Nile Tilapia) RNA sequencing from multiple tissues.
SRR391706	muscle	Oreochromis niloticus	generic	9422533	2G	83.7	Broad Institute (BI)	Oreochromis niloticus (Nile Tilapia) RNA sequencing from multiple tissues.
SRR391685	blood	Oreochromis niloticus	generic	13051045	2.7G	84.6	Broad Institute (BI)	Oreochromis niloticus (Nile Tilapia) RNA sequencing from multiple tissues.
SRR391692	blood	Oreochromis niloticus	generic	12657510	2.7G	77.7	Broad Institute (BI)	Oreochromis niloticus (Nile Tilapia) RNA sequencing from multiple tissues.
SRR391703	blood	Oreochromis niloticus	generic	13257797	2.8G	86.2	Broad Institute (BI)	Oreochromis niloticus (Nile Tilapia) RNA sequencing from multiple tissues.
SRR391697	brain	Oreochromis niloticus	generic	10381795	2.2G	79.4	Broad Institute (BI)	Oreochromis niloticus (Nile Tilapia) RNA sequencing from multiple tissues.
SRR391699	brain	Oreochromis niloticus	generic	10043950	2.1G	72.9	Broad Institute (BI)	Oreochromis niloticus (Nile Tilapia) RNA sequencing from multiple tissues.
SRR391709	brain	Oreochromis niloticus	generic	10543538	2.2G	80.6	Broad Institute (BI)	Oreochromis niloticus (Nile Tilapia) RNA sequencing from multiple tissues.
SRR391683	eye	Oreochromis niloticus	generic	9545287	2G	78	Broad Institute (BI)	Oreochromis niloticus (Nile Tilapia) RNA sequencing from multiple tissues.
SRR391700	eye	Oreochromis niloticus	generic	9700733	2G	79.3	Broad Institute (BI)	Oreochromis niloticus (Nile Tilapia) RNA sequencing from multiple tissues.
SRR391712	eye	Oreochromis niloticus	generic	9252694	1.9G	71.6	Broad Institute (BI)	Oreochromis niloticus (Nile Tilapia) RNA sequencing from multiple tissues.
SRR391681	heart	Oreochromis niloticus	generic	10249601	2.2G	79.8	Broad Institute (BI)	Oreochromis niloticus (Nile Tilapia) RNA sequencing from multiple tissues.
SRR391686	heart	Oreochromis niloticus	generic	10083954	2.1G	78.6	Broad Institute (BI)	Oreochromis niloticus (Nile Tilapia) RNA sequencing from multiple tissues.
SRR391696	heart	Oreochromis niloticus	generic	9798111	2.1G	72	Broad Institute (BI)	Oreochromis niloticus (Nile Tilapia) RNA sequencing from multiple tissues.
SRR391680	kidney	Oreochromis niloticus	generic	14217613	3G	70.9	Broad Institute (BI)	Oreochromis niloticus (Nile Tilapia) RNA sequencing from multiple tissues.
SRR391684	kidney	Oreochromis niloticus	generic	14882661	3.1G	78.6	Broad Institute (BI)	Oreochromis niloticus (Nile Tilapia) RNA sequencing from multiple tissues.
SRR391689	kidney	Oreochromis niloticus	generic	14678011	3.1G	77.3	Broad Institute (BI)	Oreochromis niloticus (Nile Tilapia) RNA sequencing from multiple tissues.
SRR391688	liver	Oreochromis niloticus	generic	11029593	2.3G	81.9	Broad Institute (BI)	Oreochromis niloticus (Nile Tilapia) RNA sequencing from multiple tissues.
SRR391698	liver	Oreochromis niloticus	generic	10734101	2.3G	74.8	Broad Institute (BI)	Oreochromis niloticus (Nile Tilapia) RNA sequencing from multiple tissues.
SRR391708	liver	Oreochromis niloticus	generic	11192952	2.4G		Broad Institute (BI)	Oreochromis niloticus (Nile Tilapia) RNA sequencing from multiple tissues.
SRR391687	ovary	Oreochromis niloticus	generic	11694652	2.5G	79.4	Broad Institute (BI)	Oreochromis niloticus (Nile Tilapia) RNA sequencing from multiple tissues.
SRR391691	ovary	Oreochromis niloticus	generic	12272353	2.6G	88	Broad Institute (BI)	Oreochromis niloticus (Nile Tilapia) RNA sequencing from multiple tissues.
SRR391693	ovary	Oreochromis niloticus	generic	12085762	2.5G	86.6	Broad Institute (BI)	Oreochromis niloticus (Nile Tilapia) RNA sequencing from multiple tissues.
SRR391682	skin	Oreochromis niloticus	generic	7381889	1.7G	71.1	Broad Institute (BI)	Oreochromis niloticus (Nile Tilapia) RNA sequencing from multiple tissues.
SRR391694	skin	Oreochromis niloticus	generic	7693490	1.7G	79.3	Broad Institute (BI)	Oreochromis niloticus (Nile Tilapia) RNA sequencing from multiple tissues.
SRR391710	skin	Oreochromis niloticus	generic	7578166	1.7G	77.9	Broad Institute (BI)	Oreochromis niloticus (Nile Tilapia) RNA sequencing from multiple tissues.
SRR391690	testis	Oreochromis niloticus	generic	10512573	2.2G	81.4	Broad Institute (BI)	Oreochromis niloticus (Nile Tilapia) RNA sequencing from multiple tissues.
SRR391695	testis	Oreochromis niloticus	generic	10347708	2.2G	80.1	Broad Institute (BI)	Oreochromis niloticus (Nile Tilapia) RNA sequencing from multiple tissues.
SRR391701	testis	Oreochromis niloticus	generic	10053306	2.1G	73.4	Broad Institute (BI)	Oreochromis niloticus (Nile Tilapia) RNA sequencing from multiple tissues.
lbjT1	brain	Oreochromis niloticus	15℃ 24h	43931272	6.59G	78	This study	Oreochromis niloticus (Nile Tilapia) RNA sequencing for cold stress
lbjT2	brain	Oreochromis niloticus	15℃ 24h	56171496	8.43G	78.3	This study	Oreochromis niloticus (Nile Tilapia) RNA sequencing for cold stress
lbjT3	brain	Oreochromis niloticus	15℃ 24h	46609330	6.99G	78.3	This study	Oreochromis niloticus (Nile Tilapia) RNA sequencing for cold stress
lbjT4	brain	Oreochromis niloticus	26℃	63379418	9.51G	76.1	This study	Oreochromis niloticus (Nile Tilapia) RNA sequencing for cold stress
lbjT5	brain	Oreochromis niloticus	26℃	48273688	7.24G	79	This study	Oreochromis niloticus (Nile Tilapia) RNA sequencing for cold stress
lbjT6	brain	Oreochromis niloticus	26℃	43431202	6.51G	77	This study	Oreochromis niloticus (Nile Tilapia) RNA sequencing for cold stress
lbjT7	heart	Oreochromis niloticus	15℃ 24h	58102460	8.72G	83.4	This study	Oreochromis niloticus (Nile Tilapia) RNA sequencing for cold stress
lbjT8	heart	Oreochromis niloticus	15℃ 24h	59260854	8.89G	81	This study	Oreochromis niloticus (Nile Tilapia) RNA sequencing for cold stress
lbjT9	heart	Oreochromis niloticus	15℃ 24h	48819440	7.32G	80.3	This study	Oreochromis niloticus (Nile Tilapia) RNA sequencing for cold stress
lbjT10	heart	Oreochromis niloticus	26℃	42629764	6.39G	76.4	This study	Oreochromis niloticus (Nile Tilapia) RNA sequencing for cold stress
lbjT11	heart	Oreochromis niloticus	26℃	43767034	6.57G	80	This study	Oreochromis niloticus (Nile Tilapia) RNA sequencing for cold stress
lbjT12	heart	Oreochromis niloticus	26℃	48923180	7.34G	82	This study	Oreochromis niloticus (Nile Tilapia) RNA sequencing for cold stress
