# Supplementary material for: Genome-Wide Characterization of Alternative Splicing Events and Their Responses to Cold Stress in Tilapia
Source: Front Genet. 2020 Mar 18;11:244. doi: 10.3389/fgene.2020.00244 (PMC7093569; doi:10.3389/fgene.2020.00244)
Supplement: Supplementary file 3 [file Table_3.XLSX]

## Sheet: sheet1
Additional file 3. List of tissue-specific DAS identified in tilapia
Tissue	FeatureID	GeneID	CountbinID	baseMean	baseVar	dispBeforeSharing	dispFitted	dispersion	pvalue	padjust	chr	start	end	transcripts	featureType	padjust_noFilter	log2FC(noheart/heart)	log2FCvst(noheart/heart)	expr_heart	expr_noheart	geneWisePadj
heart	ENSONIG00000007002:E001	ENSONIG00000007002	E001	776.004	4.49075e+06	0.0568083	0.0188426	0.0553139	0.293664	1	GL831254.1	557433	557503	ENSONIT00000008835	exonic_part	1	1.1493	0.574276	212.581	835.798	0
heart	ENSONIG00000007002:E002	ENSONIG00000007002	E002	787.948	4.06278e+06	0.00546216	0.0188288	0.00589307	0.0790729	1	GL831254.1	557827	557925	ENSONIT00000008835	exonic_part	1	-0.310224	-0.154954	445.037	798.53	0
heart	ENSONIG00000007002:E003	ENSONIG00000007002	E003	895.104	5.09033e+06	0.000509738	0.0187213	0.000841552	9.00886e-10	0.000189267	GL831254.1	558108	558192	ENSONIT00000008835	exonic_part	0.000189267	-0.542783	-0.271049	525.796	794.47	0
heart	ENSONIG00000007002:E004	ENSONIG00000007002	E004	899.656	4.92786e+06	0.0187587	0.0187173	0.0187541	0.770013	1	GL831254.1	558285	558364	ENSONIT00000008835	exonic_part	1	-0.351754	-0.175653	521.562	936.318	0
heart	ENSONIG00000007002:E005	ENSONIG00000007002	E005	972.009	5.42812e+06	0.0305995	0.0186587	0.0302108	0.201756	1	GL831254.1	558472	558624	ENSONIT00000008835	exonic_part	1	-1.06928	-0.533669	721.446	997.16	0
heart	ENSONIG00000007002:E006	ENSONIG00000007002	E006	695.66	2.7996e+06	0.0264724	0.0189479	0.0261781	0.303374	1	GL831254.1	559087	559169	ENSONIT00000008835	exonic_part	1	-0.671462	-0.335401	473.23	717.089	0
heart	ENSONIG00000007002:E007	ENSONIG00000007002	E007	592.845	2.12587e+06	0.0122235	0.0191243	0.0124508	0.473194	1	GL831254.1	559324	559440	ENSONIT00000008835	exonic_part	1	-0.310896	-0.155339	343.457	610.951	0
heart	ENSONIG00000007002:E008	ENSONIG00000007002	E008	527.943	1.74081e+06	0.00610425	0.019271	0.00659998	0.952722	1	GL831254.1	559694	559785	ENSONIT00000008835	exonic_part	1	-0.138194	-0.0690582	276.282	534.256	0
heart	ENSONIG00000007002:E009	ENSONIG00000007002	E009	720.525	3.52924e+06	0.00515124	0.0189128	0.00562211	0.0386367	1	GL831254.1	559862	559972	ENSONIT00000008835	exonic_part	1	0.444139	0.221912	280.732	741.022	0
heart	ENSONIG00000007002:E010	ENSONIG00000007002	E010	574.794	2.27454e+06	0.0076453	0.0191617	0.00810485	0.0677469	1	GL831254.1	560200	560300	ENSONIT00000008835	exonic_part	1	0.504434	0.252086	213.68	595.262	0
heart	ENSONIG00000007002:E011	ENSONIG00000007002	E011	462.074	1.52008e+06	0.0217287	0.019462	0.0216198	0.283373	1	GL831254.1	563488	563511	ENSONIT00000008835	exonic_part	1	0.731637	0.365681	150.395	489.703	0
heart	ENSONIG00000007002:J012	ENSONIG00000007002	J012	388.236	1.10346e+06	0.0422647	0.0133477	0.0407291	0.0577618	1	GL831254.1	557503	557827	ENSONIT00000008835	splice_site	1	0.85699	0.428368	116.144	414.398	0
heart	ENSONIG00000007002:J013	ENSONIG00000007002	J013	573.384	2.05201e+06	7.1375e-05	0.0114576	0.000433849	2.22014e-25	9.32856e-20	GL831254.1	557925	558108	ENSONIT00000008835	splice_site	9.32856e-20	-0.771748	-0.3856	373.023	459.995	0
heart	ENSONIG00000007002:J014	ENSONIG00000007002	J014	536.609	1.87232e+06	0.000125145	0.0117609	0.000424545	0.186817	1	GL831254.1	558192	558285	ENSONIT00000008835	splice_site	1	-0.0641629	-0.0320648	245.134	438.701	0
heart	ENSONIG00000007002:J015	ENSONIG00000007002	J015	606.081	2.11822e+06	0.0301426	0.0112069	0.0292234	0.577595	1	GL831254.1	558364	558472	ENSONIT00000008835	splice_site	1	-0.575678	-0.28761	400.798	626.079	0
heart	ENSONIG00000007002:J016	ENSONIG00000007002	J016	473.658	1.26775e+06	0.0263309	0.0123423	0.0257165	0.241295	1	GL831254.1	558624	559087	ENSONIT00000008835	splice_site	1	-0.719232	-0.359396	342.221	484.822	0
heart	ENSONIG00000007002:J017	ENSONIG00000007002	J017	415.17	992135	0.0272904	0.0129813	0.0263726	0.261682	1	GL831254.1	559169	559324	ENSONIT00000008835	splice_site	1	-0.536283	-0.268009	275.991	427.126	0
heart	ENSONIG00000007002:J018	ENSONIG00000007002	J018	314.685	627821	0.00284933	0.0147117	0.00326921	0.58911	1	GL831254.1	559440	559694	ENSONIT00000008835	splice_site	1	-0.113828	-0.0568977	151.948	292.635	0
heart	ENSONIG00000007002:J019	ENSONIG00000007002	J019	310.156	607668	0.00309882	0.0148175	0.00358814	0.829951	1	GL831254.1	559785	559862	ENSONIT00000008835	splice_site	1	-0.145269	-0.0726137	153.819	291.163	0
heart	ENSONIG00000007002:J020	ENSONIG00000007002	J020	467.509	1.53348e+06	0.0109063	0.0124039	0.0109634	0.0477261	1	GL831254.1	559972	560200	ENSONIT00000008835	splice_site	1	0.634128	0.316941	159.235	486.851	0
heart	ENSONIG00000007002:J021	ENSONIG00000007002	J021	461.47	1.51658e+06	0.0207612	0.0124654	0.0203024	0.206081	1	GL831254.1	560300	563488	ENSONIT00000008835	splice_site	1	0.735128	0.367426	149.735	488.583	0
kidney	ENSONIG00000007002:E001	ENSONIG00000007002	E001	776.004	4.49075e+06	0.0568083	0.0188426	0.0553139	0.293664	1	GL831254.1	557433	557503	ENSONIT00000008835	exonic_part	1	1.1493	0.574276	212.581	835.798	0
kidney	ENSONIG00000007002:E002	ENSONIG00000007002	E002	787.948	4.06278e+06	0.00546216	0.0188288	0.00589307	0.0790729	1	GL831254.1	557827	557925	ENSONIT00000008835	exonic_part	1	-0.310224	-0.154954	445.037	798.53	0
kidney	ENSONIG00000007002:E003	ENSONIG00000007002	E003	895.104	5.09033e+06	0.000509738	0.0187213	0.000841552	9.00886e-10	0.000189267	GL831254.1	558108	558192	ENSONIT00000008835	exonic_part	0.000189267	-0.542783	-0.271049	525.796	794.47	0
kidney	ENSONIG00000007002:E004	ENSONIG00000007002	E004	899.656	4.92786e+06	0.0187587	0.0187173	0.0187541	0.770013	1	GL831254.1	558285	558364	ENSONIT00000008835	exonic_part	1	-0.351754	-0.175653	521.562	936.318	0
kidney	ENSONIG00000007002:E005	ENSONIG00000007002	E005	972.009	5.42812e+06	0.0305995	0.0186587	0.0302108	0.201756	1	GL831254.1	558472	558624	ENSONIT00000008835	exonic_part	1	-1.06928	-0.533669	721.446	997.16	0
kidney	ENSONIG00000007002:E006	ENSONIG00000007002	E006	695.66	2.7996e+06	0.0264724	0.0189479	0.0261781	0.303374	1	GL831254.1	559087	559169	ENSONIT00000008835	exonic_part	1	-0.671462	-0.335401	473.23	717.089	0
kidney	ENSONIG00000007002:E007	ENSONIG00000007002	E007	592.845	2.12587e+06	0.0122235	0.0191243	0.0124508	0.473194	1	GL831254.1	559324	559440	ENSONIT00000008835	exonic_part	1	-0.310896	-0.155339	343.457	610.951	0
kidney	ENSONIG00000007002:E008	ENSONIG00000007002	E008	527.943	1.74081e+06	0.00610425	0.019271	0.00659998	0.952722	1	GL831254.1	559694	559785	ENSONIT00000008835	exonic_part	1	-0.138194	-0.0690582	276.282	534.256	0
kidney	ENSONIG00000007002:E009	ENSONIG00000007002	E009	720.525	3.52924e+06	0.00515124	0.0189128	0.00562211	0.0386367	1	GL831254.1	559862	559972	ENSONIT00000008835	exonic_part	1	0.444139	0.221912	280.732	741.022	0
kidney	ENSONIG00000007002:E010	ENSONIG00000007002	E010	574.794	2.27454e+06	0.0076453	0.0191617	0.00810485	0.0677469	1	GL831254.1	560200	560300	ENSONIT00000008835	exonic_part	1	0.504434	0.252086	213.68	595.262	0
kidney	ENSONIG00000007002:E011	ENSONIG00000007002	E011	462.074	1.52008e+06	0.0217287	0.019462	0.0216198	0.283373	1	GL831254.1	563488	563511	ENSONIT00000008835	exonic_part	1	0.731637	0.365681	150.395	489.703	0
kidney	ENSONIG00000007002:J012	ENSONIG00000007002	J012	388.236	1.10346e+06	0.0422647	0.0133477	0.0407291	0.0577618	1	GL831254.1	557503	557827	ENSONIT00000008835	splice_site	1	0.85699	0.428368	116.144	414.398	0
kidney	ENSONIG00000007002:J013	ENSONIG00000007002	J013	573.384	2.05201e+06	7.1375e-05	0.0114576	0.000433849	2.22014e-25	9.32856e-20	GL831254.1	557925	558108	ENSONIT00000008835	splice_site	9.32856e-20	-0.771748	-0.3856	373.023	459.995	0
kidney	ENSONIG00000007002:J014	ENSONIG00000007002	J014	536.609	1.87232e+06	0.000125145	0.0117609	0.000424545	0.186817	1	GL831254.1	558192	558285	ENSONIT00000008835	splice_site	1	-0.0641629	-0.0320648	245.134	438.701	0
kidney	ENSONIG00000007002:J015	ENSONIG00000007002	J015	606.081	2.11822e+06	0.0301426	0.0112069	0.0292234	0.577595	1	GL831254.1	558364	558472	ENSONIT00000008835	splice_site	1	-0.575678	-0.28761	400.798	626.079	0
kidney	ENSONIG00000007002:J016	ENSONIG00000007002	J016	473.658	1.26775e+06	0.0263309	0.0123423	0.0257165	0.241295	1	GL831254.1	558624	559087	ENSONIT00000008835	splice_site	1	-0.719232	-0.359396	342.221	484.822	0
kidney	ENSONIG00000007002:J017	ENSONIG00000007002	J017	415.17	992135	0.0272904	0.0129813	0.0263726	0.261682	1	GL831254.1	559169	559324	ENSONIT00000008835	splice_site	1	-0.536283	-0.268009	275.991	427.126	0
kidney	ENSONIG00000007002:J018	ENSONIG00000007002	J018	314.685	627821	0.00284933	0.0147117	0.00326921	0.58911	1	GL831254.1	559440	559694	ENSONIT00000008835	splice_site	1	-0.113828	-0.0568977	151.948	292.635	0
kidney	ENSONIG00000007002:J019	ENSONIG00000007002	J019	310.156	607668	0.00309882	0.0148175	0.00358814	0.829951	1	GL831254.1	559785	559862	ENSONIT00000008835	splice_site	1	-0.145269	-0.0726137	153.819	291.163	0
kidney	ENSONIG00000007002:J020	ENSONIG00000007002	J020	467.509	1.53348e+06	0.0109063	0.0124039	0.0109634	0.0477261	1	GL831254.1	559972	560200	ENSONIT00000008835	splice_site	1	0.634128	0.316941	159.235	486.851	0
kidney	ENSONIG00000007002:J021	ENSONIG00000007002	J021	461.47	1.51658e+06	0.0207612	0.0124654	0.0203024	0.206081	1	GL831254.1	560300	563488	ENSONIT00000008835	splice_site	1	0.735128	0.367426	149.735	488.583	0
liver	ENSONIG00000012310:E001	ENSONIG00000012310	E001	708.417	4.84821e+06	0.000668254	0.0186819	0.0022307	1.02713e-05	0.305259	GL831196.1	2471483	2471794	ENSONIT00000015517	exonic_part	0.431579	-0.659055	-0.329409	2663.34	368.419	2.04413e-06
liver	ENSONIG00000012310:E002	ENSONIG00000012310	E002	802.235	6.25895e+06	0.000480118	0.0185683	0.00192797	9.78247e-08	0.00559296	GL831196.1	2471939	2471978	ENSONIT00000015517	exonic_part	0.00790739	-0.732905	-0.366298	3070.13	409.306	2.04413e-06
liver	ENSONIG00000012310:E003	ENSONIG00000012310	E003	664.212	4.10696e+06	0.000856346	0.0187466	0.00244274	0.615153	1	GL831196.1	2471978	2472016	ENSONIT00000015517;ENSONIT00000015518	exonic_part	1	0.0174725	0.0087335	1955.64	405.65	2.04413e-06
liver	ENSONIG00000012310:E004	ENSONIG00000012310	E004	566.114	2.98247e+06	0.000462661	0.0189261	0.00196218	0.48151	1	GL831196.1	2472016	2472026	ENSONIT00000015517	exonic_part	1	0.026584	0.0132887	1565.26	326.042	2.04413e-06
liver	ENSONIG00000012310:E005	ENSONIG00000012310	E005	55.2397	28360.5	1.06861	0.0301671	0.905539	0.587704	1	GL831196.1	2472191	2472202	ENSONIT00000015518	exonic_part	1	0.00124245	0.000621211	191.533	39.8221	2.04413e-06
liver	ENSONIG00000012310:E006	ENSONIG00000012310	E006	690.86	4.44251e+06	0.000577302	0.0187066	0.00206093	0.474746	1	GL831196.1	2472906	2472926	ENSONIT00000015517	exonic_part	1	0.0394124	0.0196998	1980.39	415.187	2.04413e-06
liver	ENSONIG00000012310:E007	ENSONIG00000012310	E007	62.8422	36716.1	0.839691	0.0286602	0.721159	0.499087	1	GL831196.1	2473290	2473341	ENSONIT00000015518	exonic_part	1	0.0776043	0.038801	210.434	46.0987	2.04413e-06
liver	ENSONIG00000012310:E008	ENSONIG00000012310	E008	1114.54	1.18685e+07	1.59398e-06	0.018328	0.000907293	1.1348e-09	8.43147e-05	GL831196.1	2473695	2473752	ENSONIT00000015517;ENSONIT00000015518	exonic_part	0.000119205	-0.594425	-0.297029	3805.21	552.617	2.04413e-06
liver	ENSONIG00000012310:E009	ENSONIG00000012310	E009	3.83549	139.697	2.78577	0.197113	2.59783	0.568517	1	GL831196.1	2474788	2474794	ENSONIT00000015518	exonic_part	1	0.134348	0.0671741	12.253	2.7936	2.04413e-06
liver	ENSONIG00000012310:E010	ENSONIG00000012310	E010	934.755	8.38798e+06	0.000198982	0.0184468	0.00142542	2.35007e-07	0.00997759	GL831196.1	2474794	2474824	ENSONIT00000015517;ENSONIT00000015518	exonic_part	0.0141064	-0.634614	-0.317148	3379.53	479.025	2.04413e-06
liver	ENSONIG00000012310:E011	ENSONIG00000012310	E011	1.85756	35.7456	3.20204	0.388139	3.04373	0.595043	1	GL831196.1	2475077	2475083	ENSONIT00000015518	exonic_part	1	-0.26099	-0.130495	6.92111	1.19991	2.04413e-06
liver	ENSONIG00000012310:E012	ENSONIG00000012310	E012	885.912	7.7461e+06	0.000319851	0.0184873	0.00163406	6.87801e-12	2.04412e-06	GL831196.1	2475083	2475111	ENSONIT00000015517;ENSONIT00000015518	exonic_part	2.89e-06	-0.879002	-0.43929	3504.05	432.269	2.04413e-06
liver	ENSONIG00000012310:E013	ENSONIG00000012310	E013	967.077	8.8026e+06	1.88162e-06	0.0184221	0.000925586	0.000526609	1	GL831196.1	2476275	2476339	ENSONIT00000015517;ENSONIT00000015518	exonic_part	1	-0.377355	-0.188585	3023.66	490.683	2.04413e-06
liver	ENSONIG00000012310:E014	ENSONIG00000012310	E014	1232.44	1.41217e+07	1.36968e-06	0.0182689	0.000858172	0.762056	1	GL831196.1	2476554	2476671	ENSONIT00000015517;ENSONIT00000015518	exonic_part	1	-0.0265509	-0.0132665	3510.12	689.748	2.04413e-06
liver	ENSONIG00000012310:E015	ENSONIG00000012310	E015	1235.31	1.41867e+07	0.000359044	0.0182677	0.00160353	0.257188	1	GL831196.1	2476779	2476857	ENSONIT00000015517;ENSONIT00000015518	exonic_part	1	0.0847102	0.0423253	3682.56	781.361	2.04413e-06
liver	ENSONIG00000012310:E016	ENSONIG00000012310	E016	1595.49	2.3652e+07	0.000156682	0.0181419	0.00124403	0.0528202	1	GL831196.1	2476938	2477049	ENSONIT00000015517;ENSONIT00000015518	exonic_part	1	0.149955	0.0749003	4703.94	1015.2	2.04413e-06
liver	ENSONIG00000012310:E017	ENSONIG00000012310	E017	1676.99	2.61412e+07	2.96205e-06	0.0181209	0.000937521	0.0393495	1	GL831196.1	2477133	2477243	ENSONIT00000015517;ENSONIT00000015518	exonic_part	1	0.149244	0.0745397	4827.11	1028.44	2.04413e-06
liver	ENSONIG00000012310:E018	ENSONIG00000012310	E018	1482.64	2.04427e+07	2.64817e-05	0.0181747	0.000974659	0.0259935	1	GL831196.1	2477700	2477791	ENSONIT00000015517;ENSONIT00000015518	exonic_part	1	0.166013	0.0829323	4169.12	902.337	2.04413e-06
liver	ENSONIG00000012310:E019	ENSONIG00000012310	E019	1607.02	2.40123e+07	0.000779035	0.0181388	0.00214675	0.131996	1	GL831196.1	2477877	2477918	ENSONIT00000015517;ENSONIT00000015518	exonic_part	1	0.160795	0.0803118	4960.06	1092.93	2.04413e-06
liver	ENSONIG00000012310:E020	ENSONIG00000012310	E020	8.86691	755.552	2.32119	0.0953131	2.10867	0.578612	1	GL831196.1	2477964	2478001	ENSONIT00000015518	exonic_part	1	-0.391405	-0.195702	36.0802	5.71708	2.04413e-06
liver	ENSONIG00000012310:E021	ENSONIG00000012310	E021	1629.73	2.46999e+07	0.00071091	0.0181328	0.00202267	0.148957	1	GL831196.1	2478651	2478685	ENSONIT00000015517	exonic_part	1	0.154624	0.0772279	5026.54	1102.18	2.04413e-06
liver	ENSONIG00000012310:J022	ENSONIG00000012310	J022	661.065	4.23804e+06	0.00062452	0.00982729	0.00161941	1.12915e-07	0.00559296	GL831196.1	2471794	2471939	ENSONIT00000015517	splice_site	0.00790739	-0.704799	-0.352287	2394.51	319.241	2.04413e-06
liver	ENSONIG00000012310:J023	ENSONIG00000012310	J023	36.1531	12171.1	1.34462	0.0197309	1.14627	0.54211	1	GL831196.1	2472016	2472191	ENSONIT00000015518	splice_site	1	0.00897651	0.00448818	124.795	26.085	2.04413e-06
liver	ENSONIG00000012310:J024	ENSONIG00000012310	J024	551.211	2.82859e+06	0.74602	0.0105376	0.485191	0.467531	1	GL831196.1	2472026	2472906	ENSONIT00000015517	splice_site	1	0.115962	0.0579645	1831.14	408.517	2.04413e-06
liver	ENSONIG00000012310:J025	ENSONIG00000012310	J025	8.59848	694.451	2.32925	0.0108249	2.32925	0.592802	1	GL831196.1	2472202	2473290	ENSONIT00000015518	splice_site	1	-0.171206	-0.0856026	31.9326	5.89246	2.04413e-06
liver	ENSONIG00000012310:J026	ENSONIG00000012310	J026	608.061	3.44187e+06	0.000777339	0.0101505	0.00179962	0.543092	1	GL831196.1	2472926	2473695	ENSONIT00000015517	splice_site	1	0.0134765	0.00673642	1688.2	348.169	2.04413e-06
liver	ENSONIG00000012310:J027	ENSONIG00000012310	J027	20.425	4023.7	1.51094	0.0144571	1.31939	0.455199	1	GL831196.1	2473341	2473695	ENSONIT00000015518	splice_site	1	-0.238266	-0.119132	78.2812	13.7959	2.04413e-06
liver	ENSONIG00000012310:J028	ENSONIG00000012310	J028	0.877128	7.35221	3.55211	0.0997077	3.28456	0.601644	1	GL831196.1	2473752	2474788	ENSONIT00000015518	splice_site	1	-0.000779888	-0.000389944	2.76502	0.574077	2.04413e-06
liver	ENSONIG00000012310:J029	ENSONIG00000012310	J029	838.27	6.79048e+06	0.000284737	0.00894213	0.00108093	2.10301e-10	2.08336e-05	GL831196.1	2473752	2474794	ENSONIT00000015517	splice_site	2.94547e-05	-0.689596	-0.344653	2926.78	396.479	2.04413e-06
liver	ENSONIG00000012310:J030	ENSONIG00000012310	J030	0	0	NA	NA	NA	NA	NA	GL831196.1	2474824	2475077	ENSONIT00000015518	splice_site	NA	NA	NA	NA	NA	2.04413e-06
liver	ENSONIG00000012310:J031	ENSONIG00000012310	J031	753.616	5.59099e+06	0.000633453	0.00933274	0.00154941	4.0067e-11	5.95388e-06	GL831196.1	2474824	2475083	ENSONIT00000015517	splice_site	8.41766e-06	-0.843373	-0.421526	2882.11	356.906	2.04413e-06
liver	ENSONIG00000012310:J032	ENSONIG00000012310	J032	651.215	4.07248e+06	0.000602531	0.00988491	0.00157896	7.03375e-06	0.2613	GL831196.1	2475111	2476275	ENSONIT00000015517;ENSONIT00000015518	splice_site	0.369429	-0.624926	-0.312367	2279.66	318.444	2.04413e-06
liver	ENSONIG00000012310:J033	ENSONIG00000012310	J033	626.856	3.66108e+06	2.94826e-06	0.0100321	0.000681469	0.307876	1	GL831196.1	2476339	2476554	ENSONIT00000015517;ENSONIT00000015518	splice_site	1	-0.0325041	-0.0162479	1517.73	299.355	2.04413e-06
liver	ENSONIG00000012310:J034	ENSONIG00000012310	J034	663.085	4.08502e+06	2.29291e-06	0.00981561	0.000631459	0.0671341	1	GL831196.1	2476671	2476779	ENSONIT00000015517;ENSONIT00000015518	splice_site	1	0.217833	0.108888	1445.1	331.066	2.04413e-06
liver	ENSONIG00000012310:J035	ENSONIG00000012310	J035	909.807	7.69329e+06	0.000476036	0.00864862	0.00128559	0.214392	1	GL831196.1	2476857	2476938	ENSONIT00000015517;ENSONIT00000015518	splice_site	1	0.0674009	0.0336855	2520.02	530.203	2.04413e-06
liver	ENSONIG00000012310:J036	ENSONIG00000012310	J036	1063.46	1.05111e+07	1.37171e-06	0.00810635	0.000488642	0.03523	1	GL831196.1	2477049	2477133	ENSONIT00000015517;ENSONIT00000015518	splice_site	1	0.19871	0.0993044	2467.77	545.01	2.04413e-06
liver	ENSONIG00000012310:J037	ENSONIG00000012310	J037	883.685	7.26047e+06	5.99748e-06	0.00875233	0.000660893	0.0188593	1	GL831196.1	2477243	2477700	ENSONIT00000015517;ENSONIT00000015518	splice_site	1	0.201708	0.100814	2071.17	464.662	2.04413e-06
liver	ENSONIG00000012310:J038	ENSONIG00000012310	J038	980.403	8.93968e+06	0.000406254	0.00838613	0.00117961	0.0826913	1	GL831196.1	2477791	2477877	ENSONIT00000015517;ENSONIT00000015518	splice_site	1	0.11713	0.0585363	2665.78	574.727	2.04413e-06
liver	ENSONIG00000012310:J039	ENSONIG00000012310	J039	0	0	NA	NA	NA	NA	NA	GL831196.1	2477918	2477964	ENSONIT00000015518	splice_site	NA	NA	NA	NA	NA	2.04413e-06
liver	ENSONIG00000012310:J040	ENSONIG00000012310	J040	1386.95	1.78872e+07	0.000804296	0.00723573	0.00151978	0.130474	1	GL831196.1	2477918	2478651	ENSONIT00000015517	splice_site	1	0.118973	0.0594371	4130.55	888.087	2.04413e-06
ovary	ENSONIG00000010951:E001	ENSONIG00000010951	E001	17.9573	2149.26	0.000473203	0.0541855	0.00383972	1.48417e-05	0.561572	GL831172.1	2394306	2394418	ENSONIT00000013788	exonic_part	0.561572	0.661256	0.661256	21.6707	89.2632	0.000161426
ovary	ENSONIG00000010951:E002	ENSONIG00000010951	E002	19.2817	2488.24	0.000906339	0.0516284	0.00381103	1.07646e-05	0.561572	GL831172.1	2395541	2395647	ENSONIT00000013788	exonic_part	0.561572	0.658844	0.658844	23.3108	95.4048	0.000161426
ovary	ENSONIG00000010951:E003	ENSONIG00000010951	E003	18.8976	2385.67	0.00151908	0.0523331	0.00423316	5.72179e-05	0.699123	GL831172.1	2395946	2396075	ENSONIT00000013788	exonic_part	0.699123	0.619609	0.619609	22.8868	91.9345	0.000161426
ovary	ENSONIG00000010951:E004	ENSONIG00000010951	E004	24.1912	3318.73	7.38081e-05	0.0445917	0.00186703	0.313403	1	GL831172.1	2396177	2396392	ENSONIT00000013788	exonic_part	1	-0.134221	-0.134221	34.6682	86.525	0.000161426
ovary	ENSONIG00000010951:E005	ENSONIG00000010951	E005	22.8273	2817.39	1.41894e-05	0.0462429	0.00152362	0.15105	1	GL831172.1	2396713	2396835	ENSONIT00000013788	exonic_part	1	-0.167381	-0.167381	32.9146	80.3163	0.000161426
ovary	ENSONIG00000010951:E006	ENSONIG00000010951	E006	22.3504	2664.89	0.00506274	0.0468679	0.00716406	0.291003	1	GL831172.1	2397063	2397144	ENSONIT00000013788	exonic_part	1	-0.236874	-0.236874	30.0986	73.2731	0.000161426
ovary	ENSONIG00000010951:E007	ENSONIG00000010951	E007	28.0562	4355.16	9.56761e-05	0.0407846	0.00307626	0.280287	1	GL831172.1	2397676	2397874	ENSONIT00000013788	exonic_part	1	-0.163927	-0.163927	39.1635	96.9888	0.000161426
ovary	ENSONIG00000010951:E008	ENSONIG00000010951	E008	21.2958	2575.06	0.00247533	0.0483491	0.00428528	0.406258	1	GL831172.1	2397998	2398107	ENSONIT00000013788	exonic_part	1	-0.164938	-0.164938	29.7166	74.0525	0.000161426
ovary	ENSONIG00000010951:E009	ENSONIG00000010951	E009	20.0779	2376.87	0.000951361	0.0502534	0.00349598	0.92663	1	GL831172.1	2398360	2398487	ENSONIT00000013788	exonic_part	1	-0.0363135	-0.0363135	27.7941	74.4175	0.000161426
ovary	ENSONIG00000010951:E010	ENSONIG00000010951	E010	19.353	1998.65	4.36825e-05	0.0515007	0.00228284	0.196576	1	GL831172.1	2398760	2398878	ENSONIT00000013788	exonic_part	1	-0.173523	-0.173523	27.7318	67.5826	0.000161426
ovary	ENSONIG00000010951:E011	ENSONIG00000010951	E011	19.4443	2057.67	2.05037e-05	0.0513385	0.00190064	0.0707604	1	GL831172.1	2399226	2399341	ENSONIT00000013788	exonic_part	1	-0.249265	-0.249265	28.3257	65.6901	0.000161426
ovary	ENSONIG00000010951:E012	ENSONIG00000010951	E012	25.925	3553.26	0.00135435	0.0427434	0.0030963	0.153773	1	GL831172.1	2399420	2399608	ENSONIT00000013788	exonic_part	1	-0.196625	-0.196625	36.3438	88.1909	0.000161426
ovary	ENSONIG00000010951:E013	ENSONIG00000010951	E013	17.5206	1641.15	2.7907e-05	0.0551135	0.00182193	1	1	GL831172.1	2399763	2399836	ENSONIT00000013788	exonic_part	1	0.0235293	0.0235293	24.3279	66.7809	0.000161426
ovary	ENSONIG00000010951:E014	ENSONIG00000010951	E014	20.8653	2407.86	0.00012063	0.0489969	0.00230569	0.589736	1	GL831172.1	2400056	2400257	ENSONIT00000013788	exonic_part	1	0.0545697	0.0545697	28.4942	79.8527	0.000161426
ovary	ENSONIG00000010951:E015	ENSONIG00000010951	E015	12.0889	809.636	0.125323	0.0722587	0.118114	0.546323	1	GL831172.1	2400617	2400721	ENSONIT00000013788	exonic_part	1	-0.0336609	-0.0336609	12.1866	38.7001	0.000161426
ovary	ENSONIG00000010951:E016	ENSONIG00000010951	E016	13.0173	905.788	1e-08	0.0683143	0.00300684	0.609563	1	GL831172.1	2400869	2400940	ENSONIT00000013788	exonic_part	1	0.0663456	0.0663456	17.5748	50.0895	0.000161426
ovary	ENSONIG00000010951:E017	ENSONIG00000010951	E017	18.6865	1847.92	0.0017435	0.0527328	0.00366528	0.76717	1	GL831172.1	2401026	2401180	ENSONIT00000013788	exonic_part	1	-0.0657162	-0.0657162	25.4722	67.0898	0.000161426
ovary	ENSONIG00000010951:E018	ENSONIG00000010951	E018	28.5617	4043	0.0113658	0.0403628	0.0129805	0.184036	1	GL831172.1	2401483	2401609	ENSONIT00000013788	exonic_part	1	-0.295874	-0.295874	35.5188	86.2976	0.000161426
ovary	ENSONIG00000010951:E019	ENSONIG00000010951	E019	27.1619	3801.56	0.00446339	0.0415691	0.00601115	0.168026	1	GL831172.1	2401741	2401889	ENSONIT00000013788	exonic_part	1	-0.244363	-0.244363	36.504	88.0219	0.000161426
ovary	ENSONIG00000010951:E020	ENSONIG00000010951	E020	23.6589	3087.66	3.1985e-05	0.0452135	0.00219231	1	1	GL831172.1	2403307	2403424	ENSONIT00000013788	exonic_part	1	-0.0116388	-0.0116388	32.7331	88.0603	0.000161426
ovary	ENSONIG00000010951:J021	ENSONIG00000010951	J021	11.7195	808.093	6.91476e-05	0.0116926	0.00175375	0.421711	1	GL831172.1	2394418	2395541	ENSONIT00000013788	splice_site	1	0.13486	0.13486	16.3198	48.1557	0.000161426
ovary	ENSONIG00000010951:J022	ENSONIG00000010951	J022	12.4792	1099.73	5.19805e-05	0.0119092	0.00161988	3.84185e-10	0.000161426	GL831172.1	2395647	2395946	ENSONIT00000013788	splice_site	0.000161426	0.932123	0.932123	14.6071	71.4925	0.000161426
ovary	ENSONIG00000010951:J023	ENSONIG00000010951	J023	7.39551	345.961	0.0136125	0.0100207	0.0129007	1	1	GL831172.1	2396075	2396177	ENSONIT00000013788	splice_site	1	-0.131111	-0.131111	10.1084	27.115	0.000161426
ovary	ENSONIG00000010951:J024	ENSONIG00000010951	J024	15.2929	1245.95	7.5738e-05	0.0125739	0.00159421	0.0862289	1	GL831172.1	2396392	2396713	ENSONIT00000013788	splice_site	1	-0.219004	-0.219004	22.4924	52.8913	0.000161426
ovary	ENSONIG00000010951:J025	ENSONIG00000010951	J025	12.2328	794.581	0.000245579	0.0118441	0.002267	0.296219	1	GL831172.1	2396835	2397063	ENSONIT00000013788	splice_site	1	-0.153562	-0.153562	17.5936	43.2749	0.000161426
ovary	ENSONIG00000010951:J026	ENSONIG00000010951	J026	16.8864	1497.18	0.00755242	0.0130931	0.00815261	0.287449	1	GL831172.1	2397144	2397676	ENSONIT00000013788	splice_site	1	-0.264893	-0.264893	22.9834	55.2011	0.000161426
ovary	ENSONIG00000010951:J027	ENSONIG00000010951	J027	13.2619	1007	0.000226859	0.0120808	0.00187146	0.554524	1	GL831172.1	2397874	2397998	ENSONIT00000013788	splice_site	1	-0.0775744	-0.0775744	19.1517	49.3419	0.000161426
ovary	ENSONIG00000010951:J028	ENSONIG00000010951	J028	11.0339	718.581	0.000123271	0.0114592	0.0024837	0.978832	1	GL831172.1	2398107	2398360	ENSONIT00000013788	splice_site	1	-0.0185677	-0.0185677	15.7585	42.3796	0.000161426
ovary	ENSONIG00000010951:J029	ENSONIG00000010951	J029	11.0512	643.006	0.00116649	0.0114655	0.00260935	0.452613	1	GL831172.1	2398487	2398760	ENSONIT00000013788	splice_site	1	-0.108448	-0.108448	15.7804	40.0672	0.000161426
ovary	ENSONIG00000010951:J030	ENSONIG00000010951	J030	10.7459	642.51	0.00152161	0.011352	0.00276621	0.349039	1	GL831172.1	2398878	2399226	ENSONIT00000013788	splice_site	1	-0.181276	-0.181276	15.5788	37.7483	0.000161426
ovary	ENSONIG00000010951:J031	ENSONIG00000010951	J031	9.39818	453.722	0.0039401	0.0108002	0.00484068	0.278621	1	GL831172.1	2399341	2399420	ENSONIT00000013788	splice_site	1	-0.228299	-0.228299	13.4154	32.1028	0.000161426
ovary	ENSONIG00000010951:J032	ENSONIG00000010951	J032	13.4614	985.161	0.000214136	0.012118	0.00180843	1	1	GL831172.1	2399608	2399763	ENSONIT00000013788	splice_site	1	0.0321684	0.0321684	18.8151	51.9761	0.000161426
ovary	ENSONIG00000010951:J033	ENSONIG00000010951	J033	9.90959	545.974	6.1992e-05	0.0110166	0.00167226	0.947752	1	GL831172.1	2399836	2400056	ENSONIT00000013788	splice_site	1	0.00401724	0.00401724	14.1523	38.3605	0.000161426
ovary	ENSONIG00000010951:J034	ENSONIG00000010951	J034	7.43284	295.347	0.605112	0.0100317	0.471256	0.623526	1	GL831172.1	2400257	2400617	ENSONIT00000013788	splice_site	1	0.0155065	0.0155065	6.76777	22.8927	0.000161426
ovary	ENSONIG00000010951:J035	ENSONIG00000010951	J035	7.9335	362.362	0.100717	0.0101998	0.0812199	0.507011	1	GL831172.1	2400721	2400869	ENSONIT00000013788	splice_site	1	0.0164873	0.0164873	8.62774	28.0186	0.000161426
ovary	ENSONIG00000010951:J036	ENSONIG00000010951	J036	8.09227	323.605	0.268991	0.0102592	0.208352	1	1	GL831172.1	2400940	2401026	ENSONIT00000013788	splice_site	1	-0.170799	-0.170799	8.12239	23.9911	0.000161426
ovary	ENSONIG00000010951:J037	ENSONIG00000010951	J037	12.1748	752.458	0.00364406	0.011828	0.00451449	0.155826	1	GL831172.1	2401180	2401483	ENSONIT00000013788	splice_site	1	-0.280106	-0.280106	17.2662	39.9017	0.000161426
ovary	ENSONIG00000010951:J038	ENSONIG00000010951	J038	18.5505	1670.71	0.0200962	0.0137138	0.0195126	0.223208	1	GL831172.1	2401609	2401741	ENSONIT00000013788	splice_site	1	-0.344769	-0.344769	23.298	55.9123	0.000161426
ovary	ENSONIG00000010951:J039	ENSONIG00000010951	J039	18.0162	1749.84	3.64471e-05	0.0135077	0.00145775	0.298503	1	GL831172.1	2401889	2403307	ENSONIT00000013788	splice_site	1	-0.122775	-0.122775	25.9231	64.8305	0.000161426
skin	ENSONIG00000005863:E001	ENSONIG00000005863	E001	98.557	53798.4	0.00584917	0.0244358	0.00678436	0.169748	1	GL831138.1	647427	647586	ENSONIT00000007388	exonic_part	1	-0.0422515	-0.0422515	28.5154	527.834	0.000847562
skin	ENSONIG00000005863:E002	ENSONIG00000005863	E002	92.8756	51344.5	0.00556656	0.0248331	0.00673525	0.533142	1	GL831138.1	648555	648772	ENSONIT00000007388	exonic_part	1	-0.0457718	-0.0457718	26.4259	487.374	0.000847562
skin	ENSONIG00000005863:E003	ENSONIG00000005863	E003	60.9145	23607.4	0.0100536	0.0284499	0.0113356	0.249639	1	GL831138.1	649812	649939	ENSONIT00000007388	exonic_part	1	0.44496	0.44496	16.1584	338.729	0.000847562
skin	ENSONIG00000005863:E004	ENSONIG00000005863	E004	75.1387	33846	3.27464e-05	0.0264603	0.00267073	0.914292	1	GL831138.1	654678	654841	ENSONIT00000007388	exonic_part	1	0.114396	0.114396	18.9473	419.606	0.000847562
skin	ENSONIG00000005863:E005	ENSONIG00000005863	E005	83.1308	41067.1	1.2292e-05	0.0256412	0.00220307	0.974859	1	GL831138.1	654937	655112	ENSONIT00000007388	exonic_part	1	0.078908	0.078908	20.8931	463.064	0.000847562
skin	ENSONIG00000005863:E006	ENSONIG00000005863	E006	60.6101	22735.7	1.86417e-06	0.0285027	0.00511736	0.262669	1	GL831138.1	655231	655374	ENSONIT00000007388	exonic_part	1	0.402901	0.402901	14.837	351.181	0.000847562
skin	ENSONIG00000005863:J007	ENSONIG00000005863	J007	9.468	149.406	0.277901	0.0106563	0.261505	3.38486e-08	0.000635672	GL831138.1	647586	648555	ENSONIT00000007388	splice_site	0.00177781	-4.35626	-4.35626	8.99967	5.02931	0.000847562
skin	ENSONIG00000005863:J008	ENSONIG00000005863	J008	28.4606	5304.14	0.0086839	0.0187398	0.00990337	0.371198	1	GL831138.1	648772	649812	ENSONIT00000007388	splice_site	1	0.582793	0.582793	6.88389	159.748	0.000847562
skin	ENSONIG00000005863:J009	ENSONIG00000005863	J009	29.7193	5531.73	7.65993e-05	0.0194037	0.00278282	0.423758	1	GL831138.1	649939	654678	ENSONIT00000007388	splice_site	1	0.321238	0.321238	6.94196	170.615	0.000847562
skin	ENSONIG00000005863:J010	ENSONIG00000005863	J010	39.0561	8627.32	0.000125806	0.0240246	0.00301215	0.181325	1	GL831138.1	654841	654937	ENSONIT00000007388	splice_site	1	0.00216447	0.00216447	10.3631	209.463	0.000847562
skin	ENSONIG00000005863:J011	ENSONIG00000005863	J011	43.8064	11872.7	0.000886272	0.0260426	0.00342609	0.157212	1	GL831138.1	655112	655231	ENSONIT00000007388	splice_site	1	0.427962	0.427962	10.1731	259.228	0.000847562
skin	ENSONIG00000018925:E001	ENSONIG00000018925	E001	85.2503	27066.7	1e-08	0.0254497	0.00339884	0.543161	1	GL831146.1	969953	970485	ENSONIT00000023853	exonic_part	1	0.194205	0.194205	35.3282	414.018	0.00251782
skin	ENSONIG00000018925:E002	ENSONIG00000018925	E002	0.0372865	0.0417086	0.0344922	17.1877	0.178411	0.274802	NA	GL831146.1	974905	974945	ENSONIT00000023854	exonic_part	1	NA	NA	NA	NA	0.00251782
skin	ENSONIG00000018925:E003	ENSONIG00000018925	E003	0	0	NA	Inf	NA	NA	NA	GL831146.1	975002	975046	ENSONIT00000023854	exonic_part	NA	NA	NA	NA	NA	0.00251782
skin	ENSONIG00000018925:E004	ENSONIG00000018925	E004	93.8247	31944.7	1e-08	0.0247634	0.00502567	0.269725	1	GL831146.1	975190	975280	ENSONIT00000023853;ENSONIT00000023854	exonic_part	1	0.29007	0.29007	38.6818	458.282	0.00251782
skin	ENSONIG00000018925:E005	ENSONIG00000018925	E005	66.548	16367.9	1e-08	0.0275602	0.00122713	0.110053	0.992335	GL831146.1	978198	978320	ENSONIT00000023853;ENSONIT00000023854	exonic_part	1	0.227877	0.227877	25.7627	326.101	0.00251782
skin	ENSONIG00000018925:E006	ENSONIG00000018925	E006	52.9783	9993.78	1e-08	0.0300243	0.00131118	0.489944	1	GL831146.1	979133	979247	ENSONIT00000023853;ENSONIT00000023854	exonic_part	1	0.139321	0.139321	20.9508	252.971	0.00251782
skin	ENSONIG00000018925:E007	ENSONIG00000018925	E007	60.4903	13032.9	1e-08	0.0285236	0.00167712	0.312929	1	GL831146.1	979335	979477	ENSONIT00000023853;ENSONIT00000023854	exonic_part	1	-0.0771417	-0.0771417	25.5344	271.344	0.00251782
skin	ENSONIG00000018925:E008	ENSONIG00000018925	E008	70.4783	18778.6	1e-08	0.0270237	0.0016795	0.551355	1	GL831146.1	979829	979946	ENSONIT00000023853;ENSONIT00000023854	exonic_part	1	0.123233	0.123233	28.6694	338.834	0.00251782
skin	ENSONIG00000018925:E009	ENSONIG00000018925	E009	69.094	17136.1	1e-08	0.0272057	0.00202965	0.769579	1	GL831146.1	980065	980131	ENSONIT00000023853;ENSONIT00000023854	exonic_part	1	0.026618	0.026618	28.779	320.819	0.00251782
skin	ENSONIG00000018925:E010	ENSONIG00000018925	E010	65.9035	13297.3	1e-08	0.0276543	0.00251057	0.000940569	0.336308	GL831146.1	980940	981017	ENSONIT00000023853;ENSONIT00000023854	exonic_part	0.756981	-0.326161	-0.326161	30.2735	277.297	0.00251782
skin	ENSONIG00000018925:E011	ENSONIG00000018925	E011	40.0311	11998.8	0.3921	0.0339326	0.380555	0.00355198	0.596212	GL831146.1	982508	982611	ENSONIT00000023853	exonic_part	1	1.1932	1.1932	15.7414	240.804	0.00251782
skin	ENSONIG00000018925:E012	ENSONIG00000018925	E012	62.1242	11336.4	1e-08	0.0282452	0.0053959	0.0105174	0.767176	GL831146.1	984143	984231	ENSONIT00000023853;ENSONIT00000023854	exonic_part	1	-0.232993	-0.232993	28.9822	261.259	0.00251782
skin	ENSONIG00000018925:E013	ENSONIG00000018925	E013	58.6978	10552.9	1e-08	0.0288468	0.00422414	0.00687399	0.695128	GL831146.1	984231	984408	ENSONIT00000023853	exonic_part	1	-0.277839	-0.277839	27.1223	242.902	0.00251782
skin	ENSONIG00000018925:J014	ENSONIG00000018925	J014	67.639	16684.2	1e-08	0.0316911	0.0154205	0.869966	1	GL831146.1	970485	975190	ENSONIT00000023853	splice_site	1	0.325755	0.325755	29.8599	323.456	0.00251782
skin	ENSONIG00000018925:J015	ENSONIG00000018925	J015	0	0	NA	NA	NA	NA	NA	GL831146.1	974945	975002	ENSONIT00000023854	splice_site	NA	NA	NA	NA	NA	0.00251782
skin	ENSONIG00000018925:J016	ENSONIG00000018925	J016	0	0	NA	NA	NA	NA	NA	GL831146.1	975046	975190	ENSONIT00000023854	splice_site	NA	NA	NA	NA	NA	0.00251782
skin	ENSONIG00000018925:J017	ENSONIG00000018925	J017	44.0459	7156.34	1e-08	0.0261369	0.00209268	0.0714656	0.960559	GL831146.1	975280	978198	ENSONIT00000023853;ENSONIT00000023854	splice_site	1	0.353585	0.353585	16.8033	224.161	0.00251782
skin	ENSONIG00000018925:J018	ENSONIG00000018925	J018	40.1586	5855.46	1e-08	0.0245167	0.00217929	0.262714	1	GL831146.1	978320	979133	ENSONIT00000023853;ENSONIT00000023854	splice_site	1	0.250942	0.250942	15.5632	195.415	0.00251782
skin	ENSONIG00000018925:J019	ENSONIG00000018925	J019	17.9303	1087.33	1e-08	0.0134372	0.00261642	0.353232	1	GL831146.1	979247	979335	ENSONIT00000023853;ENSONIT00000023854	splice_site	1	-0.058647	-0.058647	7.50344	76.3033	0.00251782
skin	ENSONIG00000018925:J020	ENSONIG00000018925	J020	42.5716	6151.29	1e-08	0.0255443	0.00172487	0.104513	0.988502	GL831146.1	979477	979829	ENSONIT00000023853;ENSONIT00000023854	splice_site	1	-0.139429	-0.139429	18.6307	188.828	0.00251782
skin	ENSONIG00000018925:J021	ENSONIG00000018925	J021	48.3748	8753.37	1e-08	0.0277138	0.00171198	0.295286	1	GL831146.1	979946	980065	ENSONIT00000023853;ENSONIT00000023854	splice_site	1	0.2122	0.2122	19.2442	238.99	0.00251782
skin	ENSONIG00000018925:J022	ENSONIG00000018925	J022	46.3177	7816.66	1e-08	0.0269954	0.00236569	0.954189	1	GL831146.1	980131	980940	ENSONIT00000023853;ENSONIT00000023854	splice_site	1	0.108552	0.108552	18.9033	217.428	0.00251782
skin	ENSONIG00000018925:J023	ENSONIG00000018925	J023	20.1109	3317.87	0.983899	0.0144284	0.920561	0.0231255	0.870778	GL831146.1	981017	982508	ENSONIT00000023853	splice_site	1	1.12408	1.12408	7.91088	121.592	0.00251782
skin	ENSONIG00000018925:J024	ENSONIG00000018925	J024	14.5585	104.139	0.192781	0.0122076	0.186044	1.3407e-07	0.00167855	GL831146.1	981017	984143	ENSONIT00000023854	splice_site	0.00469446	-3.81042	-3.81042	14.5807	8.58803	0.00251782
skin	ENSONIG00000018925:J025	ENSONIG00000018925	J025	23.6707	4338.88	0.374364	0.0162133	0.357409	0.00395922	0.616901	GL831146.1	982611	984143	ENSONIT00000023853	splice_site	1	1.33108	1.33108	8.2388	145.068	0.00251782
skin	ENSONIG00000019219:E001	ENSONIG00000019219	E001	8.0354	9.88442	0.0274974	0.0976128	0.0293921	0.322105	1	GL831146.1	3862123	3862231	ENSONIT00000024213	exonic_part	1	-0.465859	-0.465859	8.34971	7.74144	0.00406282
skin	ENSONIG00000019219:E002	ENSONIG00000019219	E002	24.0837	961.357	0.188471	0.0445224	0.184745	2.43382e-07	0.00231929	GL831146.1	3864061	3864277	ENSONIT00000024213	exonic_part	0.00648644	3.85211	3.85211	16.8904	87.1956	0.00406282
skin	ENSONIG00000019219:E003	ENSONIG00000019219	E003	10.0552	39.9505	0.0996021	0.0816089	0.0991839	0.000411593	0.241552	GL831146.1	3864361	3864475	ENSONIT00000024213	exonic_part	0.55788	-3.19641	-3.19641	11.4697	1.73221	0.00406282
skin	ENSONIG00000019219:E004	ENSONIG00000019219	E004	7.61928	17.351	0.0256809	0.101964	0.0276177	3.51559e-05	0.0660223	GL831146.1	3864938	3865110	ENSONIT00000024213	exonic_part	0.165975	-3.77098	-3.77098	8.57928	0.860206	0.00406282
skin	ENSONIG00000019219:E005	ENSONIG00000019219	E005	10.2599	26.0462	0.0384643	0.0803388	0.0394189	0.000725402	0.305282	GL831146.1	3865216	3865403	ENSONIT00000024213	exonic_part	0.69674	-2.16944	-2.16944	11.2574	3.44318	0.00406282
skin	ENSONIG00000019219:E006	ENSONIG00000019219	E006	12.3964	51.0533	0.0295592	0.0695842	0.0307047	5.45488e-05	0.0780511	GL831146.1	3866619	3866807	ENSONIT00000024213	exonic_part	0.1959	-2.49774	-2.49774	13.6617	3.44417	0.00406282
skin	ENSONIG00000019219:E007	ENSONIG00000019219	E007	11.2741	44.1291	0.0276184	0.074725	0.0288455	4.27993e-05	0.0734782	GL831146.1	3866958	3867152	ENSONIT00000024213	exonic_part	0.186432	-2.74874	-2.74874	12.2776	2.58141	0.00406282
skin	ENSONIG00000019219:E008	ENSONIG00000019219	E008	55.1837	462.016	0.0608327	0.0295413	0.0598779	0.00330152	0.583549	GL831146.1	3867371	3871580	ENSONIT00000024213	exonic_part	1	-1.38685	-1.38685	56.1681	42.8556	0.00406282
skin	ENSONIG00000019219:J009	ENSONIG00000019219	J009	7.96839	9.68547	0.0276381	0.0100512	0.0262616	0.327766	1	GL831146.1	3862231	3864061	ENSONIT00000024213	splice_site	1	-0.452289	-0.452289	8.26451	7.74105	0.00406282
skin	ENSONIG00000019219:J010	ENSONIG00000019219	J010	6.72918	20.8208	0.111644	0.0097134	0.106022	0.00845305	0.729835	GL831146.1	3864277	3864361	ENSONIT00000024213	splice_site	1	-2.5545	-2.5545	7.69649	1.73304	0.00406282
skin	ENSONIG00000019219:J011	ENSONIG00000019219	J011	4.04246	9.16622	0.0660287	0.0108323	0.062009	0.000886474	0.329088	GL831146.1	3864475	3864938	ENSONIT00000024213	splice_site	0.741411	-24.5448	-24.5448	4.68783	2.50012e-07	0.00406282
skin	ENSONIG00000019219:J012	ENSONIG00000019219	J012	3.32775	3.43671	0.0215998	0.0119388	0.0204059	0.0252031	0.880419	GL831146.1	3865110	3865216	ENSONIT00000024213	splice_site	1	-2.38392	-2.38392	3.46121	0.860077	0.00406282
skin	ENSONIG00000019219:J013	ENSONIG00000019219	J013	6.30207	12.7122	0.0187419	0.00968239	0.0178076	0.0088365	0.740081	GL831146.1	3865403	3866619	ENSONIT00000024213	splice_site	1	-1.81657	-1.81657	6.82418	2.57971	0.00406282
skin	ENSONIG00000019219:J014	ENSONIG00000019219	J014	5.15075	12.8414	0.000309006	0.0100214	0.00364548	0.0012775	0.389311	GL831146.1	3866807	3866958	ENSONIT00000024213	splice_site	0.868574	-3.11191	-3.11191	5.40961	0.859835	0.00406282
skin	ENSONIG00000019219:J015	ENSONIG00000019219	J015	4.3931	7.58671	0.0356415	0.0105051	0.0332772	0.035454	0.910669	GL831146.1	3867152	3867371	ENSONIT00000024213	splice_site	1	-1.8116	-1.8116	4.65672	1.71896	0.00406282
skin	ENSONIG00000001991:E001	ENSONIG00000001991	E001	26.553	2100.23	1.0117	0.0420504	0.969397	0.0158132	0.830105	GL831149.1	6271941	6273027	ENSONIT00000002493	exonic_part	1	1.08462	1.08462	15.7439	119.646	0.0183281
skin	ENSONIG00000001991:E002	ENSONIG00000001991	E002	8.34311	195.13	0.682903	0.0946743	0.65694	0.0441869	0.934102	GL831149.1	6273027	6273126	ENSONIT00000002493;ENSONIT00000002494	exonic_part	1	0.618273	0.618273	5.0589	34.5651	0.0183281
skin	ENSONIG00000001991:E003	ENSONIG00000001991	E003	0	0	NA	Inf	NA	NA	NA	GL831149.1	6273126	6273233	ENSONIT00000002493	exonic_part	NA	NA	NA	NA	NA	0.0183281
skin	ENSONIG00000001991:E004	ENSONIG00000001991	E004	1.5764	7.60168	0.00834997	0.424056	0.0260455	0.492148	NA	GL831149.1	6273233	6273290	ENSONIT00000002493;ENSONIT00000002494	exonic_part	1	NA	NA	NA	NA	0.0183281
skin	ENSONIG00000001991:E005	ENSONIG00000001991	E005	3.51769	47.4463	0.268239	0.199935	0.265672	0.127675	1	GL831149.1	6273467	6273545	ENSONIT00000002493;ENSONIT00000002494	exonic_part	1	0.494872	0.494872	2.2064	14.3414	0.0183281
skin	ENSONIG00000001991:E006	ENSONIG00000001991	E006	0.131695	0.264159	0.416426	4.87919	0.494914	1	NA	GL831149.1	6273545	6273550	ENSONIT00000002494	exonic_part	1	NA	NA	NA	NA	0.0183281
skin	ENSONIG00000001991:E007	ENSONIG00000001991	E007	2.71575	31.8654	0.255879	0.253676	0.25573	0.304834	NA	GL831149.1	6273632	6273634	ENSONIT00000002493	exonic_part	1	NA	NA	NA	NA	0.0183281
skin	ENSONIG00000001991:E008	ENSONIG00000001991	E008	5.40606	99.7969	0.378676	0.136363	0.368949	0.0813165	0.971076	GL831149.1	6273634	6273725	ENSONIT00000002493;ENSONIT00000002494	exonic_part	1	0.505307	0.505307	3.24756	21.1005	0.0183281
skin	ENSONIG00000001991:E009	ENSONIG00000001991	E009	5.33157	101.996	0.325052	0.138018	0.317042	0.0528658	0.942688	GL831149.1	6274786	6274857	ENSONIT00000002493;ENSONIT00000002494	exonic_part	1	0.601195	0.601195	3.06684	21.2751	0.0183281
skin	ENSONIG00000001991:E010	ENSONIG00000001991	E010	4.92242	92.5905	0.312031	0.147998	0.305311	0.0595425	0.950595	GL831149.1	6274998	6275042	ENSONIT00000002493;ENSONIT00000002494	exonic_part	1	0.548583	0.548583	2.77921	18.7222	0.0183281
skin	ENSONIG00000001991:E011	ENSONIG00000001991	E011	6.22163	140.201	0.343702	0.120839	0.334085	0.0389107	0.920409	GL831149.1	6275149	6275191	ENSONIT00000002493;ENSONIT00000002494	exonic_part	1	0.93813	0.93813	3.03774	26.2539	0.0183281
skin	ENSONIG00000001991:E012	ENSONIG00000001991	E012	6.64368	254.291	1.24141	0.114303	1.18735	0.0350456	0.908701	GL831149.1	6276555	6276604	ENSONIT00000002493;ENSONIT00000002494	exonic_part	1	1.39861	1.39861	2.84918	32.5703	0.0183281
skin	ENSONIG00000001991:E013	ENSONIG00000001991	E013	8.14315	369.608	1.36263	0.0965585	1.30091	0.0233112	0.870778	GL831149.1	6276695	6276810	ENSONIT00000002493;ENSONIT00000002494	exonic_part	1	1.45597	1.45597	3.57504	41.4585	0.0183281
skin	ENSONIG00000001991:E014	ENSONIG00000001991	E014	13.1182	983.331	0.982157	0.0667425	0.946313	0.0115581	0.784739	GL831149.1	6276902	6277022	ENSONIT00000002493;ENSONIT00000002494	exonic_part	1	1.41737	1.41737	6.12407	65.4592	0.0183281
skin	ENSONIG00000001991:E015	ENSONIG00000001991	E015	14.7888	1443.07	1.40751	0.0612296	1.33541	0.00229739	0.50684	GL831149.1	6277555	6277785	ENSONIT00000002493	exonic_part	1	1.74176	1.74176	6.54852	81.1932	0.0183281
skin	ENSONIG00000001991:E016	ENSONIG00000001991	E016	2.46929	32.0033	0.78253	0.277206	0.757455	0.00758029	NA	GL831149.1	6277883	6278548	ENSONIT00000002493	exonic_part	1	NA	NA	NA	NA	0.0183281
skin	ENSONIG00000001991:E017	ENSONIG00000001991	E017	9.83674	83.4382	0.189157	0.0830228	0.186452	6.18008e-06	0.0201845	GL831149.1	6282389	6282479	ENSONIT00000002494	exonic_part	0.0552498	-2.74494	-2.74494	10.4643	8.60766	0.0183281
skin	ENSONIG00000001991:E018	ENSONIG00000001991	E018	14.1548	157.417	0.322021	0.0631686	0.315523	5.36672e-05	0.0775665	GL831149.1	6283350	6283488	ENSONIT00000002494	exonic_part	0.194492	-2.57432	-2.57432	14.6076	14.3516	0.0183281
skin	ENSONIG00000001991:E019	ENSONIG00000001991	E019	11.3669	123.4	0.318944	0.0742616	0.312172	7.66173e-05	0.0959242	GL831149.1	6283680	6283755	ENSONIT00000002494	exonic_part	0.236215	-2.62789	-2.62789	11.9804	10.834	0.0183281
skin	ENSONIG00000001991:E020	ENSONIG00000001991	E020	19.8644	593.375	0.375306	0.0501687	0.366603	1.3974e-05	0.0345259	GL831149.1	6283853	6284075	ENSONIT00000002494	exonic_part	0.0920337	-3.11942	-3.11942	20.919	16.2723	0.0183281
skin	ENSONIG00000001991:E021	ENSONIG00000001991	E021	0.163759	0.136578	0.661587	3.92737	0.70819	0.232171	NA	GL831149.1	6285192	6285243	ENSONIT00000002494	exonic_part	1	NA	NA	NA	NA	0.0183281
skin	ENSONIG00000001991:J022	ENSONIG00000001991	J022	0.216024	0.418082	0.105221	0.956609	0.14682	1	NA	GL831149.1	6273126	6273233	ENSONIT00000002494	splice_site	1	NA	NA	NA	NA	0.0183281
skin	ENSONIG00000001991:J023	ENSONIG00000001991	J023	1.5764	7.60168	0.00834997	0.0303383	0.0128259	0.530867	NA	GL831149.1	6273290	6273467	ENSONIT00000002493;ENSONIT00000002494	splice_site	1	NA	NA	NA	NA	0.0183281
skin	ENSONIG00000001991:J024	ENSONIG00000001991	J024	2.71575	31.8654	0.255879	0.0139431	0.230169	0.302226	NA	GL831149.1	6273545	6273632	ENSONIT00000002493	splice_site	1	NA	NA	NA	NA	0.0183281
skin	ENSONIG00000001991:J025	ENSONIG00000001991	J025	0.131695	0.264159	0.416426	1.61999	0.456999	1	NA	GL831149.1	6273550	6273634	ENSONIT00000002494	splice_site	1	NA	NA	NA	NA	0.0183281
skin	ENSONIG00000001991:J026	ENSONIG00000001991	J026	3.65839	47.9031	0.165113	0.0113281	0.147967	0.0433051	0.933115	GL831149.1	6273725	6274786	ENSONIT00000002493;ENSONIT00000002494	splice_site	1	0.912531	0.912531	1.87259	16.2692	0.0183281
skin	ENSONIG00000001991:J027	ENSONIG00000001991	J027	3.48577	48.3732	0.257903	0.01162	0.234614	0.206275	1	GL831149.1	6274857	6274998	ENSONIT00000002493;ENSONIT00000002494	splice_site	1	0.193134	0.193134	2.24723	12.0118	0.0183281
skin	ENSONIG00000001991:J028	ENSONIG00000001991	J028	3.61752	44.5574	0.200753	0.0113926	0.182094	0.113265	0.995022	GL831149.1	6275042	6275149	ENSONIT00000002493;ENSONIT00000002494	splice_site	1	0.437715	0.437715	2.14389	13.558	0.0183281
skin	ENSONIG00000001991:J029	ENSONIG00000001991	J029	4.54664	110.002	1.07238	0.0103874	0.971632	0.0289751	0.895533	GL831149.1	6275191	6276555	ENSONIT00000002493;ENSONIT00000002494	splice_site	1	1.83581	1.83581	1.5022	23.5772	0.0183281
skin	ENSONIG00000001991:J030	ENSONIG00000001991	J030	5.61379	199.996	1.20708	0.00980564	1.10421	0.0603387	0.95323	GL831149.1	6276604	6276695	ENSONIT00000002493;ENSONIT00000002494	splice_site	1	1.41985	1.41985	2.30813	27.1223	0.0183281
skin	ENSONIG00000001991:J031	ENSONIG00000001991	J031	5.64634	174.12	1.14072	0.00979333	1.04159	0.0322129	0.901844	GL831149.1	6276810	6276902	ENSONIT00000002493;ENSONIT00000002494	splice_site	1	1.61101	1.61101	2.1547	28.6783	0.0183281
skin	ENSONIG00000001991:J032	ENSONIG00000001991	J032	7.42506	353.418	1.12263	0.00987072	1.02291	0.00944683	0.750388	GL831149.1	6277022	6277555	ENSONIT00000002493	splice_site	1	1.3773	1.3773	3.2212	36.0848	0.0183281
skin	ENSONIG00000001991:J033	ENSONIG00000001991	J033	0.314029	0.452082	0.408094	0.569604	0.413429	0.108104	NA	GL831149.1	6277022	6282389	ENSONIT00000002494	splice_site	1	NA	NA	NA	NA	0.0183281
skin	ENSONIG00000001991:J034	ENSONIG00000001991	J034	2.12177	25.248	0.742209	0.0186256	0.652987	0.00495859	NA	GL831149.1	6277785	6277883	ENSONIT00000002493	splice_site	1	NA	NA	NA	NA	0.0183281
skin	ENSONIG00000001991:J035	ENSONIG00000001991	J035	9.17015	74.993	0.165339	0.0105316	0.157323	1.58594e-06	0.00850964	GL831149.1	6282479	6283350	ENSONIT00000002494	splice_site	0.0237992	-2.81199	-2.81199	9.87557	7.71327	0.0183281
skin	ENSONIG00000001991:J036	ENSONIG00000001991	J036	9.73834	98.8236	0.265697	0.0107689	0.252741	2.25453e-05	0.0464315	GL831149.1	6283488	6283680	ENSONIT00000002494	splice_site	0.123111	-2.65289	-2.65289	10.4702	9.09919	0.0183281
skin	ENSONIG00000001991:J037	ENSONIG00000001991	J037	5.21308	26.6407	0.224918	0.00998988	0.210165	0.000255384	0.189944	GL831149.1	6283755	6283853	ENSONIT00000002494	splice_site	0.440355	-2.50684	-2.50684	5.73334	5.1116	0.0183281
skin	ENSONIG00000001991:J038	ENSONIG00000001991	J038	0.014991	0.00674193	0.537548	2.28686	0.599409	0.485656	NA	GL831149.1	6284075	6285192	ENSONIT00000002494	splice_site	1	NA	NA	NA	NA	0.0183281
skin	ENSONIG00000002418:E001	ENSONIG00000002418	E001	11.4022	151.454	0.0257787	0.0740872	0.0270546	0.496958	1	GL831166.1	4329763	4329770	ENSONIT00000003024	exonic_part	1	-0.0939887	-0.0939887	9.15183	12.8027	2.68276e-05
skin	ENSONIG00000002418:E002	ENSONIG00000002418	E002	207.616	35250.6	1.34611e-08	0.0210236	0.0043781	0.970145	1	GL831166.1	4329922	4330390	ENSONIT00000003025	exonic_part	1	0.0431437	0.0431437	180.388	295.993	2.68276e-05
skin	ENSONIG00000002418:E003	ENSONIG00000002418	E003	125.134	13307.9	1e-08	0.0230562	0.00277486	0.859371	1	GL831166.1	4330390	4330450	ENSONIT00000003024;ENSONIT00000003025	exonic_part	1	0.133279	0.133279	102.036	180.419	2.68276e-05
skin	ENSONIG00000002418:E004	ENSONIG00000002418	E004	1.4103	4.61231	0.0650533	0.471888	0.0752482	1	NA	GL831166.1	4330450	4330453	ENSONIT00000003025	exonic_part	1	NA	NA	NA	NA	2.68276e-05
skin	ENSONIG00000002418:E005	ENSONIG00000002418	E005	1.41638	4.6188	0.0696814	0.46994	0.0791789	1	NA	GL831166.1	4330537	4330540	ENSONIT00000003025	exonic_part	1	NA	NA	NA	NA	2.68276e-05
skin	ENSONIG00000002418:E006	ENSONIG00000002418	E006	126.527	13811.9	1e-08	0.0229998	0.00595149	0.916705	1	GL831166.1	4330540	4330599	ENSONIT00000003024;ENSONIT00000003025	exonic_part	1	0.0923219	0.0923219	107.839	178.643	2.68276e-05
skin	ENSONIG00000002418:E007	ENSONIG00000002418	E007	0.0515942	0.0492148	0.781822	12.4264	0.877808	0.840062	NA	GL831166.1	4330599	4330602	ENSONIT00000003025	exonic_part	1	NA	NA	NA	NA	2.68276e-05
skin	ENSONIG00000002418:E008	ENSONIG00000002418	E008	0.103915	0.0909597	0.533123	6.17874	0.590332	1	NA	GL831166.1	4330696	4330699	ENSONIT00000003025	exonic_part	1	NA	NA	NA	NA	2.68276e-05
skin	ENSONIG00000002418:E009	ENSONIG00000002418	E009	111.814	10514.6	1e-08	0.0236656	0.00431296	0.733952	1	GL831166.1	4330699	4330808	ENSONIT00000003024;ENSONIT00000003025	exonic_part	1	0.0644003	0.0644003	93.0663	154.216	2.68276e-05
skin	ENSONIG00000002418:E010	ENSONIG00000002418	E010	0.0510853	0.048876	0.750937	12.55	0.847099	0.839192	NA	GL831166.1	4330808	4330811	ENSONIT00000003025	exonic_part	1	NA	NA	NA	NA	2.68276e-05
skin	ENSONIG00000002418:E011	ENSONIG00000002418	E011	0.138873	0.219624	0.610523	4.62792	0.664031	1	NA	GL831166.1	4330885	4330888	ENSONIT00000003025	exonic_part	1	NA	NA	NA	NA	2.68276e-05
skin	ENSONIG00000002418:E012	ENSONIG00000002418	E012	139.411	16680.8	1e-08	0.0225322	0.00127083	0.48211	1	GL831166.1	4330888	4331090	ENSONIT00000003024;ENSONIT00000003025	exonic_part	1	0.0137354	0.0137354	111.629	194.366	2.68276e-05
skin	ENSONIG00000002418:E013	ENSONIG00000002418	E013	0.0797381	0.0678062	0.638828	8.04675	0.708806	0.913726	NA	GL831166.1	4331090	4331093	ENSONIT00000003025	exonic_part	1	NA	NA	NA	NA	2.68276e-05
skin	ENSONIG00000002418:E014	ENSONIG00000002418	E014	0.357835	1.7575	0.690253	1.80704	0.713192	1	NA	GL831166.1	4331464	4331467	ENSONIT00000003025	exonic_part	1	NA	NA	NA	NA	2.68276e-05
skin	ENSONIG00000002418:E015	ENSONIG00000002418	E015	166.111	23336.9	1e-08	0.0217941	0.00227754	0.358266	1	GL831166.1	4331467	4331665	ENSONIT00000003024;ENSONIT00000003025	exonic_part	1	0.215311	0.215311	136.444	254.891	2.68276e-05
skin	ENSONIG00000002418:E016	ENSONIG00000002418	E016	0.109037	0.0904956	0.333654	5.88938	0.389034	1	NA	GL831166.1	4331665	4331668	ENSONIT00000003025	exonic_part	1	NA	NA	NA	NA	2.68276e-05
skin	ENSONIG00000002418:E017	ENSONIG00000002418	E017	0.202459	0.234492	0.27171	3.18007	0.313173	1	NA	GL831166.1	4332034	4332037	ENSONIT00000003025	exonic_part	1	NA	NA	NA	NA	2.68276e-05
skin	ENSONIG00000002418:E018	ENSONIG00000002418	E018	157.57	20166.2	1e-08	0.022003	0.00419087	0.0228316	0.870778	GL831166.1	4332037	4332260	ENSONIT00000003024;ENSONIT00000003025	exonic_part	1	0.455809	0.455809	129.443	264.391	2.68276e-05
skin	ENSONIG00000002418:E019	ENSONIG00000002418	E019	0.109495	0.133857	1.13363	5.8648	1.19385	1	NA	GL831166.1	4332260	4332263	ENSONIT00000003025	exonic_part	1	NA	NA	NA	NA	2.68276e-05
skin	ENSONIG00000002418:E020	ENSONIG00000002418	E020	0.175	0.182705	0.404908	3.67624	0.447763	1	NA	GL831166.1	4332403	4332406	ENSONIT00000003025	exonic_part	1	NA	NA	NA	NA	2.68276e-05
skin	ENSONIG00000002418:E021	ENSONIG00000002418	E021	112.66	10136.9	1e-08	0.0236226	0.00433458	0.196782	1	GL831166.1	4332406	4332540	ENSONIT00000003024;ENSONIT00000003025	exonic_part	1	0.377045	0.377045	91.5343	181.412	2.68276e-05
skin	ENSONIG00000002418:E022	ENSONIG00000002418	E022	0.0515942	0.0492148	0.781822	12.4264	0.877808	0.840062	NA	GL831166.1	4332540	4332543	ENSONIT00000003025	exonic_part	1	NA	NA	NA	NA	2.68276e-05
skin	ENSONIG00000002418:E023	ENSONIG00000002418	E023	0.104429	0.198595	0.769257	6.14845	0.839513	0.878455	NA	GL831166.1	4332857	4332860	ENSONIT00000003025	exonic_part	1	NA	NA	NA	NA	2.68276e-05
skin	ENSONIG00000002418:E024	ENSONIG00000002418	E024	86.5849	5966.74	1e-08	0.025334	0.00092745	0.373366	1	GL831166.1	4332860	4332930	ENSONIT00000003024;ENSONIT00000003025	exonic_part	1	0.243208	0.243208	66.7289	134.793	2.68276e-05
skin	ENSONIG00000002418:E025	ENSONIG00000002418	E025	0.0896499	0.0913647	0.678053	7.15907	0.745367	0.916451	NA	GL831166.1	4332930	4332933	ENSONIT00000003025	exonic_part	1	NA	NA	NA	NA	2.68276e-05
skin	ENSONIG00000002418:E026	ENSONIG00000002418	E026	0.222716	0.347019	0.302977	2.89246	0.338829	1	NA	GL831166.1	4333296	4333299	ENSONIT00000003025	exonic_part	1	NA	NA	NA	NA	2.68276e-05
skin	ENSONIG00000002418:E027	ENSONIG00000002418	E027	99.4964	10521.3	0.0553094	0.0243745	0.0545201	1.78566e-10	2.68276e-05	GL831166.1	4333299	4333358	ENSONIT00000003024;ENSONIT00000003025	exonic_part	7.50296e-05	-2.63508	-2.63508	106.682	29.5602	2.68276e-05
skin	ENSONIG00000002418:E028	ENSONIG00000002418	E028	0.569289	1.96593	0.379154	1.1425	0.394467	0.769927	NA	GL831166.1	4333358	4333361	ENSONIT00000003025	exonic_part	1	NA	NA	NA	NA	2.68276e-05
skin	ENSONIG00000002418:E029	ENSONIG00000002418	E029	151.196	18061.2	1e-08	0.0221743	0.00127482	0.0257829	0.880512	GL831166.1	4333858	4333954	ENSONIT00000003024	exonic_part	1	-0.164441	-0.164441	123.497	195.21	2.68276e-05
skin	ENSONIG00000002418:E030	ENSONIG00000002418	E030	128.655	12963	1e-08	0.0229162	0.00163648	0.135326	1	GL831166.1	4336416	4336501	ENSONIT00000003024	exonic_part	1	-0.060602	-0.060602	104.966	172.021	2.68276e-05
skin	ENSONIG00000002418:J031	ENSONIG00000002418	J031	11.1375	146.077	0.0288586	0.0113125	0.0277648	0.409213	1	GL831166.1	4329770	4330390	ENSONIT00000003024	splice_site	1	-0.167918	-0.167918	8.9972	11.9604	2.68276e-05
skin	ENSONIG00000002418:J032	ENSONIG00000002418	J032	105.296	9353.65	1e-08	0.0308413	0.00144158	0.707031	1	GL831166.1	4330450	4330540	ENSONIT00000003024	splice_site	1	0.169509	0.169509	82.4524	155.193	2.68276e-05
skin	ENSONIG00000002418:J033	ENSONIG00000002418	J033	1.12991	2.92958	0.0266897	0.0570415	0.0299671	1	NA	GL831166.1	4330453	4330537	ENSONIT00000003025	splice_site	1	NA	NA	NA	NA	2.68276e-05
skin	ENSONIG00000002418:J034	ENSONIG00000002418	J034	70.0003	4248.23	0.00604407	0.0318588	0.00647299	0.863837	1	GL831166.1	4330599	4330699	ENSONIT00000003024	splice_site	1	0.162854	0.162854	58.0054	99.8376	2.68276e-05
skin	ENSONIG00000002418:J035	ENSONIG00000002418	J035	0	0	NA	NA	NA	NA	NA	GL831166.1	4330602	4330696	ENSONIT00000003025	splice_site	NA	NA	NA	NA	NA	2.68276e-05
skin	ENSONIG00000002418:J036	ENSONIG00000002418	J036	46.8659	1861.14	0.00134751	0.0271924	0.00216254	0.570824	1	GL831166.1	4330808	4330888	ENSONIT00000003024	splice_site	1	0.0930519	0.0930519	36.4513	63.4465	2.68276e-05
skin	ENSONIG00000002418:J037	ENSONIG00000002418	J037	0	0	NA	NA	NA	NA	NA	GL831166.1	4330811	4330885	ENSONIT00000003025	splice_site	NA	NA	NA	NA	NA	2.68276e-05
skin	ENSONIG00000002418:J038	ENSONIG00000002418	J038	66.0675	3594.37	1e-08	0.031544	0.00143906	0.743503	1	GL831166.1	4331090	4331467	ENSONIT00000003024	splice_site	1	0.103626	0.103626	53.3271	96.0521	2.68276e-05
skin	ENSONIG00000002418:J039	ENSONIG00000002418	J039	0	0	NA	NA	NA	NA	NA	GL831166.1	4331093	4331464	ENSONIT00000003025	splice_site	NA	NA	NA	NA	NA	2.68276e-05
skin	ENSONIG00000002418:J040	ENSONIG00000002418	J040	69.4771	4041.64	1e-08	0.031827	0.000831761	0.00937876	0.748681	GL831166.1	4331665	4332037	ENSONIT00000003024	splice_site	1	0.493493	0.493493	52.0215	123.57	2.68276e-05
skin	ENSONIG00000002418:J041	ENSONIG00000002418	J041	0	0	NA	NA	NA	NA	NA	GL831166.1	4331668	4332034	ENSONIT00000003025	splice_site	NA	NA	NA	NA	NA	2.68276e-05
skin	ENSONIG00000002418:J042	ENSONIG00000002418	J042	53.6413	2274.55	0.0121613	0.029291	0.012533	0.201242	1	GL831166.1	4332260	4332406	ENSONIT00000003024	splice_site	1	0.491318	0.491318	43.5778	90.6193	2.68276e-05
skin	ENSONIG00000002418:J043	ENSONIG00000002418	J043	0	0	NA	NA	NA	NA	NA	GL831166.1	4332263	4332403	ENSONIT00000003025	splice_site	NA	NA	NA	NA	NA	2.68276e-05
skin	ENSONIG00000002418:J044	ENSONIG00000002418	J044	51.2726	2093.83	1e-08	0.0286285	0.00161228	0.152694	1	GL831166.1	4332540	4332860	ENSONIT00000003024	splice_site	1	0.431701	0.431701	39.4128	86.6874	2.68276e-05
skin	ENSONIG00000002418:J045	ENSONIG00000002418	J045	0.0389036	0.0454048	1.12089	2.89915	1.16166	0.794939	NA	GL831166.1	4332543	4332857	ENSONIT00000003025	splice_site	1	NA	NA	NA	NA	2.68276e-05
skin	ENSONIG00000002418:J046	ENSONIG00000002418	J046	45.8184	2021.31	0.0288625	0.0268125	0.0287984	2.46699e-07	0.00231929	GL831166.1	4332930	4333299	ENSONIT00000003024	splice_site	0.00648644	-1.786	-1.786	46.7872	21.3277	2.68276e-05
skin	ENSONIG00000002418:J047	ENSONIG00000002418	J047	0	0	NA	NA	NA	NA	NA	GL831166.1	4332933	4333296	ENSONIT00000003025	splice_site	NA	NA	NA	NA	NA	2.68276e-05
skin	ENSONIG00000002418:J048	ENSONIG00000002418	J048	79.0243	7504.14	0.112871	0.0319821	0.110479	2.198e-09	0.000110075	GL831166.1	4333358	4333858	ENSONIT00000003024	splice_site	0.000307852	-3.83618	-3.83618	86.5437	10.2199	2.68276e-05
skin	ENSONIG00000002418:J049	ENSONIG00000002418	J049	78.6116	4904.22	0.00928101	0.0319886	0.00964031	0.278648	1	GL831166.1	4333954	4336416	ENSONIT00000003024	splice_site	1	0.398186	0.398186	66.4142	129.774	2.68276e-05
skin	ENSONIG00000003129:E001	ENSONIG00000003129	E001	3.30343	14.6023	0.176222	0.211739	0.177176	0.000231578	0.17842	GL831173.1	1951257	1951345	ENSONIT00000003922;ENSONIT00000003923	exonic_part	0.417614	-4.25794	-4.25794	3.90339	0.852887	0.000922786
skin	ENSONIG00000003129:E002	ENSONIG00000003129	E002	3.42049	19.1442	0.224198	0.205107	0.224009	0.000640223	0.291639	GL831173.1	1951473	1951649	ENSONIT00000003922;ENSONIT00000003923	exonic_part	0.658479	-4.3011	-4.3011	4.06508	0.863458	0.000922786
skin	ENSONIG00000003129:E003	ENSONIG00000003129	E003	2.21608	6.90792	0.159673	0.30683	0.163619	0.00263681	NA	GL831173.1	1951743	1951859	ENSONIT00000003922;ENSONIT00000003923	exonic_part	1	NA	NA	NA	NA	0.000922786
skin	ENSONIG00000003129:E004	ENSONIG00000003129	E004	1.76529	6.45278	0.0447381	0.380601	0.0547325	0.000131423	NA	GL831173.1	1952032	1952130	ENSONIT00000003922;ENSONIT00000003923	exonic_part	0.312917	NA	NA	NA	NA	0.000922786
skin	ENSONIG00000003129:E005	ENSONIG00000003129	E005	1.58277	4.52068	0.0206855	0.422423	0.0333985	0.000245674	NA	GL831173.1	1952130	1952134	ENSONIT00000003922	exonic_part	0.431912	NA	NA	NA	NA	0.000922786
skin	ENSONIG00000003129:E006	ENSONIG00000003129	E006	2.15821	6.85915	0.00152062	0.314576	0.0159749	0.131884	NA	GL831173.1	1952438	1952443	ENSONIT00000003922	exonic_part	1	NA	NA	NA	NA	0.000922786
skin	ENSONIG00000003129:E007	ENSONIG00000003129	E007	2.65597	9.87821	0.000202402	0.258982	0.0100379	0.0549389	NA	GL831173.1	1952443	1952502	ENSONIT00000003922;ENSONIT00000003923	exonic_part	1	NA	NA	NA	NA	0.000922786
skin	ENSONIG00000003129:E008	ENSONIG00000003129	E008	3.12979	13.8152	0.0210365	0.222491	0.0293067	0.00377835	NA	GL831173.1	1952719	1952863	ENSONIT00000003922;ENSONIT00000003923	exonic_part	1	NA	NA	NA	NA	0.000922786
skin	ENSONIG00000003129:E009	ENSONIG00000003129	E009	3.01559	9.28984	0.0253674	0.230237	0.0315092	0.000435382	NA	GL831173.1	1952996	1953201	ENSONIT00000003922;ENSONIT00000003923	exonic_part	0.575277	NA	NA	NA	NA	0.000922786
skin	ENSONIG00000003129:E010	ENSONIG00000003129	E010	1.84081	4.23344	0.000314934	0.365722	0.0140338	5.17672e-05	NA	GL831173.1	1953487	1953559	ENSONIT00000003922	exonic_part	0.194492	NA	NA	NA	NA	0.000922786
skin	ENSONIG00000003129:E011	ENSONIG00000003129	E011	4.43352	18.0622	1e-08	0.16234	0.0152516	8.18456e-06	0.0241224	GL831173.1	1953559	1953841	ENSONIT00000003922;ENSONIT00000003923	exonic_part	0.0661666	-2.64847	-2.64847	5.10216	3.43962	0.000922786
skin	ENSONIG00000003129:E012	ENSONIG00000003129	E012	3.5827	14.6989	0.0139835	0.196633	0.0219534	0.00143438	0.412045	GL831173.1	1953841	1953904	ENSONIT00000003922	exonic_part	0.914083	-1.9389	-1.9389	4.0103	4.29556	0.000922786
skin	ENSONIG00000003129:E013	ENSONIG00000003129	E013	6.38374	34.489	1e-08	0.118226	0.0372653	0.000147158	0.134822	GL831173.1	1953904	1954176	ENSONIT00000003922;ENSONIT00000003923	exonic_part	0.32264	-1.97299	-1.97299	7.04151	7.73747	0.000922786
skin	ENSONIG00000003129:E014	ENSONIG00000003129	E014	3.22942	9.88434	0.0569375	0.216181	0.0616324	7.70181e-05	NA	GL831173.1	1954176	1954266	ENSONIT00000003923	exonic_part	0.236215	NA	NA	NA	NA	0.000922786
skin	ENSONIG00000003129:E015	ENSONIG00000003129	E015	3.69534	14.0421	0.0964902	0.191186	0.0996597	0.000241824	0.182732	GL831173.1	1954266	1954369	ENSONIT00000003922;ENSONIT00000003923	exonic_part	0.427308	-3.39581	-3.39581	4.33736	1.7292	0.000922786
skin	ENSONIG00000003129:E016	ENSONIG00000003129	E016	0	0	NA	Inf	NA	NA	NA	GL831173.1	1954369	1954407	ENSONIT00000003923	exonic_part	NA	NA	NA	NA	NA	0.000922786
skin	ENSONIG00000003129:E017	ENSONIG00000003129	E017	0.225242	0.378962	0.299112	2.86022	0.35525	0.823003	NA	GL831173.1	1954500	1954593	ENSONIT00000003923	exonic_part	1	NA	NA	NA	NA	0.000922786
skin	ENSONIG00000003129:E018	ENSONIG00000003129	E018	0.100987	0.17543	0.318771	6.35739	0.4162	0.694379	NA	GL831173.1	1954716	1954741	ENSONIT00000003923	exonic_part	1	NA	NA	NA	NA	0.000922786
skin	ENSONIG00000003129:E019	ENSONIG00000003129	E019	5.30697	31.9482	0.0110115	0.138574	0.0166746	3.07106e-08	0.000635672	GL831173.1	1954741	1955010	ENSONIT00000003922;ENSONIT00000003923	exonic_part	0.00177781	-3.46946	-3.46946	6.53616	2.58339	0.000922786
skin	ENSONIG00000003129:E020	ENSONIG00000003129	E020	0.0184977	0.0102649	0.434856	34.6278	0.627078	0.784863	NA	GL831173.1	1955623	1955697	ENSONIT00000003923	exonic_part	1	NA	NA	NA	NA	0.000922786
skin	ENSONIG00000003129:E021	ENSONIG00000003129	E021	0.109141	0.131353	0.593024	5.88377	0.669016	0.605307	NA	GL831173.1	1955852	1955864	ENSONIT00000003923	exonic_part	1	NA	NA	NA	NA	0.000922786
skin	ENSONIG00000003129:E022	ENSONIG00000003129	E022	0.157714	0.227683	0.322311	4.07719	0.388052	0.556778	NA	GL831173.1	1955914	1955933	ENSONIT00000003923	exonic_part	1	NA	NA	NA	NA	0.000922786
skin	ENSONIG00000003129:E023	ENSONIG00000003129	E023	3.82133	19.1907	0.00973835	0.185474	0.0166175	0.000628764	0.291639	GL831173.1	1956838	1956958	ENSONIT00000003922;ENSONIT00000003923	exonic_part	0.658479	-2.0181	-2.0181	4.21224	4.29627	0.000922786
skin	ENSONIG00000003129:E024	ENSONIG00000003129	E024	8.66108	269.4	0.0693787	0.0918571	0.0701501	0.00498035	0.644067	GL831173.1	1957989	1958203	ENSONIT00000003922;ENSONIT00000003923	exonic_part	1	1.25248	1.25248	4.73484	38.8335	0.000922786
skin	ENSONIG00000003129:E025	ENSONIG00000003129	E025	9.13575	320.024	0.0106818	0.0880166	0.015302	5.10419e-07	0.00383424	GL831173.1	1958647	1958792	ENSONIT00000003922;ENSONIT00000003923	exonic_part	0.0107234	1.60187	1.60187	4.85621	47.6101	0.000922786
skin	ENSONIG00000003129:E026	ENSONIG00000003129	E026	11.0278	478.574	0.0552398	0.0759933	0.0560006	0.000286019	0.201405	GL831173.1	1959575	1959774	ENSONIT00000003922;ENSONIT00000003923	exonic_part	0.463619	1.45741	1.45741	6.37561	55.2874	0.000922786
skin	ENSONIG00000003129:E027	ENSONIG00000003129	E027	4.27764	80.4451	0.0550323	0.167603	0.0595802	0.0253739	0.880505	GL831173.1	1959774	1959778	ENSONIT00000003922	exonic_part	1	1.12579	1.12579	2.61108	20.8445	0.000922786
skin	ENSONIG00000003129:E028	ENSONIG00000003129	E028	0.183991	0.225868	0.314159	3.49747	0.370434	0.494929	NA	GL831173.1	1959846	1959856	ENSONIT00000003923	exonic_part	1	NA	NA	NA	NA	0.000922786
skin	ENSONIG00000003129:E029	ENSONIG00000003129	E029	7.65928	205.458	0.0745876	0.101525	0.0753901	0.0486446	0.936718	GL831173.1	1959856	1959939	ENSONIT00000003922;ENSONIT00000003923	exonic_part	1	0.769586	0.769586	5.09802	31.4857	0.000922786
skin	ENSONIG00000003129:E030	ENSONIG00000003129	E030	21.291	1238.03	1.78939e-08	0.0480092	0.0359778	0.000175044	0.149044	GL831173.1	1960573	1961059	ENSONIT00000003922;ENSONIT00000003923	exonic_part	0.353014	1.17814	1.17814	13.4716	87.6146	0.000922786
skin	ENSONIG00000003129:E031	ENSONIG00000003129	E031	8.5177	157.827	1e-08	0.0931014	0.0135552	0.0098087	0.758211	GL831173.1	1961059	1961098	ENSONIT00000003922	exonic_part	1	0.859311	0.859311	5.29476	34.2523	0.000922786
skin	ENSONIG00000003129:J032	ENSONIG00000003129	J032	2.23221	11.093	0.186173	0.017373	0.170504	0.000447711	NA	GL831173.1	1951345	1951473	ENSONIT00000003922;ENSONIT00000003923	splice_site	0.576725	NA	NA	NA	NA	0.000922786
skin	ENSONIG00000003129:J033	ENSONIG00000003129	J033	1.25358	2.30405	0.1888	0.0467183	0.179177	0.0395091	NA	GL831173.1	1951649	1951743	ENSONIT00000003922;ENSONIT00000003923	splice_site	1	NA	NA	NA	NA	0.000922786
skin	ENSONIG00000003129:J034	ENSONIG00000003129	J034	1.00967	2.29587	1e-08	0.0705888	0.0131228	0.00199605	NA	GL831173.1	1951859	1952032	ENSONIT00000003922;ENSONIT00000003923	splice_site	1	NA	NA	NA	NA	0.000922786
skin	ENSONIG00000003129:J035	ENSONIG00000003129	J035	0	0	NA	NA	NA	NA	NA	GL831173.1	1952130	1952443	ENSONIT00000003923	splice_site	NA	NA	NA	NA	NA	0.000922786
skin	ENSONIG00000003129:J036	ENSONIG00000003129	J036	1.58277	4.52068	0.0206855	0.0301173	0.0220662	0.000172618	NA	GL831173.1	1952134	1952438	ENSONIT00000003922	splice_site	0.352819	NA	NA	NA	NA	0.000922786
skin	ENSONIG00000003129:J037	ENSONIG00000003129	J037	1.41941	3.64763	0.000797397	0.036853	0.00860988	0.000145854	NA	GL831173.1	1952502	1952719	ENSONIT00000003922;ENSONIT00000003923	splice_site	0.32264	NA	NA	NA	NA	0.000922786
skin	ENSONIG00000003129:J038	ENSONIG00000003129	J038	1.44039	4.67212	0.0246551	0.0358491	0.0260511	0.000218964	NA	GL831173.1	1952863	1952996	ENSONIT00000003922;ENSONIT00000003923	splice_site	0.404419	NA	NA	NA	NA	0.000922786
skin	ENSONIG00000003129:J039	ENSONIG00000003129	J039	1.2603	1.56067	0.00117153	0.0462408	0.0107425	0.00113679	NA	GL831173.1	1953201	1953487	ENSONIT00000003922	splice_site	0.826391	NA	NA	NA	NA	0.000922786
skin	ENSONIG00000003129:J040	ENSONIG00000003129	J040	0.19774	0.146673	0.0409966	1.06585	0.0852556	0.350011	NA	GL831173.1	1953201	1953559	ENSONIT00000003923	splice_site	1	NA	NA	NA	NA	0.000922786
skin	ENSONIG00000003129:J041	ENSONIG00000003129	J041	0.0145558	0.00635618	0.389234	2.24993	0.453735	0.772923	NA	GL831173.1	1953841	1953904	ENSONIT00000003923	splice_site	1	NA	NA	NA	NA	0.000922786
skin	ENSONIG00000003129:J042	ENSONIG00000003129	J042	0.0340391	0.017036	0.0621367	2.90578	0.149666	0.688268	NA	GL831173.1	1954176	1954266	ENSONIT00000003922	splice_site	1	NA	NA	NA	NA	0.000922786
skin	ENSONIG00000003129:J043	ENSONIG00000003129	J043	2.69381	7.24335	0.0111409	0.0140495	0.0118318	0.000172975	NA	GL831173.1	1954369	1954741	ENSONIT00000003922	splice_site	0.352819	NA	NA	NA	NA	0.000922786
skin	ENSONIG00000003129:J044	ENSONIG00000003129	J044	0	0	NA	NA	NA	NA	NA	GL831173.1	1954407	1954500	ENSONIT00000003923	splice_site	NA	NA	NA	NA	NA	0.000922786
skin	ENSONIG00000003129:J045	ENSONIG00000003129	J045	0	0	NA	NA	NA	NA	NA	GL831173.1	1954593	1954716	ENSONIT00000003923	splice_site	NA	NA	NA	NA	NA	0.000922786
skin	ENSONIG00000003129:J046	ENSONIG00000003129	J046	0	0	NA	NA	NA	NA	NA	GL831173.1	1955010	1955623	ENSONIT00000003923	splice_site	NA	NA	NA	NA	NA	0.000922786
skin	ENSONIG00000003129:J047	ENSONIG00000003129	J047	1.87382	7.07069	0.00895887	0.0225107	0.0116473	1.32338e-05	NA	GL831173.1	1955010	1956838	ENSONIT00000003922	splice_site	0.0919939	NA	NA	NA	NA	0.000922786
skin	ENSONIG00000003129:J048	ENSONIG00000003129	J048	0	0	NA	NA	NA	NA	NA	GL831173.1	1955697	1955852	ENSONIT00000003923	splice_site	NA	NA	NA	NA	NA	0.000922786
skin	ENSONIG00000003129:J049	ENSONIG00000003129	J049	0	0	NA	NA	NA	NA	NA	GL831173.1	1955864	1955914	ENSONIT00000003923	splice_site	NA	NA	NA	NA	NA	0.000922786
skin	ENSONIG00000003129:J050	ENSONIG00000003129	J050	0	0	NA	NA	NA	NA	NA	GL831173.1	1955933	1956838	ENSONIT00000003923	splice_site	NA	NA	NA	NA	NA	0.000922786
skin	ENSONIG00000003129:J051	ENSONIG00000003129	J051	2.00479	7.30105	0.0932369	0.0202444	0.0856325	0.0897157	NA	GL831173.1	1956958	1957989	ENSONIT00000003922;ENSONIT00000003923	splice_site	1	NA	NA	NA	NA	0.000922786
skin	ENSONIG00000003129:J052	ENSONIG00000003129	J052	3.9999	62.2482	0.0526377	0.0108789	0.0472208	0.00394141	0.616901	GL831173.1	1958203	1958647	ENSONIT00000003922;ENSONIT00000003923	splice_site	1	1.40297	1.40297	2.03357	19.5979	0.000922786
skin	ENSONIG00000003129:J053	ENSONIG00000003129	J053	5.5431	116.173	0.0180581	0.00983511	0.016525	0.000159253	0.138301	GL831173.1	1958792	1959575	ENSONIT00000003922;ENSONIT00000003923	splice_site	0.331262	1.39369	1.39369	3.22713	29.7207	0.000922786
skin	ENSONIG00000003129:J054	ENSONIG00000003129	J054	0.0372865	0.0417086	0.600563	2.90508	0.665378	0.780527	NA	GL831173.1	1959774	1959846	ENSONIT00000003923	splice_site	1	NA	NA	NA	NA	0.000922786
skin	ENSONIG00000003129:J055	ENSONIG00000003129	J055	4.07092	78.4059	0.0688433	0.010802	0.0614896	0.0158046	0.830105	GL831173.1	1959778	1959856	ENSONIT00000003922	splice_site	1	1.21778	1.21778	2.45913	20.8311	0.000922786
skin	ENSONIG00000003129:J056	ENSONIG00000003129	J056	4.17751	53.5941	0.0328208	0.010695	0.0300545	0.080536	0.969803	GL831173.1	1959939	1960573	ENSONIT00000003922;ENSONIT00000003923	splice_site	1	0.685195	0.685195	2.82934	17.058	0.000922786
skin	ENSONIG00000017769:E001	ENSONIG00000017769	E001	251.664	574470	0.296336	0.0204839	0.28456	0.0454282	0.934221	GL831174.1	2773359	2773392	ENSONIT00000022420	exonic_part	1	0.311122	0.311122	92.9222	1650.4	0.0184048
skin	ENSONIG00000017769:E002	ENSONIG00000017769	E002	281.6	648889	0.0449876	0.0202135	0.0439132	0.0851835	0.974637	GL831174.1	2775670	2775676	ENSONIT00000022420	exonic_part	1	0.294646	0.294646	97.6418	1777.01	0.0184048
skin	ENSONIG00000017769:E003	ENSONIG00000017769	E003	490.586	1.9906e+06	0.0377662	0.019245	0.037011	0.0124832	0.797167	GL831174.1	2775676	2775772	ENSONIT00000022420;ENSONIT00000022421	exonic_part	1	0.226679	0.226679	178.508	3098.29	0.0184048
skin	ENSONIG00000017769:E004	ENSONIG00000017769	E004	0.767581	6.12708	1.06347	0.851991	1.05559	0.788142	NA	GL831174.1	2775772	2775775	ENSONIT00000022420	exonic_part	1	NA	NA	NA	NA	0.0184048
skin	ENSONIG00000017769:E005	ENSONIG00000017769	E005	0.238412	1.49155	2.13059	2.70321	2.14315	0.589268	NA	GL831174.1	2783707	2783710	ENSONIT00000022420	exonic_part	1	NA	NA	NA	NA	0.0184048
skin	ENSONIG00000017769:E006	ENSONIG00000017769	E006	590.378	2.87684e+06	0.0479641	0.0190244	0.0468918	0.0257208	0.880512	GL831174.1	2783710	2783862	ENSONIT00000022420;ENSONIT00000022421	exonic_part	1	0.215633	0.215633	221.323	3749.61	0.0184048
skin	ENSONIG00000017769:E007	ENSONIG00000017769	E007	0	0	NA	Inf	NA	NA	NA	GL831174.1	2783862	2783865	ENSONIT00000022420	exonic_part	NA	NA	NA	NA	NA	0.0184048
skin	ENSONIG00000017769:E008	ENSONIG00000017769	E008	0.203581	0.423966	1.73481	3.16264	1.76005	0.353569	NA	GL831174.1	2784448	2784521	ENSONIT00000022421	exonic_part	1	NA	NA	NA	NA	0.0184048
skin	ENSONIG00000017769:E009	ENSONIG00000017769	E009	0	0	NA	Inf	NA	NA	NA	GL831174.1	2786195	2786374	ENSONIT00000022421	exonic_part	NA	NA	NA	NA	NA	0.0184048
skin	ENSONIG00000017769:E010	ENSONIG00000017769	E010	1.0598	2.45081	0.858143	0.622016	0.853686	0.0181015	NA	GL831174.1	2786811	2786840	ENSONIT00000022421	exonic_part	1	NA	NA	NA	NA	0.0184048
skin	ENSONIG00000017769:E011	ENSONIG00000017769	E011	270.163	607166	0.072299	0.0203097	0.0702445	0.189883	1	GL831174.1	2787794	2787828	ENSONIT00000022420	exonic_part	1	0.227987	0.227987	99.0725	1705.17	0.0184048
skin	ENSONIG00000017769:E012	ENSONIG00000017769	E012	10.7181	92.003	0.675629	0.0776707	0.663277	1.13668e-05	0.0310498	GL831174.1	2788694	2788803	ENSONIT00000022421	exonic_part	0.0837913	-4.16246	-4.16246	11.0672	9.12718	0.0184048
skin	ENSONIG00000017769:E013	ENSONIG00000017769	E013	0.434036	2.37953	1.54356	1.49294	1.54256	0.668625	NA	GL831174.1	2789556	2789561	ENSONIT00000022421	exonic_part	1	NA	NA	NA	NA	0.0184048
skin	ENSONIG00000017769:E014	ENSONIG00000017769	E014	1.54921	17.5199	0.50502	0.431184	0.502464	0.430721	NA	GL831174.1	2790250	2790311	ENSONIT00000022421	exonic_part	1	NA	NA	NA	NA	0.0184048
skin	ENSONIG00000017769:E015	ENSONIG00000017769	E015	253.912	562550	0.942317	0.0204614	0.886786	0.0164797	0.835789	GL831174.1	2790960	2790983	ENSONIT00000022420	exonic_part	1	0.213079	0.213079	98.6632	1641.43	0.0184048
skin	ENSONIG00000017769:E016	ENSONIG00000017769	E016	333.951	971939	0.887844	0.0198571	0.84096	0.0143513	0.810444	GL831174.1	2791410	2791458	ENSONIT00000022420	exonic_part	1	0.252642	0.252642	128.374	2173.9	0.0184048
skin	ENSONIG00000017769:E017	ENSONIG00000017769	E017	19.2757	2775.44	0.358577	0.0511529	0.337103	0.502299	1	GL831174.1	2792027	2792030	ENSONIT00000022420	exonic_part	1	0.334198	0.334198	6.38143	117.64	0.0184048
skin	ENSONIG00000017769:E018	ENSONIG00000017769	E018	519.801	2.30635e+06	0.746129	0.0191717	0.714693	0.0186785	0.84605	GL831174.1	2792030	2792185	ENSONIT00000022420;ENSONIT00000022421	exonic_part	1	0.145154	0.145154	209.403	3301.5	0.0184048
skin	ENSONIG00000017769:E019	ENSONIG00000017769	E019	0.623398	1.82761	0.845549	1.0449	0.84954	0.0479331	NA	GL831174.1	2792185	2792188	ENSONIT00000022420	exonic_part	1	NA	NA	NA	NA	0.0184048
skin	ENSONIG00000017769:E020	ENSONIG00000017769	E020	1.77175	17.7261	0.756476	0.37928	0.745093	0.322435	NA	GL831174.1	2792572	2792575	ENSONIT00000022420	exonic_part	1	NA	NA	NA	NA	0.0184048
skin	ENSONIG00000017769:E021	ENSONIG00000017769	E021	418.717	1.4951e+06	0.963949	0.019469	0.916887	0.0256457	0.880512	GL831174.1	2792575	2792612	ENSONIT00000022420;ENSONIT00000022421	exonic_part	1	0.115339	0.115339	170.026	2647.69	0.0184048
skin	ENSONIG00000017769:E022	ENSONIG00000017769	E022	33.2962	8761.15	0.360188	0.0371675	0.339236	0.175595	1	GL831174.1	2792612	2792615	ENSONIT00000022420	exonic_part	1	0.140436	0.140436	12.4258	200.439	0.0184048
skin	ENSONIG00000017769:E023	ENSONIG00000017769	E023	19.8762	2836.88	0.22853	0.0501495	0.217858	1	1	GL831174.1	2794002	2794102	ENSONIT00000022421	exonic_part	1	0.543917	0.543917	5.85209	124.881	0.0184048
skin	ENSONIG00000017769:E024	ENSONIG00000017769	E024	515.597	2.21386e+06	0.684398	0.0191817	0.651187	0.074901	0.96312	GL831174.1	2794104	2794204	ENSONIT00000022420	exonic_part	1	0.103713	0.103713	210.495	3248.82	0.0184048
skin	ENSONIG00000017769:E025	ENSONIG00000017769	E025	724.562	4.31301e+06	0.628634	0.0188236	0.602457	0.0445404	0.934102	GL831174.1	2794488	2794565	ENSONIT00000022421	exonic_part	1	0.110745	0.110745	296.685	4561.88	0.0184048
skin	ENSONIG00000017769:E026	ENSONIG00000017769	E026	0.145816	0.289042	2.00306	4.40841	2.04264	0.367427	NA	GL831174.1	2795082	2795118	ENSONIT00000022421	exonic_part	1	NA	NA	NA	NA	0.0184048
skin	ENSONIG00000017769:E027	ENSONIG00000017769	E027	0.446947	0.635236	1.34401	1.45033	1.34551	0.0418244	NA	GL831174.1	2796512	2796657	ENSONIT00000022421	exonic_part	1	NA	NA	NA	NA	0.0184048
skin	ENSONIG00000017769:E028	ENSONIG00000017769	E028	0.56811	0.379839	1.35439	1.14484	1.35094	0.0198198	NA	GL831174.1	2797525	2797581	ENSONIT00000022421	exonic_part	1	NA	NA	NA	NA	0.0184048
skin	ENSONIG00000017769:E029	ENSONIG00000017769	E029	1.83888	6.23456	1.10891	0.366089	1.09221	0.0557614	NA	GL831174.1	2798971	2798984	ENSONIT00000022421	exonic_part	1	NA	NA	NA	NA	0.0184048
skin	ENSONIG00000017769:E030	ENSONIG00000017769	E030	11.8969	95.3425	0.585555	0.0717524	0.574868	1.47007e-06	0.00849468	GL831174.1	2799493	2799563	ENSONIT00000022421	exonic_part	0.0237574	-4.18605	-4.18605	12.1967	9.9113	0.0184048
skin	ENSONIG00000017769:E031	ENSONIG00000017769	E031	20.2629	254.788	0.73836	0.0495348	0.722901	0.0026633	0.538534	GL831174.1	2799747	2799991	ENSONIT00000022421	exonic_part	1	-3.53253	-3.53253	19.7515	25.4291	0.0184048
skin	ENSONIG00000017769:E032	ENSONIG00000017769	E032	14.7939	177.553	0.661829	0.0612148	0.648633	0.000525527	0.263182	GL831174.1	2800463	2800644	ENSONIT00000022421	exonic_part	0.601677	-3.27736	-3.27736	14.0685	21.4863	0.0184048
skin	ENSONIG00000017769:E033	ENSONIG00000017769	E033	9.29088	90.6698	0.634457	0.0868466	0.623039	9.31677e-06	0.0264735	GL831174.1	2800743	2800864	ENSONIT00000022421	exonic_part	0.071347	-4.13767	-4.13767	9.31593	7.80446	0.0184048
skin	ENSONIG00000017769:E034	ENSONIG00000017769	E034	13.8394	171.939	0.6532	0.0641995	0.639894	1.34859e-05	0.0345259	GL831174.1	2803261	2803377	ENSONIT00000022421	exonic_part	0.0919939	-3.8087	-3.8087	13.6904	14.4703	0.0184048
skin	ENSONIG00000017769:E035	ENSONIG00000017769	E035	16.1078	236.665	0.63694	0.0576848	0.623919	4.7934e-06	0.0165449	GL831174.1	2803717	2803804	ENSONIT00000022421	exonic_part	0.0452434	-4.11485	-4.11485	16.2814	13.9615	0.0184048
skin	ENSONIG00000017769:J036	ENSONIG00000017769	J036	1.40655	15.0006	0.333713	0.0374922	0.30409	0.148752	NA	GL831174.1	2773392	2775670	ENSONIT00000022420	splice_site	1	NA	NA	NA	NA	0.0184048
skin	ENSONIG00000017769:J037	ENSONIG00000017769	J037	291.54	696287	0.0142281	0.0209084	0.0144333	0.0156408	0.826831	GL831174.1	2775772	2783710	ENSONIT00000022421	splice_site	1	0.525239	0.525239	81.0124	1829.14	0.0184048
skin	ENSONIG00000017769:J038	ENSONIG00000017769	J038	0.0743248	0.165725	2.42726	2.39991	2.42628	0.459345	NA	GL831174.1	2775775	2783707	ENSONIT00000022420	splice_site	1	NA	NA	NA	NA	0.0184048
skin	ENSONIG00000017769:J039	ENSONIG00000017769	J039	0.203581	0.423966	1.73481	1.02924	1.70991	0.34568	NA	GL831174.1	2783862	2784448	ENSONIT00000022421	splice_site	1	NA	NA	NA	NA	0.0184048
skin	ENSONIG00000017769:J040	ENSONIG00000017769	J040	0	0	NA	NA	NA	NA	NA	GL831174.1	2783865	2787794	ENSONIT00000022420	splice_site	NA	NA	NA	NA	NA	0.0184048
skin	ENSONIG00000017769:J041	ENSONIG00000017769	J041	0	0	NA	NA	NA	NA	NA	GL831174.1	2784521	2786195	ENSONIT00000022421	splice_site	NA	NA	NA	NA	NA	0.0184048
skin	ENSONIG00000017769:J042	ENSONIG00000017769	J042	0	0	NA	NA	NA	NA	NA	GL831174.1	2786374	2786811	ENSONIT00000022421	splice_site	NA	NA	NA	NA	NA	0.0184048
skin	ENSONIG00000017769:J043	ENSONIG00000017769	J043	1.0598	2.45081	0.858143	0.064443	0.823058	0.0156918	NA	GL831174.1	2786840	2788694	ENSONIT00000022421	splice_site	1	NA	NA	NA	NA	0.0184048
skin	ENSONIG00000017769:J044	ENSONIG00000017769	J044	0.16051	0.310596	1.77824	1.34275	1.76778	0.342467	NA	GL831174.1	2787828	2790960	ENSONIT00000022420	splice_site	1	NA	NA	NA	NA	0.0184048
skin	ENSONIG00000017769:J045	ENSONIG00000017769	J045	0.164859	0.397695	2.01593	1.30612	1.99128	0.576582	NA	GL831174.1	2788803	2789556	ENSONIT00000022421	splice_site	1	NA	NA	NA	NA	0.0184048
skin	ENSONIG00000017769:J046	ENSONIG00000017769	J046	0	0	NA	NA	NA	NA	NA	GL831174.1	2789561	2790250	ENSONIT00000022421	splice_site	NA	NA	NA	NA	NA	0.0184048
skin	ENSONIG00000017769:J047	ENSONIG00000017769	J047	0.277906	0.558386	1.43458	0.681703	1.40593	0.410386	NA	GL831174.1	2790311	2792030	ENSONIT00000022421	splice_site	1	NA	NA	NA	NA	0.0184048
skin	ENSONIG00000017769:J048	ENSONIG00000017769	J048	0	0	NA	NA	NA	NA	NA	GL831174.1	2790983	2791410	ENSONIT00000022420	splice_site	NA	NA	NA	NA	NA	0.0184048
skin	ENSONIG00000017769:J049	ENSONIG00000017769	J049	14.1345	1733.31	0.0858434	0.0120936	0.0739559	0.0475355	0.935533	GL831174.1	2791458	2792027	ENSONIT00000022420	splice_site	1	1.33776	1.33776	2.47162	92.222	0.0184048
skin	ENSONIG00000017769:J050	ENSONIG00000017769	J050	337.333	976390	0.963869	0.0195106	0.913494	0.0232662	0.870778	GL831174.1	2792185	2792575	ENSONIT00000022421	splice_site	1	0.151139	0.151139	134.826	2150.57	0.0184048
skin	ENSONIG00000017769:J051	ENSONIG00000017769	J051	0.0967527	0.135613	2.32511	2.05375	2.31637	0.241156	NA	GL831174.1	2792188	2792572	ENSONIT00000022420	splice_site	1	NA	NA	NA	NA	0.0184048
skin	ENSONIG00000017769:J052	ENSONIG00000017769	J052	6.42021	369.423	0.000264772	0.00968449	0.0039813	0.0204737	0.858201	GL831174.1	2792612	2794002	ENSONIT00000022421	splice_site	1	1.85074	1.85074	0.740721	48.8214	0.0184048
skin	ENSONIG00000017769:J053	ENSONIG00000017769	J053	31.7459	8215.77	0.335963	0.0204602	0.309495	0.110158	0.992335	GL831174.1	2792615	2794104	ENSONIT00000022420	splice_site	1	0.248644	0.248644	11.1734	194.197	0.0184048
skin	ENSONIG00000017769:J054	ENSONIG00000017769	J054	7.26772	429.86	0.00689928	0.00982639	0.0077666	0.478939	1	GL831174.1	2794102	2794488	ENSONIT00000022421	splice_site	1	1.41098	1.41098	1.14661	50.2798	0.0184048
skin	ENSONIG00000017769:J055	ENSONIG00000017769	J055	0	0	NA	NA	NA	NA	NA	GL831174.1	2794565	2795082	ENSONIT00000022421	splice_site	NA	NA	NA	NA	NA	0.0184048
skin	ENSONIG00000017769:J056	ENSONIG00000017769	J056	0	0	NA	NA	NA	NA	NA	GL831174.1	2795118	2796512	ENSONIT00000022421	splice_site	NA	NA	NA	NA	NA	0.0184048
skin	ENSONIG00000017769:J057	ENSONIG00000017769	J057	0.0446196	0.0352008	2.53183	2.85572	2.54116	0.259405	NA	GL831174.1	2796657	2797525	ENSONIT00000022421	splice_site	1	NA	NA	NA	NA	0.0184048
skin	ENSONIG00000017769:J058	ENSONIG00000017769	J058	0	0	NA	NA	NA	NA	NA	GL831174.1	2797581	2798971	ENSONIT00000022421	splice_site	NA	NA	NA	NA	NA	0.0184048
skin	ENSONIG00000017769:J059	ENSONIG00000017769	J059	0.0145558	0.00635618	2.60149	2.24993	2.59034	0.276621	NA	GL831174.1	2798984	2799493	ENSONIT00000022421	splice_site	1	NA	NA	NA	NA	0.0184048
skin	ENSONIG00000017769:J060	ENSONIG00000017769	J060	7.09468	37.3159	0.600745	0.00978292	0.578728	4.84544e-06	0.0165449	GL831174.1	2799563	2799747	ENSONIT00000022421	splice_site	0.0452434	-4.0265	-4.0265	7.21272	6.51116	0.0184048
skin	ENSONIG00000017769:J061	ENSONIG00000017769	J061	7.87806	47.1786	0.658861	0.0100188	0.63548	0.00141871	0.410686	GL831174.1	2799991	2800463	ENSONIT00000022421	splice_site	0.914083	-2.81207	-2.81207	7.11428	14.8896	0.0184048
skin	ENSONIG00000017769:J062	ENSONIG00000017769	J062	5.34862	38.9083	0.694792	0.00992404	0.666407	8.98946e-05	0.102316	GL831174.1	2800644	2800743	ENSONIT00000022421	splice_site	0.251812	-3.65929	-3.65929	5.18421	6.02205	0.0184048
skin	ENSONIG00000017769:J063	ENSONIG00000017769	J063	5.06711	22.9007	0.598817	0.0100652	0.574294	1.47387e-05	0.0353171	GL831174.1	2800864	2803261	ENSONIT00000022421	splice_site	0.0928759	-4.0614	-4.0614	4.93365	4.3379	0.0184048
skin	ENSONIG00000017769:J064	ENSONIG00000017769	J064	9.86973	89.5613	0.757127	0.0108231	0.728987	4.30386e-05	0.0734782	GL831174.1	2803377	2803717	ENSONIT00000022421	splice_site	0.186432	-4.12205	-4.12205	9.99377	8.46668	0.0184048
skin	ENSONIG00000005572:E001	ENSONIG00000005572	E001	59.9688	5670.91	1e-08	0.0286156	0.00437672	0.0199187	0.852584	GL831178.1	362733	363292	ENSONIT00000007013	exonic_part	1	0.473123	0.473123	38.6884	203.775	0.00133619
skin	ENSONIG00000005572:E002	ENSONIG00000005572	E002	76.9507	9342.5	1e-08	0.0262597	0.0103219	0.0242573	0.875494	GL831178.1	368096	368201	ENSONIT00000007013	exonic_part	1	0.492305	0.492305	51.8918	259.235	0.00133619
skin	ENSONIG00000005572:E003	ENSONIG00000005572	E003	74.5596	8713.23	1e-08	0.0265265	0.00819388	0.00928559	0.746419	GL831178.1	368292	368324	ENSONIT00000007013	exonic_part	1	0.517511	0.517511	49.4193	254.043	0.00133619
skin	ENSONIG00000005572:E004	ENSONIG00000005572	E004	69.3602	7452.38	1e-08	0.0271701	0.00420805	0.00530568	0.649375	GL831178.1	369172	369277	ENSONIT00000007013	exonic_part	1	0.50386	0.50386	44.199	236.101	0.00133619
skin	ENSONIG00000005572:E005	ENSONIG00000005572	E005	61.5816	5812.36	1e-08	0.028336	0.00251668	0.0923843	0.979347	GL831178.1	369471	369592	ENSONIT00000007013	exonic_part	1	0.356022	0.356022	39.184	199.88	0.00133619
skin	ENSONIG00000005572:E006	ENSONIG00000005572	E006	66.4662	6888.52	1e-08	0.027572	0.00166896	0.159623	1	GL831178.1	370634	370720	ENSONIT00000007013	exonic_part	1	0.274392	0.274392	41.644	207.796	0.00133619
skin	ENSONIG00000005572:E007	ENSONIG00000005572	E007	80.1242	9604.18	1e-08	0.0259301	0.00661668	0.618077	1	GL831178.1	370921	371091	ENSONIT00000007013	exonic_part	1	0.195884	0.195884	54.035	237.137	0.00133619
skin	ENSONIG00000005572:E008	ENSONIG00000005572	E008	205.846	48021.1	1e-08	0.0210501	0.0113486	0.0167514	0.839003	GL831178.1	371621	372671	ENSONIT00000007013	exonic_part	1	-0.437799	-0.437799	159.162	535.737	0.00133619
skin	ENSONIG00000005572:J009	ENSONIG00000005572	J009	39.3375	2223.82	1e-08	0.0241515	0.00412492	0.0875406	0.976691	GL831178.1	363292	368096	ENSONIT00000007013	splice_site	1	0.450714	0.450714	25.424	134.012	0.00133619
skin	ENSONIG00000005572:J010	ENSONIG00000005572	J010	68.3682	7423.55	1e-08	0.0317496	0.00986673	0.0302315	0.900498	GL831178.1	368201	368292	ENSONIT00000007013	splice_site	1	0.509411	0.509411	45.8049	233.134	0.00133619
skin	ENSONIG00000005572:J011	ENSONIG00000005572	J011	51.2378	4214.21	1e-08	0.0286182	0.00434417	0.00221483	0.49739	GL831178.1	368324	369172	ENSONIT00000007013	splice_site	1	0.594185	0.594185	31.8127	181.097	0.00133619
skin	ENSONIG00000005572:J012	ENSONIG00000005572	J012	30.6528	1610.39	1e-08	0.0198927	0.00133248	0.00836688	0.727171	GL831178.1	369277	369471	ENSONIT00000007013	splice_site	1	0.52696	0.52696	18.4187	109.782	0.00133619
skin	ENSONIG00000005572:J013	ENSONIG00000005572	J013	34.1672	1934.59	0.00120678	0.021691	0.00259294	0.239433	1	GL831178.1	369592	370634	ENSONIT00000007013	splice_site	1	0.361309	0.361309	21.2475	109.641	0.00133619
skin	ENSONIG00000005572:J014	ENSONIG00000005572	J014	49.205	3751.75	1e-08	0.0279876	0.00206221	0.134897	1	GL831178.1	370720	370921	ENSONIT00000007013	splice_site	1	0.334522	0.334522	30.4813	156.456	0.00133619
skin	ENSONIG00000005572:J015	ENSONIG00000005572	J015	12.99	111.283	0.0997031	0.0118451	0.0951974	6.22564e-08	0.000935333	GL831178.1	371091	371621	ENSONIT00000007013	splice_site	0.00261588	-3.57932	-3.57932	13.8501	4.32446	0.00133619
skin	ENSONIG00000003952:E001	ENSONIG00000003952	E001	13.2891	45.5023	0.271661	0.066115	0.267201	1.56559e-06	0.00850964	GL831197.1	521364	521525	ENSONIT00000004985	exonic_part	0.0237992	-4.25857	-4.25857	14.488	5.10346	0.00371085
skin	ENSONIG00000003952:E002	ENSONIG00000003952	E002	10.6038	34.1702	0.267063	0.0783148	0.262864	7.01482e-07	0.00479045	GL831197.1	523486	523584	ENSONIT00000004985	exonic_part	0.0133976	-4.90389	-4.90389	11.9186	2.58594	0.00371085
skin	ENSONIG00000003952:E003	ENSONIG00000003952	E003	9.0094	26.8442	0.299865	0.0889994	0.294476	4.96954e-07	0.00383424	GL831197.1	524096	524163	ENSONIT00000004985	exonic_part	0.0107234	-6.23552	-6.23552	10.3139	0.868946	0.00371085
skin	ENSONIG00000003952:E004	ENSONIG00000003952	E004	8.19945	22.2525	0.260118	0.0960187	0.255861	2.62765e-07	0.00232221	GL831197.1	524261	524361	ENSONIT00000004985	exonic_part	0.00649461	-6.07763	-6.07763	9.3388	0.867822	0.00371085
skin	ENSONIG00000003952:E005	ENSONIG00000003952	E005	8.15907	17.2093	0.3722	0.0964051	0.364966	0.000522893	0.263182	GL831197.1	524488	524605	ENSONIT00000004985	exonic_part	0.601677	-4.38221	-4.38221	8.97721	2.66308	0.00371085
skin	ENSONIG00000003952:E006	ENSONIG00000003952	E006	12.5618	37.822	0.486343	0.0689042	0.476382	0.00345587	0.591415	GL831197.1	524691	524847	ENSONIT00000004985	exonic_part	1	-3.85206	-3.85206	13.5672	6.16246	0.00371085
skin	ENSONIG00000003952:E007	ENSONIG00000003952	E007	11.237	31.9239	0.507537	0.0749128	0.497385	0.00627905	0.6784	GL831197.1	524983	525053	ENSONIT00000004985	exonic_part	1	-3.61367	-3.61367	12.0302	6.2884	0.00371085
skin	ENSONIG00000003952:E008	ENSONIG00000003952	E008	16.451	38.1172	0.313323	0.0568556	0.307053	0.00437104	0.630974	GL831197.1	528147	528290	ENSONIT00000004985	exonic_part	1	-2.80905	-2.80905	16.7398	16.2368	0.00371085
skin	ENSONIG00000003952:E009	ENSONIG00000003952	E009	17.1873	1745.48	1.00001e-08	0.0551886	1.23417	0.121261	0.99867	GL831197.1	532892	533066	ENSONIT00000004985	exonic_part	1	1.14136	1.14136	8.4588	90.7141	0.00371085
skin	ENSONIG00000003952:E010	ENSONIG00000003952	E010	11.8912	919.168	0.843186	0.0717783	0.812229	0.0281837	0.890609	GL831197.1	533647	533743	ENSONIT00000004985	exonic_part	1	1.37589	1.37589	5.05618	65.7386	0.00371085
skin	ENSONIG00000003952:E011	ENSONIG00000003952	E011	10.8445	867.42	0.824593	0.0769747	0.791929	0.00976134	0.756335	GL831197.1	533842	533947	ENSONIT00000004985	exonic_part	1	2.03037	2.03037	3.50501	69.4742	0.00371085
skin	ENSONIG00000003952:E012	ENSONIG00000003952	E012	5.1056	244.757	0.522328	0.143332	0.505605	0.00359927	0.598837	GL831197.1	534085	534100	ENSONIT00000004985	exonic_part	1	2.76453	2.76453	1.01832	35.6471	0.00371085
skin	ENSONIG00000003952:E013	ENSONIG00000003952	E013	16.3751	1892.01	0.71417	0.0570361	0.686634	0.0122725	0.796013	GL831197.1	534352	534412	ENSONIT00000004985	exonic_part	1	1.86196	1.86196	6.02501	100.65	0.00371085
skin	ENSONIG00000003952:E014	ENSONIG00000003952	E014	23.0115	3380.47	0.888585	0.045761	0.85363	0.0364739	0.913258	GL831197.1	534501	534652	ENSONIT00000004985	exonic_part	1	1.48274	1.48274	10.3956	129.211	0.00371085
skin	ENSONIG00000003952:E015	ENSONIG00000003952	E015	21.7077	3008.05	0.74209	0.0474319	0.715222	0.0288353	0.89413	GL831197.1	534920	535042	ENSONIT00000004985	exonic_part	1	1.41668	1.41668	9.83768	119.871	0.00371085
skin	ENSONIG00000003952:E016	ENSONIG00000003952	E016	34.3808	7270.65	0.963258	0.036561	0.927217	0.0586908	0.949114	GL831197.1	535436	535604	ENSONIT00000004985	exonic_part	1	1.4102	1.4102	17.0872	183.11	0.00371085
skin	ENSONIG00000003952:J017	ENSONIG00000003952	J017	7.14604	16.7542	0.227461	0.0097952	0.216705	2.46997e-07	0.00231929	GL831197.1	521525	523486	ENSONIT00000004985	splice_site	0.00648644	-4.85122	-4.85122	8.00683	1.71068	0.00371085
skin	ENSONIG00000003952:J018	ENSONIG00000003952	J018	5.45821	14.2558	0.340613	0.00987321	0.322802	3.90188e-05	0.0718585	GL831197.1	523584	524096	ENSONIT00000004985	splice_site	0.181093	-5.45628	-5.45628	6.38809	0.869755	0.00371085
skin	ENSONIG00000003952:J019	ENSONIG00000003952	J019	5.07101	11.7024	0.226983	0.0100631	0.214364	3.39648e-06	0.0142568	GL831197.1	524163	524261	ENSONIT00000004985	splice_site	0.0398726	-5.32948	-5.32948	5.82615	0.866586	0.00371085
skin	ENSONIG00000003952:J020	ENSONIG00000003952	J020	4.76663	8.37991	0.187914	0.010239	0.176877	1.0071e-06	0.00657852	GL831197.1	524361	524488	ENSONIT00000004985	splice_site	0.0183984	-5.23151	-5.23151	5.44131	0.865445	0.00371085
skin	ENSONIG00000003952:J021	ENSONIG00000003952	J021	5.03767	7.23419	0.298208	0.0100811	0.282184	0.000312642	0.207755	GL831197.1	524605	524691	ENSONIT00000004985	splice_site	0.478044	-4.22649	-4.22649	5.538	1.75233	0.00371085
skin	ENSONIG00000003952:J022	ENSONIG00000003952	J022	7.11415	16.5403	0.505754	0.00978751	0.483335	0.0210326	0.862846	GL831197.1	524847	524983	ENSONIT00000004985	splice_site	1	-3.0838	-3.0838	7.5684	5.35405	0.00371085
skin	ENSONIG00000003952:J023	ENSONIG00000003952	J023	8.23135	21.3862	0.390327	0.0101498	0.372621	0.00346776	0.591415	GL831197.1	525053	528147	ENSONIT00000004985	splice_site	1	-3.64203	-3.64203	8.95182	4.41066	0.00371085
skin	ENSONIG00000003952:J024	ENSONIG00000003952	J024	0.995196	5.65019	0.000900481	0.0725117	0.0174401	0.0954697	NA	GL831197.1	528290	532892	ENSONIT00000004985	splice_site	1	NA	NA	NA	NA	0.00371085
skin	ENSONIG00000003952:J025	ENSONIG00000003952	J025	8.22698	432.434	1e-08	0.0101481	1.27104	0.0835886	0.973612	GL831197.1	533066	533647	ENSONIT00000004985	splice_site	1	1.15223	1.15223	3.7556	43.3848	0.00371085
skin	ENSONIG00000003952:J026	ENSONIG00000003952	J026	6.62866	308.41	0.721509	0.0097006	0.663787	0.0116796	0.786522	GL831197.1	533743	533842	ENSONIT00000004985	splice_site	1	1.96323	1.96323	2.02339	40.6271	0.00371085
skin	ENSONIG00000003952:J027	ENSONIG00000003952	J027	3.86639	161.296	0.454019	0.0110375	0.40584	0.00225433	0.502504	GL831197.1	533947	534085	ENSONIT00000004985	splice_site	1	3.20052	3.20052	0.592439	28.4298	0.00371085
skin	ENSONIG00000003952:J028	ENSONIG00000003952	J028	0.752288	4.68089	0.00259827	0.122508	0.0290667	0.0254401	NA	GL831197.1	534100	534352	ENSONIT00000004985	splice_site	1	NA	NA	NA	NA	0.00371085
skin	ENSONIG00000003952:J029	ENSONIG00000003952	J029	12.0303	1030.61	0.647247	0.0116016	0.603848	0.0107578	0.772241	GL831197.1	534412	534501	ENSONIT00000004985	splice_site	1	1.89144	1.89144	4.11379	74.0356	0.00371085
skin	ENSONIG00000003952:J030	ENSONIG00000003952	J030	10.9855	744.645	1e-08	0.0112581	1.1409	0.094048	0.980721	GL831197.1	534652	534920	ENSONIT00000004985	splice_site	1	1.25091	1.25091	4.97335	59.8781	0.00371085
skin	ENSONIG00000003952:J031	ENSONIG00000003952	J031	15.1887	1516.44	1.00001e-08	0.0123977	1.0974	0.0826381	0.973155	GL831197.1	535042	535436	ENSONIT00000004985	splice_site	1	1.35985	1.35985	6.82291	84.766	0.00371085
skin	ENSONIG00000010070:E001	ENSONIG00000010070	E001	8.69137	332.625	1.38111	0.0915996	1.34216	0.231688	1	GL831212.1	1656449	1656475	ENSONIT00000012674	exonic_part	1	3.02406	3.02406	5.03036	38.5632	8.36791e-05
skin	ENSONIG00000010070:E002	ENSONIG00000010070	E002	9.06128	340.376	1.37597	0.0885925	1.33894	0.226997	1	GL831212.1	1656820	1656923	ENSONIT00000012674	exonic_part	1	3.01061	3.01061	5.30681	40.2102	8.36791e-05
skin	ENSONIG00000010070:E003	ENSONIG00000010070	E003	8.37521	294.932	1.29137	0.0943802	1.25821	0.204099	1	GL831212.1	1658247	1658356	ENSONIT00000012674	exonic_part	1	3.19148	3.19148	4.63351	39.7807	8.36791e-05
skin	ENSONIG00000010070:E004	ENSONIG00000010070	E004	10.6725	447.427	1.14226	0.0779263	1.11097	0.225183	1	GL831212.1	1658493	1658568	ENSONIT00000012674	exonic_part	1	3.22667	3.22667	5.93589	51.3288	8.36791e-05
skin	ENSONIG00000010070:E005	ENSONIG00000010070	E005	12.8918	668.468	1.15335	0.0675997	1.12056	0.224151	1	GL831212.1	1659160	1659260	ENSONIT00000012674	exonic_part	1	3.22993	3.22993	7.22861	61.6848	8.36791e-05
skin	ENSONIG00000010070:E006	ENSONIG00000010070	E006	21.0938	1970.94	1.20281	0.0482903	1.16669	0.224978	1	GL831212.1	1659435	1659637	ENSONIT00000012674	exonic_part	1	3.08831	3.08831	12.7013	93.6998	8.36791e-05
skin	ENSONIG00000010070:E007	ENSONIG00000010070	E007	14.0828	923.419	1.22037	0.0633999	1.18283	0.185398	1	GL831212.1	1659758	1659851	ENSONIT00000012674	exonic_part	1	3.14417	3.14417	8.10826	64.9367	8.36791e-05
skin	ENSONIG00000010070:E008	ENSONIG00000010070	E008	10.9536	764.737	1.47665	0.0763869	1.42966	0.0922166	0.979347	GL831212.1	1660003	1660117	ENSONIT00000012674	exonic_part	1	3.62807	3.62807	5.23287	58.9536	8.36791e-05
skin	ENSONIG00000010070:E009	ENSONIG00000010070	E009	10.9001	620.929	1.181	0.0766736	1.14508	0.108864	0.991714	GL831212.1	1660324	1660350	ENSONIT00000012674	exonic_part	1	3.59255	3.59255	5.30673	58.3857	8.36791e-05
skin	ENSONIG00000010070:E010	ENSONIG00000010070	E010	13.2037	859.007	1.25642	0.0664267	1.21726	0.148216	1	GL831212.1	1660441	1660541	ENSONIT00000012674	exonic_part	1	3.53165	3.53165	6.68366	69.3312	8.36791e-05
skin	ENSONIG00000010070:E011	ENSONIG00000010070	E011	17.4227	1497.95	1.23648	0.0546853	1.1967	0.167472	1	GL831212.1	1661013	1661337	ENSONIT00000012674	exonic_part	1	3.4989	3.4989	9.12118	89.5918	8.36791e-05
skin	ENSONIG00000010070:E012	ENSONIG00000010070	E012	26.4034	2859.29	1.21728	0.042187	1.18113	0.220596	1	GL831212.1	1662785	1663626	ENSONIT00000012674	exonic_part	1	3.22134	3.22134	15.6402	120.867	8.36791e-05
skin	ENSONIG00000010070:E013	ENSONIG00000010070	E013	8.5481	295.27	1.12958	0.0928341	1.09769	0.191986	1	GL831212.1	1663739	1663897	ENSONIT00000012674	exonic_part	1	2.9836	2.9836	5.07464	37.8616	8.36791e-05
skin	ENSONIG00000010070:E014	ENSONIG00000010070	E014	6.92196	208.105	1.16626	0.110429	1.13233	0.134508	1	GL831212.1	1663975	1664105	ENSONIT00000012674	exonic_part	1	3.19145	3.19145	3.81478	33.0653	8.36791e-05
skin	ENSONIG00000010070:E015	ENSONIG00000010070	E015	2.61976	46.8393	1.6589	0.262314	1.61273	0.0739626	NA	GL831212.1	1665371	1665410	ENSONIT00000012674	exonic_part	1	NA	NA	NA	NA	8.36791e-05
skin	ENSONIG00000010070:E016	ENSONIG00000010070	E016	4.53977	157.957	1.41267	0.158961	1.36638	0.0283577	0.890895	GL831212.1	1665664	1666024	ENSONIT00000012674	exonic_part	1	4.35042	4.35042	1.47718	28.6992	8.36791e-05
skin	ENSONIG00000010070:E017	ENSONIG00000010070	E017	1.8946	34.2555	2.89259	0.355848	2.77028	0.0783643	NA	GL831212.1	1668019	1668325	ENSONIT00000012674	exonic_part	1	NA	NA	NA	NA	8.36791e-05
skin	ENSONIG00000010070:E018	ENSONIG00000010070	E018	1.45562	14.6784	1.89014	0.457756	1.84722	0.113227	NA	GL831212.1	1668460	1668823	ENSONIT00000012674	exonic_part	1	NA	NA	NA	NA	8.36791e-05
skin	ENSONIG00000010070:E019	ENSONIG00000010070	E019	1.52027	19.0229	2.27698	0.43905	2.20376	0.101781	NA	GL831212.1	1670009	1670267	ENSONIT00000012674	exonic_part	1	NA	NA	NA	NA	8.36791e-05
skin	ENSONIG00000010070:E020	ENSONIG00000010070	E020	1.12843	13.6745	2.86393	0.585281	2.77143	0.143676	NA	GL831212.1	1672553	1672823	ENSONIT00000012674	exonic_part	1	NA	NA	NA	NA	8.36791e-05
skin	ENSONIG00000010070:E021	ENSONIG00000010070	E021	0.868323	7.09752	2.36336	0.755226	2.30754	0.137394	NA	GL831212.1	1672990	1673299	ENSONIT00000012674	exonic_part	1	NA	NA	NA	NA	8.36791e-05
skin	ENSONIG00000010070:E022	ENSONIG00000010070	E022	1.88005	30.7678	1.71758	0.358464	1.66486	0.0522997	NA	GL831212.1	1673757	1673958	ENSONIT00000012674	exonic_part	1	NA	NA	NA	NA	8.36791e-05
skin	ENSONIG00000010070:E023	ENSONIG00000010070	E023	4.53808	53.4601	0.938953	0.159013	0.915639	0.23111	1	GL831212.1	1674114	1674316	ENSONIT00000012674	exonic_part	1	2.52731	2.52731	3.09655	17.3457	8.36791e-05
skin	ENSONIG00000010070:E024	ENSONIG00000010070	E024	2.90576	16.9296	0.929363	0.238262	0.91083	0.594027	NA	GL831212.1	1675783	1675854	ENSONIT00000012674	exonic_part	1	NA	NA	NA	NA	8.36791e-05
skin	ENSONIG00000010070:E025	ENSONIG00000010070	E025	2.21198	10.9009	0.849611	0.307365	0.836438	0.444719	NA	GL831212.1	1676436	1676564	ENSONIT00000012674	exonic_part	1	NA	NA	NA	NA	8.36791e-05
skin	ENSONIG00000010070:E026	ENSONIG00000010070	E026	1.76341	7.95369	0.908092	0.380988	0.894409	0.331255	NA	GL831212.1	1677058	1677169	ENSONIT00000012674	exonic_part	1	NA	NA	NA	NA	8.36791e-05
skin	ENSONIG00000010070:E027	ENSONIG00000010070	E027	1.55	6.70592	1.00128	0.430973	0.985833	0.3139	NA	GL831212.1	1677264	1677295	ENSONIT00000012674	exonic_part	1	NA	NA	NA	NA	8.36791e-05
skin	ENSONIG00000010070:E028	ENSONIG00000010070	E028	1.72583	7.27252	0.917103	0.388893	0.902804	0.373297	NA	GL831212.1	1677382	1677489	ENSONIT00000012674	exonic_part	1	NA	NA	NA	NA	8.36791e-05
skin	ENSONIG00000010070:E029	ENSONIG00000010070	E029	2.13269	14.1969	0.912187	0.318125	0.894636	0.196142	NA	GL831212.1	1677582	1677652	ENSONIT00000012674	exonic_part	1	NA	NA	NA	NA	8.36791e-05
skin	ENSONIG00000010070:E030	ENSONIG00000010070	E030	2.49636	13.5685	0.38609	0.274394	0.383175	0.0805291	NA	GL831212.1	1677763	1677834	ENSONIT00000012674	exonic_part	1	NA	NA	NA	NA	8.36791e-05
skin	ENSONIG00000010070:E031	ENSONIG00000010070	E031	111.57	17748.8	0.0957723	0.0236782	0.0934417	0.00230097	0.506884	GL831212.1	1689055	1689564	ENSONIT00000012675	exonic_part	1	-1.59708	-1.59708	122.198	45.4311	8.36791e-05
skin	ENSONIG00000010070:E032	ENSONIG00000010070	E032	166.311	44744.9	0.0995242	0.0217895	0.0972504	0.00137297	0.405362	GL831212.1	1689564	1689637	ENSONIT00000012674;ENSONIT00000012675	exonic_part	0.903636	-1.83934	-1.83934	181.388	62.2705	8.36791e-05
skin	ENSONIG00000010070:E033	ENSONIG00000010070	E033	233.707	93642.9	0.160643	0.0206794	0.15773	0.00687767	0.695128	GL831212.1	1689637	1689948	ENSONIT00000012675	exonic_part	1	-2.06295	-2.06295	252.623	84.4415	8.36791e-05
skin	ENSONIG00000010070:E034	ENSONIG00000010070	E034	101.275	16939.3	0.111021	0.0242614	0.108247	0.00476486	0.635728	GL831212.1	1689948	1690015	ENSONIT00000012674;ENSONIT00000012675	exonic_part	1	-1.75895	-1.75895	111.683	36.9129	8.36791e-05
skin	ENSONIG00000010070:E035	ENSONIG00000010070	E035	223.304	92410.5	0.158717	0.020807	0.154714	0.00962101	0.754711	GL831212.1	1690015	1690374	ENSONIT00000012675	exonic_part	1	-2.01255	-2.01255	241.631	81.7735	8.36791e-05
skin	ENSONIG00000010070:E036	ENSONIG00000010070	E036	0.562364	1.52886	0.506123	1.15635	0.521514	0.563388	NA	GL831212.1	1690965	1691013	ENSONIT00000012674	exonic_part	1	NA	NA	NA	NA	8.36791e-05
skin	ENSONIG00000010070:E037	ENSONIG00000010070	E037	89.9238	15045.4	0.0937022	0.0250594	0.0914036	0.0112949	0.780954	GL831212.1	1691349	1691408	ENSONIT00000012675	exonic_part	1	-1.63766	-1.63766	99.8937	35.2178	8.36791e-05
skin	ENSONIG00000010070:E038	ENSONIG00000010070	E038	85.4111	13580.1	0.0787681	0.0254356	0.0769764	0.00211633	0.48186	GL831212.1	1691498	1691568	ENSONIT00000012674;ENSONIT00000012675	exonic_part	1	-1.77046	-1.77046	95.9603	30.8085	8.36791e-05
skin	ENSONIG00000010070:E039	ENSONIG00000010070	E039	0.20529	0.2311	1.87995	3.13647	1.90152	0.854695	NA	GL831212.1	1691568	1691583	ENSONIT00000012674	exonic_part	1	NA	NA	NA	NA	8.36791e-05
skin	ENSONIG00000010070:E040	ENSONIG00000010070	E040	80.7323	12445	0.0785732	0.02587	0.07687	0.000811226	0.318219	GL831212.1	1691865	1691913	ENSONIT00000012674;ENSONIT00000012675	exonic_part	0.719114	-1.96402	-1.96402	91.3762	25.6572	8.36791e-05
skin	ENSONIG00000010070:E041	ENSONIG00000010070	E041	86.7222	14468.2	0.0798352	0.0253222	0.0780508	6.58061e-05	0.0890688	GL831212.1	1693405	1693491	ENSONIT00000012674;ENSONIT00000012675	exonic_part	0.222987	-2.24793	-2.24793	98.4195	23.0781	8.36791e-05
skin	ENSONIG00000010070:E042	ENSONIG00000010070	E042	98.3861	17820.4	0.0715906	0.0244471	0.0699907	2.10963e-06	0.00963647	GL831212.1	1693752	1693894	ENSONIT00000012674;ENSONIT00000012675	exonic_part	0.0269507	-2.3482	-2.3482	111.509	24.8688	8.36791e-05
skin	ENSONIG00000010070:E043	ENSONIG00000010070	E043	59.9982	6367.63	0.0472458	0.0286104	0.0464844	5.5854e-07	0.00399593	GL831212.1	1694298	1694427	ENSONIT00000012674;ENSONIT00000012675	exonic_part	0.0111756	-2.3677	-2.3677	70.7551	14.6607	8.36791e-05
skin	ENSONIG00000010070:E044	ENSONIG00000010070	E044	24.4379	1059.84	0.0270864	0.0441371	0.027657	0.00024792	0.186237	GL831212.1	1694859	1694871	ENSONIT00000012674;ENSONIT00000012675	exonic_part	0.434046	-2.03697	-2.03697	31.543	7.75855	8.36791e-05
skin	ENSONIG00000010070:E045	ENSONIG00000010070	E045	18.7874	609.201	0.0425855	0.0520161	0.0428883	0.000656354	0.293029	GL831212.1	1694968	1695010	ENSONIT00000012674;ENSONIT00000012675	exonic_part	0.661097	-2.22403	-2.22403	23.9883	5.17749	8.36791e-05
skin	ENSONIG00000010070:E046	ENSONIG00000010070	E046	7.96499	108.482	0.0840907	0.0983171	0.0844651	0.00151726	0.4207	GL831212.1	1695010	1695902	ENSONIT00000012675	exonic_part	0.931323	-3.58281	-3.58281	10.3045	0.861194	8.36791e-05
skin	ENSONIG00000010070:J047	ENSONIG00000010070	J047	7.444	262.346	1.42765	0.00987634	1.35473	0.188306	1	GL831212.1	1656475	1656820	ENSONIT00000012674	splice_site	1	3.08989	3.08989	4.18216	33.7764	8.36791e-05
skin	ENSONIG00000010070:J048	ENSONIG00000010070	J048	3.00477	32.1673	1.43712	0.0128033	1.35726	0.230346	NA	GL831212.1	1656923	1658247	ENSONIT00000012674	splice_site	1	NA	NA	NA	NA	8.36791e-05
skin	ENSONIG00000010070:J049	ENSONIG00000010070	J049	5.50318	133.878	1.17017	0.0098529	1.11342	0.164926	1	GL831212.1	1658356	1658493	ENSONIT00000012674	splice_site	1	3.28768	3.28768	2.8637	26.7709	8.36791e-05
skin	ENSONIG00000010070:J050	ENSONIG00000010070	J050	7.26035	189.84	1.09526	0.00982442	1.04081	0.216396	1	GL831212.1	1658568	1659160	ENSONIT00000012674	splice_site	1	3.10346	3.10346	4.13088	33.6701	8.36791e-05
skin	ENSONIG00000010070:J051	ENSONIG00000010070	J051	9.47078	378.786	1.14924	0.0106575	1.09728	0.195764	1	GL831212.1	1659260	1659435	ENSONIT00000012674	splice_site	1	3.21587	3.21587	5.2187	45.2026	8.36791e-05
skin	ENSONIG00000010070:J052	ENSONIG00000010070	J052	8.46143	352.733	1.0987	0.0102401	1.04143	0.111781	0.993364	GL831212.1	1659637	1659758	ENSONIT00000012674	splice_site	1	3.21791	3.21791	4.58941	40.11	8.36791e-05
skin	ENSONIG00000010070:J053	ENSONIG00000010070	J053	4.36655	127.565	1.81146	0.0105268	1.68637	0.0885592	0.977135	GL831212.1	1659851	1660003	ENSONIT00000012674	splice_site	1	3.52272	3.52272	2.03658	22.534	8.36791e-05
skin	ENSONIG00000010070:J054	ENSONIG00000010070	J054	6.4945	312.742	1.79099	0.00968851	1.67056	0.0524111	0.941431	GL831212.1	1660117	1660324	ENSONIT00000012674	splice_site	1	4.26383	4.26383	2.29078	41.1236	8.36791e-05
skin	ENSONIG00000010070:J055	ENSONIG00000010070	J055	8.98599	435.11	1.2046	0.0104547	1.14162	0.0890405	0.977135	GL831212.1	1660350	1660441	ENSONIT00000012674	splice_site	1	3.78326	3.78326	4.02329	51.0458	8.36791e-05
skin	ENSONIG00000010070:J056	ENSONIG00000010070	J056	6.13978	183.229	1.20949	0.00968898	1.14458	0.147067	1	GL831212.1	1660541	1661013	ENSONIT00000012674	splice_site	1	3.39457	3.39457	3.11252	31.1219	8.36791e-05
skin	ENSONIG00000010070:J057	ENSONIG00000010070	J057	4.50185	90.8626	1.12682	0.0104204	1.06245	0.116096	0.997034	GL831212.1	1661337	1662785	ENSONIT00000012674	splice_site	1	3.42701	3.42701	2.24067	23.1765	8.36791e-05
skin	ENSONIG00000010070:J058	ENSONIG00000010070	J058	4.1659	66.8053	1.08675	0.0107062	1.02925	0.187373	1	GL831212.1	1663626	1663739	ENSONIT00000012674	splice_site	1	2.96926	2.96926	2.40103	18.2308	8.36791e-05
skin	ENSONIG00000010070:J059	ENSONIG00000010070	J059	5.18077	146.454	1.1389	0.0100061	1.07148	0.0799293	0.969133	GL831212.1	1663897	1663975	ENSONIT00000012674	splice_site	1	3.54779	3.54779	2.44928	27.3735	8.36791e-05
skin	ENSONIG00000010070:J060	ENSONIG00000010070	J060	1.56143	18.0721	2.07157	0.0308699	1.92763	0.0897814	NA	GL831212.1	1664105	1665371	ENSONIT00000012674	splice_site	1	NA	NA	NA	NA	8.36791e-05
skin	ENSONIG00000010070:J061	ENSONIG00000010070	J061	1.6185	25.4847	2.51543	0.0289293	2.30567	0.071273	NA	GL831212.1	1665410	1665664	ENSONIT00000012674	splice_site	1	NA	NA	NA	NA	8.36791e-05
skin	ENSONIG00000010070:J062	ENSONIG00000010070	J062	0.531093	3.34255	2.68313	0.23643	2.54936	0.193342	NA	GL831212.1	1666024	1668019	ENSONIT00000012674	splice_site	1	NA	NA	NA	NA	8.36791e-05
skin	ENSONIG00000010070:J063	ENSONIG00000010070	J063	0.712161	5.14465	2.64353	0.136004	2.48252	0.116823	NA	GL831212.1	1668325	1668460	ENSONIT00000012674	splice_site	1	NA	NA	NA	NA	8.36791e-05
skin	ENSONIG00000010070:J064	ENSONIG00000010070	J064	0.26458	0.887731	2.50172	0.73078	2.43459	0.223079	NA	GL831212.1	1668823	1670009	ENSONIT00000012674	splice_site	1	NA	NA	NA	NA	8.36791e-05
skin	ENSONIG00000010070:J065	ENSONIG00000010070	J065	0.547302	2.88751	2.64113	0.223663	2.50621	0.154004	NA	GL831212.1	1670267	1672553	ENSONIT00000012674	splice_site	1	NA	NA	NA	NA	8.36791e-05
skin	ENSONIG00000010070:J066	ENSONIG00000010070	J066	0.145955	0.308635	2.91071	1.47487	2.86646	0.570109	NA	GL831212.1	1672823	1672990	ENSONIT00000012674	splice_site	1	NA	NA	NA	NA	8.36791e-05
skin	ENSONIG00000010070:J067	ENSONIG00000010070	J067	0.327023	1.23753	2.59581	0.53554	2.50871	0.232982	NA	GL831212.1	1673299	1673757	ENSONIT00000012674	splice_site	1	NA	NA	NA	NA	8.36791e-05
skin	ENSONIG00000010070:J068	ENSONIG00000010070	J068	1.10799	11.9669	1.94047	0.0592194	1.80441	0.0626304	NA	GL831212.1	1673958	1674114	ENSONIT00000012674	splice_site	1	NA	NA	NA	NA	8.36791e-05
skin	ENSONIG00000010070:J069	ENSONIG00000010070	J069	2.21133	10.3037	0.945267	0.0175919	0.891012	0.458398	NA	GL831212.1	1674316	1675783	ENSONIT00000012674	splice_site	1	NA	NA	NA	NA	8.36791e-05
skin	ENSONIG00000010070:J070	ENSONIG00000010070	J070	1.50234	4.55835	0.851251	0.0331395	0.806779	0.653761	NA	GL831212.1	1675854	1676436	ENSONIT00000012674	splice_site	1	NA	NA	NA	NA	8.36791e-05
skin	ENSONIG00000010070:J071	ENSONIG00000010070	J071	0.802292	1.48229	0.917548	0.108402	0.883233	0.43556	NA	GL831212.1	1676564	1677058	ENSONIT00000012674	splice_site	1	NA	NA	NA	NA	8.36791e-05
skin	ENSONIG00000010070:J072	ENSONIG00000010070	J072	1.08396	4.06391	0.998528	0.0617462	0.945217	0.207486	NA	GL831212.1	1677169	1677264	ENSONIT00000012674	splice_site	1	NA	NA	NA	NA	8.36791e-05
skin	ENSONIG00000010070:J073	ENSONIG00000010070	J073	1.32848	4.74158	1.00684	0.041795	0.950775	0.438565	NA	GL831212.1	1677295	1677382	ENSONIT00000012674	splice_site	1	NA	NA	NA	NA	8.36791e-05
skin	ENSONIG00000010070:J074	ENSONIG00000010070	J074	1.01995	3.61894	1.02986	0.0692653	0.980328	0.703666	NA	GL831212.1	1677489	1677582	ENSONIT00000012674	splice_site	1	NA	NA	NA	NA	8.36791e-05
skin	ENSONIG00000010070:J075	ENSONIG00000010070	J075	1.43583	6.87438	0.900108	0.0360635	0.844763	0.148521	NA	GL831212.1	1677652	1677763	ENSONIT00000012674	splice_site	1	NA	NA	NA	NA	8.36791e-05
skin	ENSONIG00000010070:J076	ENSONIG00000010070	J076	0.496015	0.657873	0.29338	0.267792	0.291868	0.578372	NA	GL831212.1	1677834	1689564	ENSONIT00000012674	splice_site	1	NA	NA	NA	NA	8.36791e-05
skin	ENSONIG00000010070:J077	ENSONIG00000010070	J077	2.20232	7.17755	0.0549796	0.0176888	0.0513962	0.0404984	NA	GL831212.1	1689637	1689948	ENSONIT00000012674	splice_site	1	NA	NA	NA	NA	8.36791e-05
skin	ENSONIG00000010070:J078	ENSONIG00000010070	J078	0.562364	1.52886	0.506123	0.212658	0.490748	0.561308	NA	GL831212.1	1690015	1690965	ENSONIT00000012674	splice_site	1	NA	NA	NA	NA	8.36791e-05
skin	ENSONIG00000010070:J079	ENSONIG00000010070	J079	56.6289	5429.49	0.071698	0.0300177	0.0701843	0.0413697	0.927023	GL831212.1	1690374	1691349	ENSONIT00000012675	splice_site	1	-1.2791	-1.2791	64.0984	27.5168	8.36791e-05
skin	ENSONIG00000010070:J080	ENSONIG00000010070	J080	0	0	NA	NA	NA	NA	NA	GL831212.1	1691013	1691498	ENSONIT00000012674	splice_site	NA	NA	NA	NA	NA	8.36791e-05
skin	ENSONIG00000010070:J081	ENSONIG00000010070	J081	62.8724	7300.58	0.0706019	0.0311537	0.0692664	0.00580825	0.667954	GL831212.1	1691408	1691498	ENSONIT00000012675	splice_site	1	-1.60951	-1.60951	71.5364	24.8348	8.36791e-05
skin	ENSONIG00000010070:J082	ENSONIG00000010070	J082	57.9174	6499.4	0.0729919	0.030294	0.0714665	0.000934884	0.336308	GL831212.1	1691568	1691865	ENSONIT00000012675	splice_site	0.756981	-1.98164	-1.98164	66.8014	17.9742	8.36791e-05
skin	ENSONIG00000010070:J083	ENSONIG00000010070	J083	0.0157645	0.00745555	3.07253	2.34856	3.05634	0.89758	NA	GL831212.1	1691583	1691865	ENSONIT00000012674	splice_site	1	NA	NA	NA	NA	8.36791e-05
skin	ENSONIG00000010070:J084	ENSONIG00000010070	J084	58.5379	6504.97	0.049499	0.0304191	0.04898	4.67813e-05	0.07477	GL831212.1	1691913	1693405	ENSONIT00000012674;ENSONIT00000012675	splice_site	0.19084	-2.09034	-2.09034	68.9151	17.1947	8.36791e-05
skin	ENSONIG00000010070:J085	ENSONIG00000010070	J085	48.5129	4368.37	0.0393982	0.02776	0.0389572	3.10476e-07	0.00259142	GL831212.1	1693491	1693752	ENSONIT00000012674;ENSONIT00000012675	splice_site	0.00724753	-2.48702	-2.48702	59.1349	11.1058	8.36791e-05
skin	ENSONIG00000010070:J086	ENSONIG00000010070	J086	37.3712	2429.41	0.0169284	0.0232467	0.0172287	1.11395e-09	8.36791e-05	GL831212.1	1693894	1694298	ENSONIT00000012674;ENSONIT00000012675	splice_site	0.000234028	-2.86379	-2.86379	48.727	6.87753	8.36791e-05
skin	ENSONIG00000010070:J087	ENSONIG00000010070	J087	24.1335	1053.16	0.0375048	0.0164542	0.0364314	0.000665458	0.294052	GL831212.1	1694427	1694859	ENSONIT00000012674;ENSONIT00000012675	splice_site	0.66416	-1.99603	-1.99603	30.6101	7.76457	8.36791e-05
skin	ENSONIG00000010070:J088	ENSONIG00000010070	J088	18.6642	600.175	0.0395957	0.0137585	0.0381188	0.000529208	0.264145	GL831212.1	1694871	1694968	ENSONIT00000012674;ENSONIT00000012675	splice_site	0.604244	-2.22442	-2.22442	24.0152	5.17551	8.36791e-05
skin	ENSONIG00000006748:E001	ENSONIG00000006748	E001	9.59223	48.0026	0.04276	0.0846818	0.0440805	3.34464e-06	0.0142568	GL831237.1	1077342	1077365	ENSONIT00000008527	exonic_part	0.0398726	-2.80673	-2.80673	9.1987	3.44366	0.00101201
skin	ENSONIG00000006748:E002	ENSONIG00000006748	E002	11.0649	56.1532	3.075e-07	0.0757987	0.015326	2.69439e-08	0.000635672	GL831237.1	1077450	1077553	ENSONIT00000008527	exonic_part	0.00177781	-2.79438	-2.79438	10.707	4.29203	0.00101201
skin	ENSONIG00000006748:E003	ENSONIG00000006748	E003	8.25702	38.4831	0.0477049	0.0954744	0.0493165	0.000519324	0.263182	GL831237.1	1077966	1078075	ENSONIT00000008527	exonic_part	0.601677	-1.959	-1.959	7.89059	5.14833	0.00101201
skin	ENSONIG00000006748:E004	ENSONIG00000006748	E004	7.84671	27.5041	0.0145629	0.0995286	0.0175454	5.28291e-05	0.0775665	GL831237.1	1078750	1078883	ENSONIT00000008527	exonic_part	0.194492	-2.16454	-2.16454	7.35464	4.31038	0.00101201
skin	ENSONIG00000006748:E005	ENSONIG00000006748	E005	9.83432	63.2286	0.0410886	0.0830388	0.0421985	8.08709e-05	0.0971997	GL831237.1	1078946	1079077	ENSONIT00000008527	exonic_part	0.237624	-2.18566	-2.18566	9.09982	5.19492	0.00101201
skin	ENSONIG00000006748:E006	ENSONIG00000006748	E006	9.44553	58.4847	3.18324e-07	0.0857184	0.00618609	0.000179431	0.151447	GL831237.1	1079245	1079445	ENSONIT00000008527	exonic_part	0.357395	-1.61283	-1.61283	8.69906	7.7448	0.00101201
skin	ENSONIG00000006748:E007	ENSONIG00000006748	E007	0.0403103	0.015319	2.26332	15.8998	2.43767	0.808587	NA	GL831237.1	1079668	1079724	ENSONIT00000008527	exonic_part	1	NA	NA	NA	NA	0.00101201
skin	ENSONIG00000006748:E008	ENSONIG00000006748	E008	2.8236	12.2514	0.346353	0.244673	0.343337	1	NA	GL831237.1	1079855	1080014	ENSONIT00000008527	exonic_part	1	NA	NA	NA	NA	0.00101201
skin	ENSONIG00000006748:E009	ENSONIG00000006748	E009	7.62106	36.0408	7.58822e-07	0.101944	0.00513409	0.0579164	0.948898	GL831237.1	1080156	1080212	ENSONIT00000008527	exonic_part	1	-0.773326	-0.773326	6.72875	10.3137	0.00101201
skin	ENSONIG00000006748:E010	ENSONIG00000006748	E010	15.5169	111.615	0.0769492	0.0591983	0.0765169	0.293273	1	GL831237.1	1081785	1082111	ENSONIT00000008527	exonic_part	1	-0.602349	-0.602349	14.309	23.24	0.00101201
skin	ENSONIG00000006748:E011	ENSONIG00000006748	E011	7.25941	32.6847	0.0632596	0.106129	0.0645552	0.214664	1	GL831237.1	1082531	1082618	ENSONIT00000008527	exonic_part	1	-0.684	-0.684	6.94436	10.3434	0.00101201
skin	ENSONIG00000006748:E012	ENSONIG00000006748	E012	6.06231	15.9996	0.017834	0.123544	0.021138	0.012101	0.794872	GL831237.1	1084348	1084453	ENSONIT00000008527	exonic_part	1	-1.2672	-1.2672	5.74614	6.01527	0.00101201
skin	ENSONIG00000006748:E013	ENSONIG00000006748	E013	4.36864	9.26343	0.0345795	0.164485	0.0386535	0.0997191	0.986918	GL831237.1	1084954	1084983	ENSONIT00000008527	exonic_part	1	-0.922425	-0.922425	4.05428	5.16299	0.00101201
skin	ENSONIG00000006748:E014	ENSONIG00000006748	E014	3.95965	14.0659	0.0831608	0.179621	0.0861033	0.0258079	0.880512	GL831237.1	1086054	1086111	ENSONIT00000008527	exonic_part	1	-1.7484	-1.7484	3.64794	2.58561	0.00101201
skin	ENSONIG00000006748:E015	ENSONIG00000006748	E015	3.48126	9.43669	0.0133297	0.201839	0.0212123	0.000472999	0.256302	GL831237.1	1087407	1087471	ENSONIT00000008527	exonic_part	0.581209	-3.30135	-3.30135	3.38415	0.86043	0.00101201
skin	ENSONIG00000006748:E016	ENSONIG00000006748	E016	4.75138	15.0584	1e-08	0.15268	0.00839193	0.00108703	0.362115	GL831237.1	1087586	1087687	ENSONIT00000008527	exonic_part	0.81041	-2.14613	-2.14613	4.37999	2.57981	0.00101201
skin	ENSONIG00000006748:E017	ENSONIG00000006748	E017	3.93885	11.4478	0.00411191	0.180475	0.0128199	0.0043472	0.630974	GL831237.1	1088542	1088704	ENSONIT00000008527	exonic_part	1	-1.92609	-1.92609	3.85174	2.58016	0.00101201
skin	ENSONIG00000006748:E018	ENSONIG00000006748	E018	3.55936	9.34056	0.00948686	0.197804	0.0175811	0.00173445	0.44544	GL831237.1	1089968	1090083	ENSONIT00000008527	exonic_part	0.98617	-2.42795	-2.42795	3.67948	1.7218	0.00101201
skin	ENSONIG00000006748:E019	ENSONIG00000006748	E019	4.52234	12.4222	0.101791	0.159504	0.103333	0.0160947	0.832413	GL831237.1	1090474	1090723	ENSONIT00000008527	exonic_part	1	-1.7476	-1.7476	4.86275	3.44929	0.00101201
skin	ENSONIG00000006748:E020	ENSONIG00000006748	E020	7.40894	22.6164	0.0310095	0.104349	0.0338004	0.0223661	0.870306	GL831237.1	1091147	1091620	ENSONIT00000008527	exonic_part	1	-0.99958	-0.99958	6.92998	8.58475	0.00101201
skin	ENSONIG00000006748:E021	ENSONIG00000006748	E021	3.48741	10.1865	0.018333	0.201515	0.0254599	0.159777	1	GL831237.1	1091704	1091829	ENSONIT00000008527	exonic_part	1	-0.821524	-0.821524	3.1215	4.29904	0.00101201
skin	ENSONIG00000006748:E022	ENSONIG00000006748	E022	2.90858	9.21708	0.0406055	0.238048	0.046794	0.0645498	NA	GL831237.1	1092295	1092435	ENSONIT00000008527	exonic_part	1	NA	NA	NA	NA	0.00101201
skin	ENSONIG00000006748:E023	ENSONIG00000006748	E023	1.84629	4.06356	0.0569356	0.364691	0.0643932	0.0309844	NA	GL831237.1	1093275	1093390	ENSONIT00000008527	exonic_part	1	NA	NA	NA	NA	0.00101201
skin	ENSONIG00000006748:E024	ENSONIG00000006748	E024	0.603363	1.61875	1.10842	1.079	1.10636	0.390592	NA	GL831237.1	1093499	1093526	ENSONIT00000008527	exonic_part	1	NA	NA	NA	NA	0.00101201
skin	ENSONIG00000006748:E025	ENSONIG00000006748	E025	3.82249	80.3561	0.624747	0.185423	0.606373	0.0159771	0.831734	GL831237.1	1095411	1095548	ENSONIT00000008527	exonic_part	1	2.67468	2.67468	1.53078	20.116	0.00101201
skin	ENSONIG00000006748:E026	ENSONIG00000006748	E026	7.99965	352.884	0.672948	0.0979688	0.650782	0.0462098	0.934221	GL831237.1	1095569	1096105	ENSONIT00000008527	exonic_part	1	2.62954	2.62954	3.64681	41.6706	0.00101201
skin	ENSONIG00000006748:E027	ENSONIG00000006748	E027	1.94649	25.7168	0.795389	0.34684	0.773647	0.047521	NA	GL831237.1	1096788	1096874	ENSONIT00000008527	exonic_part	1	NA	NA	NA	NA	0.00101201
skin	ENSONIG00000006748:E028	ENSONIG00000006748	E028	4.24488	133.654	1.56763	0.168758	1.49012	0.0702219	0.960331	GL831237.1	1097046	1097316	ENSONIT00000008527	exonic_part	1	3.40124	3.40124	1.32154	27.333	0.00101201
skin	ENSONIG00000006748:E029	ENSONIG00000006748	E029	9.2546	134.39	0.0081158	0.0871167	0.0118226	2.98316e-05	0.0567324	GL831237.1	1098358	1098608	ENSONIT00000008527	exonic_part	0.145751	1.40701	1.40701	6.16591	35.799	0.00101201
skin	ENSONIG00000006748:E030	ENSONIG00000006748	E030	9.30133	111.049	4.83788e-07	0.0867691	0.00681231	0.0010086	0.346753	GL831237.1	1099181	1099401	ENSONIT00000008527	exonic_part	0.779031	1.08601	1.08601	6.30081	30.8132	0.00101201
skin	ENSONIG00000006748:E031	ENSONIG00000006748	E031	6.06464	65.5024	0.0932092	0.123503	0.0941013	0.0172358	0.839003	GL831237.1	1100280	1100394	ENSONIT00000008527	exonic_part	1	1.24022	1.24022	3.78438	19.4894	0.00101201
skin	ENSONIG00000006748:E032	ENSONIG00000006748	E032	4.22029	40.4349	0.137244	0.169636	0.138318	0.0579265	0.948898	GL831237.1	1101334	1101365	ENSONIT00000008527	exonic_part	1	1.18596	1.18596	2.7095	13.5633	0.00101201
skin	ENSONIG00000006748:E033	ENSONIG00000006748	E033	4.13618	40.8661	0.203745	0.172721	0.20269	0.0708446	0.960559	GL831237.1	1108973	1109080	ENSONIT00000008527	exonic_part	1	1.198	1.198	2.69571	13.5207	0.00101201
skin	ENSONIG00000006748:E034	ENSONIG00000006748	E034	0.460909	0.435049	0.183671	1.40694	0.215821	0.156568	NA	GL831237.1	1114682	1114752	ENSONIT00000008527	exonic_part	1	NA	NA	NA	NA	0.00101201
skin	ENSONIG00000006748:E035	ENSONIG00000006748	E035	0.313423	0.291696	0.421357	2.06056	0.461207	0.326423	NA	GL831237.1	1117001	1117072	ENSONIT00000008527	exonic_part	1	NA	NA	NA	NA	0.00101201
skin	ENSONIG00000006748:E036	ENSONIG00000006748	E036	0.225608	0.267926	1.38588	2.85561	1.42052	0.544573	NA	GL831237.1	1125165	1125280	ENSONIT00000008527	exonic_part	1	NA	NA	NA	NA	0.00101201
skin	ENSONIG00000006748:E037	ENSONIG00000006748	E037	0.159082	0.175611	2.0056	4.0423	2.05095	0.629781	NA	GL831237.1	1125474	1126141	ENSONIT00000008527	exonic_part	1	NA	NA	NA	NA	0.00101201
skin	ENSONIG00000006748:J038	ENSONIG00000006748	J038	8.28379	39.348	0.0332876	0.0101701	0.0309552	1.89958e-06	0.00926522	GL831237.1	1077365	1077450	ENSONIT00000008527	splice_site	0.0259124	-3.00384	-3.00384	7.90572	2.57867	0.00101201
skin	ENSONIG00000006748:J039	ENSONIG00000006748	J039	3.36134	10.7792	0.0431782	0.0118663	0.0399562	0.000534444	0.265875	GL831237.1	1077553	1077966	ENSONIT00000008527	splice_site	0.60857	-3.36389	-3.36389	3.60554	0.858089	0.00101201
skin	ENSONIG00000006748:J040	ENSONIG00000006748	J040	3.10446	8.92226	0.00895465	0.0124997	0.00984161	0.0066394	NA	GL831237.1	1078075	1078750	ENSONIT00000008527	splice_site	1	NA	NA	NA	NA	0.00101201
skin	ENSONIG00000006748:J041	ENSONIG00000006748	J041	0.698731	0.875991	0.00194171	0.141033	0.0245009	0.111509	NA	GL831237.1	1078883	1078946	ENSONIT00000008527	splice_site	1	NA	NA	NA	NA	0.00101201
skin	ENSONIG00000006748:J042	ENSONIG00000006748	J042	5.15127	24.3835	0.0525083	0.0100212	0.0485436	0.0062792	0.6784	GL831237.1	1079077	1079245	ENSONIT00000008527	splice_site	1	-1.79092	-1.79092	4.88772	3.45494	0.00101201
skin	ENSONIG00000006748:J043	ENSONIG00000006748	J043	0	0	NA	NA	NA	NA	NA	GL831237.1	1079445	1079668	ENSONIT00000008527	splice_site	NA	NA	NA	NA	NA	0.00101201
skin	ENSONIG00000006748:J044	ENSONIG00000006748	J044	0	0	NA	NA	NA	NA	NA	GL831237.1	1079724	1079855	ENSONIT00000008527	splice_site	NA	NA	NA	NA	NA	0.00101201
skin	ENSONIG00000006748:J045	ENSONIG00000006748	J045	1.42058	3.60908	0.323437	0.036796	0.299643	1	NA	GL831237.1	1080014	1080156	ENSONIT00000008527	splice_site	1	NA	NA	NA	NA	0.00101201
skin	ENSONIG00000006748:J046	ENSONIG00000006748	J046	3.15616	15.3729	0.188268	0.0123564	0.174535	0.570674	NA	GL831237.1	1080212	1081785	ENSONIT00000008527	splice_site	1	NA	NA	NA	NA	0.00101201
skin	ENSONIG00000006748:J047	ENSONIG00000006748	J047	5.6404	21.27	0.051696	0.00979551	0.0477273	0.1691	1	GL831237.1	1082111	1082531	ENSONIT00000008527	splice_site	1	-0.737994	-0.737994	5.40315	7.77189	0.00101201
skin	ENSONIG00000006748:J048	ENSONIG00000006748	J048	3.25568	8.25829	0.0384944	0.0121041	0.0354461	0.149923	NA	GL831237.1	1082618	1084348	ENSONIT00000008527	splice_site	1	NA	NA	NA	NA	0.00101201
skin	ENSONIG00000006748:J049	ENSONIG00000006748	J049	3.65522	7.4383	0.0164276	0.011333	0.0155481	0.113968	0.995229	GL831237.1	1084453	1084954	ENSONIT00000008527	splice_site	1	-0.918279	-0.918279	3.26633	4.29885	0.00101201
skin	ENSONIG00000006748:J050	ENSONIG00000006748	J050	1.8576	3.7501	0.330936	0.0228312	0.305228	0.543067	NA	GL831237.1	1084983	1086054	ENSONIT00000008527	splice_site	1	NA	NA	NA	NA	0.00101201
skin	ENSONIG00000006748:J051	ENSONIG00000006748	J051	2.83467	7.37738	0.014748	0.0134199	0.0144459	0.00256365	NA	GL831237.1	1086111	1087407	ENSONIT00000008527	splice_site	1	NA	NA	NA	NA	0.00101201
skin	ENSONIG00000006748:J052	ENSONIG00000006748	J052	2.75933	6.84988	0.000356202	0.0137412	0.0044134	0.000131816	NA	GL831237.1	1087471	1087586	ENSONIT00000008527	splice_site	0.312917	NA	NA	NA	NA	0.00101201
skin	ENSONIG00000006748:J053	ENSONIG00000006748	J053	1.66086	6.21569	0.262882	0.0276289	0.241818	0.319137	NA	GL831237.1	1087687	1088542	ENSONIT00000008527	splice_site	1	NA	NA	NA	NA	0.00101201
skin	ENSONIG00000006748:J054	ENSONIG00000006748	J054	1.80722	3.91738	0.027739	0.0238921	0.0271621	0.0291051	NA	GL831237.1	1088704	1089968	ENSONIT00000008527	splice_site	1	NA	NA	NA	NA	0.00101201
skin	ENSONIG00000006748:J055	ENSONIG00000006748	J055	2.34114	3.95056	0.000384328	0.0163497	0.00474416	0.00299846	NA	GL831237.1	1090083	1090474	ENSONIT00000008527	splice_site	1	NA	NA	NA	NA	0.00101201
skin	ENSONIG00000006748:J056	ENSONIG00000006748	J056	0.0150347	0.00678126	3.96438	2.29047	3.89284	0.926405	NA	GL831237.1	1090723	1091147	ENSONIT00000008527	splice_site	1	NA	NA	NA	NA	0.00101201
skin	ENSONIG00000006748:J057	ENSONIG00000006748	J057	0.321396	0.400256	0.0279855	0.549931	0.0713353	1	NA	GL831237.1	1091620	1091704	ENSONIT00000008527	splice_site	1	NA	NA	NA	NA	0.00101201
skin	ENSONIG00000006748:J058	ENSONIG00000006748	J058	1.48459	4.03491	0.128521	0.0338789	0.120037	0.8095	NA	GL831237.1	1091829	1092295	ENSONIT00000008527	splice_site	1	NA	NA	NA	NA	0.00101201
skin	ENSONIG00000006748:J059	ENSONIG00000006748	J059	1.66489	3.40065	0.0417112	0.0275108	0.0402392	0.0394126	NA	GL831237.1	1092435	1093275	ENSONIT00000008527	splice_site	1	NA	NA	NA	NA	0.00101201
skin	ENSONIG00000006748:J060	ENSONIG00000006748	J060	0.262825	0.60416	2.42533	0.737601	2.33951	0.740809	NA	GL831237.1	1093390	1093499	ENSONIT00000008527	splice_site	1	NA	NA	NA	NA	0.00101201
skin	ENSONIG00000006748:J061	ENSONIG00000006748	J061	0.315141	1.19697	2.67831	0.566571	2.54641	0.350536	NA	GL831237.1	1093526	1095411	ENSONIT00000008527	splice_site	1	NA	NA	NA	NA	0.00101201
skin	ENSONIG00000006748:J062	ENSONIG00000006748	J062	0.236489	0.527188	2.62169	0.851303	2.52539	0.437333	NA	GL831237.1	1095548	1095569	ENSONIT00000008527	splice_site	1	NA	NA	NA	NA	0.00101201
skin	ENSONIG00000006748:J063	ENSONIG00000006748	J063	0	0	NA	NA	NA	NA	NA	GL831237.1	1096105	1096788	ENSONIT00000008527	splice_site	NA	NA	NA	NA	NA	0.00101201
skin	ENSONIG00000006748:J064	ENSONIG00000006748	J064	0.121915	0.226352	3.31331	1.72952	3.24436	0.750097	NA	GL831237.1	1096874	1097046	ENSONIT00000008527	splice_site	1	NA	NA	NA	NA	0.00101201
skin	ENSONIG00000006748:J065	ENSONIG00000006748	J065	0.334586	2.67038	3.36961	0.517011	3.17688	0.574786	NA	GL831237.1	1097316	1098358	ENSONIT00000008527	splice_site	1	NA	NA	NA	NA	0.00101201
skin	ENSONIG00000006748:J066	ENSONIG00000006748	J066	5.14666	39.0175	0.0279147	0.0100235	0.0254265	0.0103808	0.766574	GL831237.1	1098608	1099181	ENSONIT00000008527	splice_site	1	1.21829	1.21829	3.55958	18.7549	0.00101201
skin	ENSONIG00000006748:J067	ENSONIG00000006748	J067	3.60613	24.7616	0.0655187	0.011411	0.0599867	0.0307631	0.901646	GL831237.1	1099401	1100280	ENSONIT00000008527	splice_site	1	1.34553	1.34553	2.08529	11.914	0.00101201
skin	ENSONIG00000006748:J068	ENSONIG00000006748	J068	3.29355	25.2595	0.19534	0.0120156	0.176272	0.070655	0.960559	GL831237.1	1100394	1101334	ENSONIT00000008527	splice_site	1	1.2298	1.2298	2.12589	10.989	0.00101201
skin	ENSONIG00000006748:J069	ENSONIG00000006748	J069	3.34207	28.5312	0.170112	0.0119076	0.15467	0.0552466	0.942688	GL831237.1	1101365	1108973	ENSONIT00000008527	splice_site	1	1.30018	1.30018	2.02253	11.0025	0.00101201
skin	ENSONIG00000006748:J070	ENSONIG00000006748	J070	0.460909	0.435049	0.183671	0.305222	0.190973	0.152655	NA	GL831237.1	1109080	1114682	ENSONIT00000008527	splice_site	1	NA	NA	NA	NA	0.00101201
skin	ENSONIG00000006748:J071	ENSONIG00000006748	J071	0.28625	0.296973	0.916829	0.653262	0.905245	0.418078	NA	GL831237.1	1114752	1117001	ENSONIT00000008527	splice_site	1	NA	NA	NA	NA	0.00101201
skin	ENSONIG00000006748:J072	ENSONIG00000006748	J072	0.225608	0.267926	1.38588	0.905239	1.36628	0.54063	NA	GL831237.1	1117072	1125165	ENSONIT00000008527	splice_site	1	NA	NA	NA	NA	0.00101201
skin	ENSONIG00000006748:J073	ENSONIG00000006748	J073	0	0	NA	NA	NA	NA	NA	GL831237.1	1125280	1125474	ENSONIT00000008527	splice_site	NA	NA	NA	NA	NA	0.00101201
skin	ENSONIG00000013350:E001	ENSONIG00000013350	E001	17.1971	2069.13	0.401189	0.0551673	0.377024	0.000572957	0.275018	GL831238.1	853148	853963	ENSONIT00000016799	exonic_part	0.62369	-27.9508	-27.9508	19.701	1.44759e-07	0.000424377
skin	ENSONIG00000013350:E002	ENSONIG00000013350	E002	24.4092	4146.01	0.376342	0.0441679	0.356394	8.66421e-05	0.100131	GL831238.1	860738	860840	ENSONIT00000016799	exonic_part	0.245981	-28.4838	-28.4838	27.8007	1.44421e-07	0.000424377
skin	ENSONIG00000013350:E003	ENSONIG00000013350	E003	22.5888	3518.33	0.488756	0.0462816	0.460939	0.000497408	0.262211	GL831238.1	863094	863193	ENSONIT00000016799	exonic_part	0.595443	-28.344	-28.344	25.6497	1.4597e-07	0.000424377
skin	ENSONIG00000013350:E004	ENSONIG00000013350	E004	16.8097	1992.85	0.674697	0.0560254	0.630478	0.00599728	0.676164	GL831238.1	863999	864098	ENSONIT00000016799	exonic_part	1	-27.8727	-27.8727	19.0758	1.47802e-07	0.000424377
skin	ENSONIG00000013350:E005	ENSONIG00000013350	E005	14.4693	1298.71	0.359816	0.0621856	0.342303	0.00160508	0.432161	GL831238.1	864363	864468	ENSONIT00000016799	exonic_part	0.959347	-5.2007	-5.2007	16.5065	0.847285	0.000424377
skin	ENSONIG00000013350:E006	ENSONIG00000013350	E006	20.2619	2456.32	0.309556	0.0495364	0.294486	0.000504349	0.263182	GL831238.1	864654	864840	ENSONIT00000016799	exonic_part	0.597567	-4.6893	-4.6893	22.966	1.70807	0.000424377
skin	ENSONIG00000013350:E007	ENSONIG00000013350	E007	18.1728	2056.98	0.247434	0.0531686	0.236015	0.000473636	0.256302	GL831238.1	864955	865054	ENSONIT00000016799	exonic_part	0.581209	-4.53196	-4.53196	20.7532	1.71001	0.000424377
skin	ENSONIG00000013350:E008	ENSONIG00000013350	E008	15.583	1682.17	0.372945	0.0590233	0.353077	0.00421214	0.625178	GL831238.1	865160	865259	ENSONIT00000016799	exonic_part	1	-5.31482	-5.31482	17.7963	0.846942	0.000424377
skin	ENSONIG00000013350:E009	ENSONIG00000013350	E009	19.5306	2472.13	0.228647	0.0507194	0.218137	7.55191e-05	0.0959242	GL831238.1	865365	865464	ENSONIT00000016799	exonic_part	0.236215	-5.65672	-5.65672	22.4026	0.851435	0.000424377
skin	ENSONIG00000013350:E010	ENSONIG00000013350	E010	25.6515	4105.38	0.272451	0.0428977	0.25832	1.34105e-05	0.0345259	GL831238.1	865910	866108	ENSONIT00000016799	exonic_part	0.0919939	-6.06902	-6.06902	29.1928	0.850052	0.000424377
skin	ENSONIG00000013350:E011	ENSONIG00000013350	E011	18.9773	2214.9	0.292434	0.0516751	0.276988	1.48096e-05	0.0353171	GL831238.1	866212	866311	ENSONIT00000016799	exonic_part	0.0928759	-28.1204	-28.1204	21.7596	1.42928e-07	0.000424377
skin	ENSONIG00000013350:E012	ENSONIG00000013350	E012	19.2023	2447.67	0.316507	0.0512799	0.299646	5.92769e-05	0.0832309	GL831238.1	866413	866512	ENSONIT00000016799	exonic_part	0.207558	-28.1342	-28.1342	22.0231	1.43388e-07	0.000424377
skin	ENSONIG00000013350:E013	ENSONIG00000013350	E013	23.8493	3890.66	0.409921	0.0447836	0.384575	0.000125314	0.126356	GL831238.1	866608	866707	ENSONIT00000016799	exonic_part	0.30792	-28.4407	-28.4407	27.1166	1.44879e-07	0.000424377
skin	ENSONIG00000013350:E014	ENSONIG00000013350	E014	30.36	6236.74	0.544699	0.0390271	0.513805	0.00476062	0.635728	GL831238.1	866822	867020	ENSONIT00000016799	exonic_part	1	-6.27513	-6.27513	34.146	0.874904	0.000424377
skin	ENSONIG00000013350:E015	ENSONIG00000013350	E015	21.7795	3004.14	0.348675	0.0473347	0.328696	4.90554e-05	0.0766767	GL831238.1	867136	867235	ENSONIT00000016799	exonic_part	0.194403	-28.314	-28.314	24.8382	1.43936e-07	0.000424377
skin	ENSONIG00000013350:E016	ENSONIG00000013350	E016	20.7528	2599.19	0.17719	0.048789	0.17027	4.31008e-06	0.0162736	GL831238.1	867335	867434	ENSONIT00000016799	exonic_part	0.0444293	-5.74796	-5.74796	23.8247	0.853136	0.000424377
skin	ENSONIG00000013350:E017	ENSONIG00000013350	E017	26.3689	4067.89	0.204407	0.0422187	0.195392	1.0564e-06	0.00661301	GL831238.1	867553	867751	ENSONIT00000016799	exonic_part	0.0184949	-6.10999	-6.10999	30.0464	0.852236	0.000424377
skin	ENSONIG00000013350:E018	ENSONIG00000013350	E018	20.2359	2469.82	0.278454	0.049577	0.264512	7.95515e-05	0.0971686	GL831238.1	867857	867956	ENSONIT00000016799	exonic_part	0.237624	-5.70287	-5.70287	23.0352	0.849843	0.000424377
skin	ENSONIG00000013350:E019	ENSONIG00000013350	E019	19.0812	2376.43	0.398054	0.0514914	0.376599	0.000257135	0.190304	GL831238.1	868228	868327	ENSONIT00000016799	exonic_part	0.440991	-28.1022	-28.1022	21.7521	1.44752e-07	0.000424377
skin	ENSONIG00000013350:E020	ENSONIG00000013350	E020	20.8661	2737.42	0.239273	0.0486214	0.227948	4.59342e-06	0.0164312	GL831238.1	869133	869232	ENSONIT00000016799	exonic_part	0.0448851	-28.2802	-28.2802	23.9789	1.41825e-07	0.000424377
skin	ENSONIG00000013350:E021	ENSONIG00000013350	E021	17.7921	1932.39	0.267497	0.0539223	0.254243	1.87133e-05	0.0413451	GL831238.1	869308	869401	ENSONIT00000016799	exonic_part	0.109207	-28.0315	-28.0315	20.464	1.42436e-07	0.000424377
skin	ENSONIG00000013350:E022	ENSONIG00000013350	E022	21.2363	2833.91	0.303719	0.0480867	0.287943	1.70948e-05	0.0389138	GL831238.1	869516	869589	ENSONIT00000016799	exonic_part	0.102613	-28.2882	-28.2882	24.309	1.43154e-07	0.000424377
skin	ENSONIG00000013350:E023	ENSONIG00000013350	E023	36.4873	7206.82	0.252038	0.0354859	0.241323	8.47404e-09	0.000318283	GL831238.1	874083	874180	ENSONIT00000016799	exonic_part	0.000890153	-29.1368	-29.1368	41.3806	1.42143e-07	0.000424377
skin	ENSONIG00000013350:E024	ENSONIG00000013350	E024	34.4501	6695.79	0.224103	0.0365235	0.214862	5.04773e-08	0.000842628	GL831238.1	874389	874468	ENSONIT00000016799	exonic_part	0.00235661	-6.50939	-6.50939	39.1159	0.863317	0.000424377
skin	ENSONIG00000013350:E025	ENSONIG00000013350	E025	40.6832	8733.65	0.267152	0.0336763	0.255974	1.94231e-07	0.0022447	GL831238.1	875677	875793	ENSONIT00000016799	exonic_part	0.00627783	-5.75861	-5.75861	45.8329	1.735	0.000424377
skin	ENSONIG00000013350:E026	ENSONIG00000013350	E026	45.3765	10567.8	0.319218	0.0320487	0.30532	1.35134e-05	0.0345259	GL831238.1	875879	876104	ENSONIT00000016799	exonic_part	0.0919939	-5.32925	-5.32925	50.8321	2.62821	0.000424377
skin	ENSONIG00000013350:E027	ENSONIG00000013350	E027	49.5102	12085.6	0.346141	0.0308707	0.331303	4.40433e-06	0.0162736	GL831238.1	876190	876345	ENSONIT00000016799	exonic_part	0.0444293	-6.06667	-6.06667	55.4743	1.74784	0.000424377
skin	ENSONIG00000013350:E028	ENSONIG00000013350	E028	52.5624	13069.6	0.369833	0.0301199	0.353235	3.9486e-06	0.0160333	GL831238.1	876439	876651	ENSONIT00000016799	exonic_part	0.0444293	-6.1659	-6.1659	58.8478	1.74936	0.000424377
skin	ENSONIG00000013350:E029	ENSONIG00000013350	E029	2.295	22.6958	0.392831	0.296895	0.388868	0.0994996	NA	GL831238.1	878286	878491	ENSONIT00000016799	exonic_part	1	NA	NA	NA	NA	0.000424377
skin	ENSONIG00000013350:E030	ENSONIG00000013350	E030	0.129752	0.505065	4.97006	4.952	4.96941	0.851106	NA	GL831238.1	878689	878786	ENSONIT00000016799	exonic_part	1	NA	NA	NA	NA	0.000424377
skin	ENSONIG00000013350:E031	ENSONIG00000013350	E031	0.0794317	0.130669	4.3732	8.07772	4.42865	0.786192	NA	GL831238.1	878960	879189	ENSONIT00000016799	exonic_part	1	NA	NA	NA	NA	0.000424377
skin	ENSONIG00000013350:E032	ENSONIG00000013350	E032	0.102488	0.142827	3.73851	6.26455	3.77682	0.754681	NA	GL831238.1	879292	879421	ENSONIT00000016799	exonic_part	1	NA	NA	NA	NA	0.000424377
skin	ENSONIG00000013350:E033	ENSONIG00000013350	E033	0.183863	0.18748	2.64464	3.49989	2.6581	0.613934	NA	GL831238.1	879539	879659	ENSONIT00000016799	exonic_part	1	NA	NA	NA	NA	0.000424377
skin	ENSONIG00000013350:E034	ENSONIG00000013350	E034	0.113813	0.088013	3.30205	5.64296	3.33645	0.703505	NA	GL831238.1	879739	879824	ENSONIT00000016799	exonic_part	1	NA	NA	NA	NA	0.000424377
skin	ENSONIG00000013350:E035	ENSONIG00000013350	E035	0.184204	0.247999	3.21906	3.49344	3.22399	0.678407	NA	GL831238.1	879990	880065	ENSONIT00000016799	exonic_part	1	NA	NA	NA	NA	0.000424377
skin	ENSONIG00000013350:E036	ENSONIG00000013350	E036	0.242038	0.315203	2.93724	2.66298	2.93197	0.615781	NA	GL831238.1	880327	880459	ENSONIT00000016799	exonic_part	1	NA	NA	NA	NA	0.000424377
skin	ENSONIG00000013350:E037	ENSONIG00000013350	E037	0.277557	0.477111	3.10411	2.3245	3.08789	0.61425	NA	GL831238.1	880590	880746	ENSONIT00000016799	exonic_part	1	NA	NA	NA	NA	0.000424377
skin	ENSONIG00000013350:E038	ENSONIG00000013350	E038	1.50598	9.6374	3.034	0.443046	2.95366	0.562681	NA	GL831238.1	885623	886084	ENSONIT00000016799	exonic_part	1	NA	NA	NA	NA	0.000424377
skin	ENSONIG00000013350:E039	ENSONIG00000013350	E039	0.952219	4.41264	3.10215	0.690267	3.03194	0.677025	NA	GL831238.1	886168	886263	ENSONIT00000016799	exonic_part	1	NA	NA	NA	NA	0.000424377
skin	ENSONIG00000013350:E040	ENSONIG00000013350	E040	0.0145558	0.00635618	4.85716	44.0004	5.09776	0.876404	NA	GL831238.1	886878	886924	ENSONIT00000016799	exonic_part	1	NA	NA	NA	NA	0.000424377
skin	ENSONIG00000013350:E041	ENSONIG00000013350	E041	7.57169	475.955	2.16899	0.102492	2.06065	0.0937959	0.980431	GL831238.1	887514	887580	ENSONIT00000016799	exonic_part	1	2.39285	2.39285	3.98365	36.2832	0.000424377
skin	ENSONIG00000013350:E042	ENSONIG00000013350	E042	55.1191	25536.4	3.06119	0.0295549	2.90597	0.046809	0.934221	GL831238.1	887955	888120	ENSONIT00000016799	exonic_part	1	3.65031	3.65031	25.0918	322.483	0.000424377
skin	ENSONIG00000013350:E043	ENSONIG00000013350	E043	39.5606	12190.9	2.38553	0.0341228	2.27882	0.156587	1	GL831238.1	889441	889525	ENSONIT00000016799	exonic_part	1	3.25162	3.25162	18.5428	225.395	0.000424377
skin	ENSONIG00000013350:E044	ENSONIG00000013350	E044	62.0169	31388.5	2.01363	0.0282631	1.93465	0.0789961	0.967348	GL831238.1	889796	889949	ENSONIT00000016799	exonic_part	1	3.98025	3.98025	26.8859	374.095	0.000424377
skin	ENSONIG00000013350:E045	ENSONIG00000013350	E045	24.5334	5281.71	2.30435	0.0440352	2.18895	0.0524077	0.941431	GL831238.1	891177	891249	ENSONIT00000016799	exonic_part	1	3.46244	3.46244	9.71191	154.153	0.000424377
skin	ENSONIG00000013350:J046	ENSONIG00000013350	J046	15.0837	1570.37	0.343331	0.0123644	0.307885	0.000320848	0.210497	GL831238.1	853963	860738	ENSONIT00000016799	splice_site	0.484941	-27.7745	-27.7745	17.4035	1.43547e-07	0.000424377
skin	ENSONIG00000013350:J047	ENSONIG00000013350	J047	13.8024	1329.72	0.311758	0.012013	0.280583	0.000270425	0.194662	GL831238.1	860840	863094	ENSONIT00000016799	splice_site	0.451522	-27.6543	-27.6543	16.0143	1.43003e-07	0.000424377
skin	ENSONIG00000013350:J048	ENSONIG00000013350	J048	13.077	1209.92	0.685154	0.0118634	0.608248	0.00948784	0.751215	GL831238.1	863193	863999	ENSONIT00000016799	splice_site	1	-27.5038	-27.5038	14.9223	1.47598e-07	0.000424377
skin	ENSONIG00000013350:J049	ENSONIG00000013350	J049	0.312877	0.642826	2.07466	0.572767	2.01774	0.615357	NA	GL831238.1	864098	864363	ENSONIT00000016799	splice_site	1	NA	NA	NA	NA	0.000424377
skin	ENSONIG00000013350:J050	ENSONIG00000013350	J050	8.84202	442.213	0.201372	0.010395	0.177994	0.000748131	0.3071	GL831238.1	864468	864654	ENSONIT00000016799	splice_site	0.701672	-4.47065	-4.47065	10.1936	0.852858	0.000424377
skin	ENSONIG00000013350:J051	ENSONIG00000013350	J051	12.6041	946.404	0.206421	0.0117561	0.185281	0.00069977	0.303246	GL831238.1	864840	864955	ENSONIT00000016799	splice_site	0.687489	-3.99093	-3.99093	14.5277	1.71181	0.000424377
skin	ENSONIG00000013350:J052	ENSONIG00000013350	J052	7.68635	401.06	0.269086	0.00995288	0.234592	0.00203848	0.479279	GL831238.1	865054	865160	ENSONIT00000016799	splice_site	1	-26.811	-26.811	9.0297	1.41984e-07	0.000424377
skin	ENSONIG00000013350:J053	ENSONIG00000013350	J053	11.0108	879.988	0.393418	0.0112672	0.352371	0.0174413	0.840186	GL831238.1	865259	865365	ENSONIT00000016799	splice_site	1	-4.80367	-4.80367	12.6639	0.846964	0.000424377
skin	ENSONIG00000013350:J054	ENSONIG00000013350	J054	13.1725	1084.66	0.189116	0.0118828	0.17131	0.000157871	0.137974	GL831238.1	865464	865910	ENSONIT00000016799	splice_site	0.330203	-5.06979	-5.06979	15.2432	0.853099	0.000424377
skin	ENSONIG00000013350:J055	ENSONIG00000013350	J055	11.3678	786.061	0.20795	0.0113923	0.18551	2.25607e-05	0.0464315	GL831238.1	866108	866212	ENSONIT00000016799	splice_site	0.123111	-27.3966	-27.3966	13.2832	1.4073e-07	0.000424377
skin	ENSONIG00000013350:J056	ENSONIG00000013350	J056	9.75766	597.165	0.313181	0.0107768	0.281225	0.000708403	0.303246	GL831238.1	866311	866413	ENSONIT00000016799	splice_site	0.687489	-27.1375	-27.1375	11.3332	1.43016e-07	0.000424377
skin	ENSONIG00000013350:J057	ENSONIG00000013350	J057	13.4385	1228.63	0.285234	0.0119345	0.25469	0.000175592	0.149044	GL831238.1	866512	866608	ENSONIT00000016799	splice_site	0.353014	-27.6208	-27.6208	15.6037	1.42446e-07	0.000424377
skin	ENSONIG00000013350:J058	ENSONIG00000013350	J058	15.4356	1670.32	0.364481	0.0124781	0.330509	0.000397852	0.236437	GL831238.1	866707	866822	ENSONIT00000016799	splice_site	0.546385	-27.8023	-27.8023	17.7744	1.43969e-07	0.000424377
skin	ENSONIG00000013350:J059	ENSONIG00000013350	J059	14.6415	1421.24	0.270155	0.0122313	0.244117	8.45303e-05	0.0992168	GL831238.1	867020	867136	ENSONIT00000016799	splice_site	0.243273	-27.7504	-27.7504	16.9792	1.42206e-07	0.000424377
skin	ENSONIG00000013350:J060	ENSONIG00000013350	J060	9.53551	554.203	0.190239	0.0106845	0.167709	0.000107382	0.115744	GL831238.1	867235	867335	ENSONIT00000016799	splice_site	0.285023	-27.1397	-27.1397	11.1397	1.40226e-07	0.000424377
skin	ENSONIG00000013350:J061	ENSONIG00000013350	J061	15.7126	1519.54	0.171725	0.012572	0.157998	2.54552e-05	0.0496671	GL831238.1	867434	867553	ENSONIT00000016799	splice_site	0.128864	-5.33211	-5.33211	18.1514	0.853582	0.000424377
skin	ENSONIG00000013350:J062	ENSONIG00000013350	J062	10.9175	624.175	0.105556	0.0112333	0.0944232	6.8833e-06	0.0215446	GL831238.1	867751	867857	ENSONIT00000016799	splice_site	0.0590249	-4.77611	-4.77611	12.5693	0.855958	0.000424377
skin	ENSONIG00000013350:J063	ENSONIG00000013350	J063	12.067	997.114	0.3889	0.0116122	0.344355	0.00141008	0.408975	GL831238.1	867956	868228	ENSONIT00000016799	splice_site	0.911517	-27.4312	-27.4312	13.9095	1.44214e-07	0.000424377
skin	ENSONIG00000013350:J064	ENSONIG00000013350	J064	13.7738	1240.12	0.333887	0.0120064	0.30179	0.000309209	0.207755	GL831238.1	868327	869133	ENSONIT00000016799	splice_site	0.478044	-27.6383	-27.6383	15.8863	1.43429e-07	0.000424377
skin	ENSONIG00000013350:J065	ENSONIG00000013350	J065	9.91617	564.712	0.131836	0.0108421	0.117445	6.13779e-06	0.0201845	GL831238.1	869232	869308	ENSONIT00000016799	splice_site	0.0552498	-27.2191	-27.2191	11.6252	1.38631e-07	0.000424377
skin	ENSONIG00000013350:J066	ENSONIG00000013350	J066	11.6053	869.366	0.250787	0.0114709	0.222404	0.000138554	0.134822	GL831238.1	869401	869516	ENSONIT00000016799	splice_site	0.32264	-27.4173	-27.4173	13.5562	1.4169e-07	0.000424377
skin	ENSONIG00000013350:J067	ENSONIG00000013350	J067	5.24197	144.652	0.250629	0.00997554	0.21449	0.00236112	0.51254	GL831238.1	869589	874083	ENSONIT00000016799	splice_site	1	-26.2172	-26.2172	6.00671	1.41493e-07	0.000424377
skin	ENSONIG00000013350:J068	ENSONIG00000013350	J068	3.92601	65.5206	0.172693	0.0109643	0.155693	0.000603997	0.284464	GL831238.1	874180	874389	ENSONIT00000016799	splice_site	0.640876	-25.8354	-25.8354	4.57578	1.39868e-07	0.000424377
skin	ENSONIG00000013350:J069	ENSONIG00000013350	J069	23.192	2916.36	0.177057	0.0159657	0.16587	8.5317e-08	0.00116527	GL831238.1	874468	875677	ENSONIT00000016799	splice_site	0.00325895	-5.90295	-5.90295	26.6212	0.862542	0.000424377
skin	ENSONIG00000013350:J070	ENSONIG00000013350	J070	17.3779	1607.4	0.29411	0.0132055	0.271016	0.000148748	0.134822	GL831238.1	875793	875879	ENSONIT00000016799	splice_site	0.32264	-4.4337	-4.4337	19.7322	1.73576	0.000424377
skin	ENSONIG00000013350:J071	ENSONIG00000013350	J071	27.597	3845.72	0.23052	0.0182824	0.21709	1.81123e-08	0.000544234	GL831238.1	876104	876190	ENSONIT00000016799	splice_site	0.00152208	-28.7053	-28.7053	31.4582	1.41559e-07	0.000424377
skin	ENSONIG00000013350:J072	ENSONIG00000013350	J072	22.2541	2372.1	0.308489	0.015486	0.289318	0.000121035	0.123252	GL831238.1	876345	876439	ENSONIT00000016799	splice_site	0.300095	-4.79946	-4.79946	25.1735	1.74482	0.000424377
skin	ENSONIG00000013350:J073	ENSONIG00000013350	J073	2.1558	22.904	0.40811	0.0182138	0.364319	0.0349211	NA	GL831238.1	876651	878286	ENSONIT00000016799	splice_site	1	NA	NA	NA	NA	0.000424377
skin	ENSONIG00000013350:J074	ENSONIG00000013350	J074	0.0648759	0.126266	4.87731	2.56031	4.81114	0.854274	NA	GL831238.1	878491	878689	ENSONIT00000016799	splice_site	1	NA	NA	NA	NA	0.000424377
skin	ENSONIG00000013350:J075	ENSONIG00000013350	J075	0.0648759	0.126266	4.87731	2.56031	4.81114	0.854274	NA	GL831238.1	878786	878960	ENSONIT00000016799	splice_site	1	NA	NA	NA	NA	0.000424377
skin	ENSONIG00000013350:J076	ENSONIG00000013350	J076	0.0145558	0.00635618	4.85716	2.24993	4.77847	0.868995	NA	GL831238.1	879189	879292	ENSONIT00000016799	splice_site	1	NA	NA	NA	NA	0.000424377
skin	ENSONIG00000013350:J077	ENSONIG00000013350	J077	0.102488	0.142827	3.73851	1.97411	3.69206	0.752233	NA	GL831238.1	879421	879539	ENSONIT00000016799	splice_site	1	NA	NA	NA	NA	0.000424377
skin	ENSONIG00000013350:J078	ENSONIG00000013350	J078	0.113813	0.088013	3.30205	1.82697	3.26535	0.701255	NA	GL831238.1	879659	879739	ENSONIT00000016799	splice_site	1	NA	NA	NA	NA	0.000424377
skin	ENSONIG00000013350:J079	ENSONIG00000013350	J079	0.0559789	0.0454998	4.10174	2.70542	4.06714	0.825313	NA	GL831238.1	879824	879990	ENSONIT00000016799	splice_site	1	NA	NA	NA	NA	0.000424377
skin	ENSONIG00000013350:J080	ENSONIG00000013350	J080	0.157582	0.191428	3.20466	1.36812	3.1529	0.688057	NA	GL831238.1	880065	880327	ENSONIT00000016799	splice_site	1	NA	NA	NA	NA	0.000424377
skin	ENSONIG00000013350:J081	ENSONIG00000013350	J081	0.212681	0.248771	3.03335	0.975441	2.97304	0.626679	NA	GL831238.1	880459	880590	ENSONIT00000016799	splice_site	1	NA	NA	NA	NA	0.000424377
skin	ENSONIG00000013350:J082	ENSONIG00000013350	J082	0.12271	0.298335	4.38952	1.72029	4.30816	0.778349	NA	GL831238.1	880746	885623	ENSONIT00000016799	splice_site	1	NA	NA	NA	NA	0.000424377
skin	ENSONIG00000013350:J083	ENSONIG00000013350	J083	0.0919703	0.0998859	3.91604	2.12289	3.87036	0.721494	NA	GL831238.1	886084	886168	ENSONIT00000016799	splice_site	1	NA	NA	NA	NA	0.000424377
skin	ENSONIG00000013350:J084	ENSONIG00000013350	J084	0.0145558	0.00635618	4.85716	2.24993	4.77847	0.868995	NA	GL831238.1	886263	886878	ENSONIT00000016799	splice_site	1	NA	NA	NA	NA	0.000424377
skin	ENSONIG00000013350:J085	ENSONIG00000013350	J085	0	0	NA	NA	NA	NA	NA	GL831238.1	886924	887514	ENSONIT00000016799	splice_site	NA	NA	NA	NA	NA	0.000424377
skin	ENSONIG00000013350:J086	ENSONIG00000013350	J086	6.89048	422.473	2.06847	0.00973995	2.06847	0.1014	0.988502	GL831238.1	887580	887955	ENSONIT00000016799	splice_site	1	2.38676	2.38676	3.60431	32.832	0.000424377
skin	ENSONIG00000013350:J087	ENSONIG00000013350	J087	0.438497	1.67622	3.40777	0.332891	3.26507	0.552514	NA	GL831238.1	888120	889441	ENSONIT00000016799	splice_site	1	NA	NA	NA	NA	0.000424377
skin	ENSONIG00000013350:J088	ENSONIG00000013350	J088	25.0275	5031.05	2.29192	0.0169228	2.1661	0.127108	1	GL831238.1	889525	889796	ENSONIT00000016799	splice_site	1	3.11645	3.11645	11.3322	144.686	0.000424377
skin	ENSONIG00000013350:J089	ENSONIG00000013350	J089	9.48622	823.458	2.97368	0.0106639	2.97368	0.0685525	0.958923	GL831238.1	889949	891177	ENSONIT00000016799	splice_site	1	3.47479	3.47479	3.34868	61.8842	0.000424377
skin	ENSONIG00000020125:E001	ENSONIG00000020125	E001	19.0482	856.52	0.184237	0.0515496	0.179515	0.000227287	0.176017	GL831260.1	653909	654132	ENSONIT00000025374	exonic_part	0.411643	-3.14476	-3.14476	20.9336	1.7309	0.019017
skin	ENSONIG00000020125:E002	ENSONIG00000020125	E002	46.634	6884.45	0.217956	0.0316683	0.211485	3.41619e-06	0.0142568	GL831260.1	663067	663799	ENSONIT00000025374	exonic_part	0.0398726	-4.04796	-4.04796	51.8742	2.54598	0.019017
skin	ENSONIG00000020125:E003	ENSONIG00000020125	E003	0.123137	0.112723	1.13677	5.21703	1.19212	0.844643	NA	GL831260.1	663889	663951	ENSONIT00000025374	exonic_part	1	NA	NA	NA	NA	0.019017
skin	ENSONIG00000020125:E004	ENSONIG00000020125	E004	15.218	703.25	0.129433	0.0600088	0.126708	0.000355353	0.221527	GL831260.1	664127	664158	ENSONIT00000025374	exonic_part	0.509597	-3.82993	-3.82993	16.7497	0.854738	0.019017
skin	ENSONIG00000020125:E005	ENSONIG00000020125	E005	52.1641	6348.17	0.0652071	0.0302129	0.0641804	1.39238e-06	0.00836759	GL831260.1	664169	664802	ENSONIT00000025374	exonic_part	0.023402	-2.14489	-2.14489	56.2764	10.2318	0.019017
skin	ENSONIG00000020125:E006	ENSONIG00000020125	E006	108.104	30551.2	0.118651	0.0238621	0.115331	0.0513717	0.940821	GL831260.1	672032	672240	ENSONIT00000025374	exonic_part	1	0.519717	0.519717	109.347	94.7196	0.019017
skin	ENSONIG00000020125:E007	ENSONIG00000020125	E007	105.192	26893.3	0.0867609	0.0240261	0.0847809	0.0127227	0.798504	GL831260.1	672355	672494	ENSONIT00000025374	exonic_part	1	0.818717	0.818717	104.872	102.978	0.019017
skin	ENSONIG00000020125:E008	ENSONIG00000020125	E008	63.0727	10036.1	0.0255461	0.0280903	0.0256532	0.0676776	0.958923	GL831260.1	672585	672655	ENSONIT00000025374	exonic_part	1	0.496065	0.496065	61.181	56.7625	0.019017
skin	ENSONIG00000020125:E009	ENSONIG00000020125	E009	58.3336	8720.32	0.00314228	0.0289149	0.00432296	0.0277859	0.890125	GL831260.1	672978	673025	ENSONIT00000025374	exonic_part	1	0.633537	0.633537	50.3292	54.8425	0.019017
skin	ENSONIG00000020125:E010	ENSONIG00000020125	E010	84.7891	17514.7	0.0353362	0.0254906	0.0350335	0.000524381	0.263182	GL831260.1	673103	673162	ENSONIT00000025374	exonic_part	0.601677	0.958661	0.958661	82.4666	90.8745	0.019017
skin	ENSONIG00000020125:E011	ENSONIG00000020125	E011	91.6096	20396.2	0.0438969	0.0249284	0.0432847	0.00031254	0.207755	GL831260.1	673869	673906	ENSONIT00000025374	exonic_part	0.478044	1.04665	1.04665	89.4866	100.028	0.019017
skin	ENSONIG00000020125:J012	ENSONIG00000020125	J012	5.8981	94.1167	0.173166	0.00972237	0.160163	0.00467487	0.635728	GL831260.1	654132	663067	ENSONIT00000025374	splice_site	1	-23.9432	-23.9432	6.37988	2.78362e-07	0.019017
skin	ENSONIG00000020125:J013	ENSONIG00000020125	J013	0	0	NA	NA	NA	NA	NA	GL831260.1	663799	663889	ENSONIT00000025374	splice_site	NA	NA	NA	NA	NA	0.019017
skin	ENSONIG00000020125:J014	ENSONIG00000020125	J014	0.0266216	0.0212614	1.87072	2.82843	1.89646	0.756051	NA	GL831260.1	663951	664127	ENSONIT00000025374	splice_site	1	NA	NA	NA	NA	0.019017
skin	ENSONIG00000020125:J015	ENSONIG00000020125	J015	0.254376	0.376752	0.646843	0.771693	0.650666	1	NA	GL831260.1	664158	664169	ENSONIT00000025374	splice_site	1	NA	NA	NA	NA	0.019017
skin	ENSONIG00000020125:J016	ENSONIG00000020125	J016	12.7987	308.761	0.0363278	0.0118026	0.0347972	0.432127	1	GL831260.1	664802	672032	ENSONIT00000025374	splice_site	1	-0.0338658	-0.0338658	11.2487	7.71623	0.019017
skin	ENSONIG00000020125:J017	ENSONIG00000020125	J017	71.8622	12212.2	0.112861	0.0319476	0.110307	0.022551	0.870778	GL831260.1	672240	672355	ENSONIT00000025374	splice_site	1	0.728572	0.728572	71.2454	71.547	0.019017
skin	ENSONIG00000020125:J018	ENSONIG00000020125	J018	41.7824	4651.78	0.00307883	0.025216	0.00432173	0.22511	1	GL831260.1	672494	672585	ENSONIT00000025374	splice_site	1	0.468593	0.468593	35.6492	35.9947	0.019017
skin	ENSONIG00000020125:J019	ENSONIG00000020125	J019	43.7584	4578.21	7.7206e-05	0.0260235	0.00181091	0.0162532	0.835594	GL831260.1	672655	672978	ENSONIT00000025374	splice_site	1	0.733744	0.733744	35.2049	43.798	0.019017
skin	ENSONIG00000020125:J020	ENSONIG00000020125	J020	42.9723	4952.59	0.0127057	0.0257081	0.0132519	0.0643396	0.957345	GL831260.1	673025	673103	ENSONIT00000025374	splice_site	1	0.589776	0.589776	39.271	40.1587	0.019017
skin	ENSONIG00000020125:J021	ENSONIG00000020125	J021	67.2878	11066.7	0.0373402	0.0316607	0.0371564	0.00312898	0.573724	GL831260.1	673162	673869	ENSONIT00000025374	splice_site	1	0.868058	0.868058	65.0723	71.6011	0.019017
skin	ENSONIG00000014008:E001	ENSONIG00000014008	E001	0.205675	0.408902	0.282681	3.13062	0.347904	0.827999	NA	GL831566.1	64676	64713	ENSONIT00000017623	exonic_part	1	NA	NA	NA	NA	0.0189703
skin	ENSONIG00000014008:E002	ENSONIG00000014008	E002	0.208015	0.345428	0.111462	3.09561	0.196057	0.669229	NA	GL831566.1	64880	64912	ENSONIT00000017623	exonic_part	1	NA	NA	NA	NA	0.0189703
skin	ENSONIG00000014008:E003	ENSONIG00000014008	E003	0.82358	1.94477	0.63065	0.795281	0.637196	0.508585	NA	GL831566.1	64912	65653	ENSONIT00000017623;ENSONIT00000017624	exonic_part	1	NA	NA	NA	NA	0.0189703
skin	ENSONIG00000014008:E004	ENSONIG00000014008	E004	0	0	NA	Inf	NA	NA	NA	GL831566.1	65653	65654	ENSONIT00000017624	exonic_part	NA	NA	NA	NA	NA	0.0189703
skin	ENSONIG00000014008:E005	ENSONIG00000014008	E005	0.369616	0.413011	0.0585169	1.75001	0.111804	0.0317322	NA	GL831566.1	66082	66689	ENSONIT00000017624	exonic_part	1	NA	NA	NA	NA	0.0189703
skin	ENSONIG00000014008:E006	ENSONIG00000014008	E006	0.155342	0.168238	0.0468585	4.13919	0.154382	0.146661	NA	GL831566.1	66836	67010	ENSONIT00000017624	exonic_part	1	NA	NA	NA	NA	0.0189703
skin	ENSONIG00000014008:E007	ENSONIG00000014008	E007	0.0673271	0.0477816	0.11039	9.52677	0.258094	0.265875	NA	GL831566.1	67392	67548	ENSONIT00000017624	exonic_part	1	NA	NA	NA	NA	0.0189703
skin	ENSONIG00000014008:E008	ENSONIG00000014008	E008	0	0	NA	Inf	NA	NA	NA	GL831566.1	68430	68481	ENSONIT00000017624	exonic_part	NA	NA	NA	NA	NA	0.0189703
skin	ENSONIG00000014008:E009	ENSONIG00000014008	E009	0	0	NA	Inf	NA	NA	NA	GL831566.1	68652	68668	ENSONIT00000017624	exonic_part	NA	NA	NA	NA	NA	0.0189703
skin	ENSONIG00000014008:E010	ENSONIG00000014008	E010	0.399175	0.615662	0.0468919	1.62175	0.103511	0.204963	NA	GL831566.1	68733	69249	ENSONIT00000017624	exonic_part	1	NA	NA	NA	NA	0.0189703
skin	ENSONIG00000014008:E011	ENSONIG00000014008	E011	0	0	NA	Inf	NA	NA	NA	GL831566.1	78249	78330	ENSONIT00000017623	exonic_part	NA	NA	NA	NA	NA	0.0189703
skin	ENSONIG00000014008:E012	ENSONIG00000014008	E012	0.0339357	0.0168241	0.408853	18.8831	0.58022	0.397291	NA	GL831566.1	79089	79129	ENSONIT00000017623	exonic_part	1	NA	NA	NA	NA	0.0189703
skin	ENSONIG00000014008:E013	ENSONIG00000014008	E013	1.92226	36.4458	0.519068	0.350986	0.511396	0.0323601	NA	GL831566.1	83335	83380	ENSONIT00000017623	exonic_part	1	NA	NA	NA	NA	0.0189703
skin	ENSONIG00000014008:E014	ENSONIG00000014008	E014	0.491881	2.88404	0.0312051	1.31948	0.134067	0.0629877	NA	GL831566.1	84794	84833	ENSONIT00000017623	exonic_part	1	NA	NA	NA	NA	0.0189703
skin	ENSONIG00000014008:E015	ENSONIG00000014008	E015	0	0	NA	Inf	NA	NA	NA	GL831566.1	85778	85819	ENSONIT00000017623	exonic_part	NA	NA	NA	NA	NA	0.0189703
skin	ENSONIG00000014008:E016	ENSONIG00000014008	E016	0	0	NA	Inf	NA	NA	NA	GL831566.1	85927	85954	ENSONIT00000017623	exonic_part	NA	NA	NA	NA	NA	0.0189703
skin	ENSONIG00000014008:E017	ENSONIG00000014008	E017	0	0	NA	Inf	NA	NA	NA	GL831566.1	88882	88914	ENSONIT00000017623	exonic_part	NA	NA	NA	NA	NA	0.0189703
skin	ENSONIG00000014008:E018	ENSONIG00000014008	E018	0	0	NA	Inf	NA	NA	NA	GL831566.1	100417	100483	ENSONIT00000017623	exonic_part	NA	NA	NA	NA	NA	0.0189703
skin	ENSONIG00000014008:E019	ENSONIG00000014008	E019	0	0	NA	Inf	NA	NA	NA	GL831566.1	100909	100958	ENSONIT00000017623	exonic_part	NA	NA	NA	NA	NA	0.0189703
skin	ENSONIG00000014008:E020	ENSONIG00000014008	E020	2.07578	36.1852	0.00478051	0.326355	0.0384319	5.87137e-05	NA	GL831566.1	102191	102826	ENSONIT00000017623	exonic_part	0.207313	NA	NA	NA	NA	0.0189703
skin	ENSONIG00000014008:E021	ENSONIG00000014008	E021	0.800303	3.9339	0.000968793	0.817889	0.0493326	0.366436	NA	GL831566.1	116700	116874	ENSONIT00000017623	exonic_part	1	NA	NA	NA	NA	0.0189703
skin	ENSONIG00000014008:E022	ENSONIG00000014008	E022	1.66936	7.69597	0.110101	0.40144	0.125487	0.676845	NA	GL831566.1	126749	126923	ENSONIT00000017623	exonic_part	1	NA	NA	NA	NA	0.0189703
skin	ENSONIG00000014008:E023	ENSONIG00000014008	E023	0	0	NA	Inf	NA	NA	NA	GL831566.1	160894	160926	ENSONIT00000017625	exonic_part	NA	NA	NA	NA	NA	0.0189703
skin	ENSONIG00000014008:E024	ENSONIG00000014008	E024	9.60663	54.14	1.00001e-08	0.0845818	0.191786	1.76778e-06	0.00915826	GL831566.1	161639	161813	ENSONIT00000017623;ENSONIT00000017625	exonic_part	0.0256132	-3.02278	-3.02278	8.45424	15.8653	0.0189703
skin	ENSONIG00000014008:E025	ENSONIG00000014008	E025	9.59789	50.8215	0.241948	0.0846424	0.236932	1.91177e-06	0.00926522	GL831566.1	163943	163990	ENSONIT00000017623;ENSONIT00000017625	exonic_part	0.0259124	-3.204	-3.204	8.68531	14.8492	0.0189703
skin	ENSONIG00000014008:E026	ENSONIG00000014008	E026	15.4589	544.972	6.43445e-05	0.0593533	0.0205517	0.0105554	0.767394	GL831566.1	164144	165314	ENSONIT00000017623;ENSONIT00000017625	exonic_part	1	-0.969336	-0.969336	9.2414	56.4886	0.0189703
skin	ENSONIG00000014008:J027	ENSONIG00000014008	J027	0.182619	0.335675	0.130433	1.16874	0.188932	0.759843	NA	GL831566.1	64713	64880	ENSONIT00000017623	splice_site	1	NA	NA	NA	NA	0.0189703
skin	ENSONIG00000014008:J028	ENSONIG00000014008	J028	0	0	NA	NA	NA	NA	NA	GL831566.1	65653	78249	ENSONIT00000017623	splice_site	NA	NA	NA	NA	NA	0.0189703
skin	ENSONIG00000014008:J029	ENSONIG00000014008	J029	0	0	NA	NA	NA	NA	NA	GL831566.1	65654	66082	ENSONIT00000017624	splice_site	NA	NA	NA	NA	NA	0.0189703
skin	ENSONIG00000014008:J030	ENSONIG00000014008	J030	0.112284	0.145967	0.341278	1.84608	0.397667	0.285128	NA	GL831566.1	66689	66836	ENSONIT00000017624	splice_site	1	NA	NA	NA	NA	0.0189703
skin	ENSONIG00000014008:J031	ENSONIG00000014008	J031	0.0518891	0.0274959	0.0991205	2.76609	0.207565	0.291307	NA	GL831566.1	67010	67392	ENSONIT00000017624	splice_site	1	NA	NA	NA	NA	0.0189703
skin	ENSONIG00000014008:J032	ENSONIG00000014008	J032	0	0	NA	NA	NA	NA	NA	GL831566.1	67548	68430	ENSONIT00000017624	splice_site	NA	NA	NA	NA	NA	0.0189703
skin	ENSONIG00000014008:J033	ENSONIG00000014008	J033	0	0	NA	NA	NA	NA	NA	GL831566.1	68481	68652	ENSONIT00000017624	splice_site	NA	NA	NA	NA	NA	0.0189703
skin	ENSONIG00000014008:J034	ENSONIG00000014008	J034	0	0	NA	NA	NA	NA	NA	GL831566.1	68668	68733	ENSONIT00000017624	splice_site	NA	NA	NA	NA	NA	0.0189703
skin	ENSONIG00000014008:J035	ENSONIG00000014008	J035	0	0	NA	NA	NA	NA	NA	GL831566.1	78330	79089	ENSONIT00000017623	splice_site	NA	NA	NA	NA	NA	0.0189703
skin	ENSONIG00000014008:J036	ENSONIG00000014008	J036	0	0	NA	NA	NA	NA	NA	GL831566.1	79129	83335	ENSONIT00000017623	splice_site	NA	NA	NA	NA	NA	0.0189703
skin	ENSONIG00000014008:J037	ENSONIG00000014008	J037	0	0	NA	NA	NA	NA	NA	GL831566.1	83380	84794	ENSONIT00000017623	splice_site	NA	NA	NA	NA	NA	0.0189703
skin	ENSONIG00000014008:J038	ENSONIG00000014008	J038	0	0	NA	NA	NA	NA	NA	GL831566.1	84833	85778	ENSONIT00000017623	splice_site	NA	NA	NA	NA	NA	0.0189703
skin	ENSONIG00000014008:J039	ENSONIG00000014008	J039	0	0	NA	NA	NA	NA	NA	GL831566.1	85819	85927	ENSONIT00000017623	splice_site	NA	NA	NA	NA	NA	0.0189703
skin	ENSONIG00000014008:J040	ENSONIG00000014008	J040	0	0	NA	NA	NA	NA	NA	GL831566.1	85954	88882	ENSONIT00000017623	splice_site	NA	NA	NA	NA	NA	0.0189703
skin	ENSONIG00000014008:J041	ENSONIG00000014008	J041	0	0	NA	NA	NA	NA	NA	GL831566.1	88914	100417	ENSONIT00000017623	splice_site	NA	NA	NA	NA	NA	0.0189703
skin	ENSONIG00000014008:J042	ENSONIG00000014008	J042	0	0	NA	NA	NA	NA	NA	GL831566.1	100483	100909	ENSONIT00000017623	splice_site	NA	NA	NA	NA	NA	0.0189703
skin	ENSONIG00000014008:J043	ENSONIG00000014008	J043	0	0	NA	NA	NA	NA	NA	GL831566.1	100958	102191	ENSONIT00000017623	splice_site	NA	NA	NA	NA	NA	0.0189703
skin	ENSONIG00000014008:J044	ENSONIG00000014008	J044	0.654349	2.84305	0.00149029	0.159814	0.0337765	0.548931	NA	GL831566.1	102826	116700	ENSONIT00000017623	splice_site	1	NA	NA	NA	NA	0.0189703
skin	ENSONIG00000014008:J045	ENSONIG00000014008	J045	0	0	NA	NA	NA	NA	NA	GL831566.1	116874	126749	ENSONIT00000017623	splice_site	NA	NA	NA	NA	NA	0.0189703
skin	ENSONIG00000014008:J046	ENSONIG00000014008	J046	1.59773	6.50497	0.111657	0.029609	0.0967476	0.722264	NA	GL831566.1	126923	161639	ENSONIT00000017623	splice_site	1	NA	NA	NA	NA	0.0189703
skin	ENSONIG00000014008:J047	ENSONIG00000014008	J047	0	0	NA	NA	NA	NA	NA	GL831566.1	160926	161639	ENSONIT00000017625	splice_site	NA	NA	NA	NA	NA	0.0189703
skin	ENSONIG00000014008:J048	ENSONIG00000014008	J048	7.23574	33.4929	1e-08	0.00981791	0.128756	8.18857e-06	0.0241224	GL831566.1	161813	163943	ENSONIT00000017623;ENSONIT00000017625	splice_site	0.0661666	-2.68375	-2.68375	6.43148	11.747	0.0189703
skin	ENSONIG00000014008:J049	ENSONIG00000014008	J049	9.1102	47.1575	1.00001e-08	0.0105066	0.198118	2.11665e-06	0.00963647	GL831566.1	163990	164144	ENSONIT00000017623;ENSONIT00000017625	splice_site	0.0269507	-3.01349	-3.01349	8.20175	14.8953	0.0189703
