# Supplementary material for: Genome-Wide Characterization of Alternative Splicing Events and Their Responses to Cold Stress in Tilapia
Source: Front Genet. 2020 Mar 18;11:244. doi: 10.3389/fgene.2020.00244 (PMC7093569; doi:10.3389/fgene.2020.00244)
Supplement: Supplementary file 4 [file Table_4.XLSX]

## Sheet: DAS genes
	Additional file 4. List of DAS detected in brain and heart of tilapia
Tissue	featureID	geneID	Gene symbol	countbinID	baseMean	baseVar	dispBeforeSharing	dispFitted	dispersion	pvalue	padjust	chr	start	end	transcripts	featureType	padjust_noFilter	log2FC(CTRL/CASE)	log2FCvst(CTRL/CASE)	expr_CASE	expr_CTRL	geneWisePadj
Brain	ENSONIG00000000074:E001	ENSONIG00000000074	igfbp7	E001	154.458	2232.54	1.94362e-05	0.0138167	0.00533886	0.0896954	0.673583	GL831451.1	332709	334223	ENSONIT00000000088	exonic_part	0.753294	0.273381	0.136663	116.396	191.569	0.00105762
Brain	ENSONIG00000000074:E002	ENSONIG00000000074	igfbp7	E002	1.66739	4.55485	0.459315	0.807207	0.598662	0.925172	NA	GL831451.1	336049	336066	ENSONIT00000000089	exonic_part	1	NA	NA	NA	NA	0.00105762
Brain	ENSONIG00000000074:E003	ENSONIG00000000074	igfbp7	E003	259.402	3378.14	0.00375273	0.010314	0.00691203	0.886961	0.992805	GL831451.1	336251	336378	ENSONIT00000000088;ENSONIT00000000089	exonic_part	1	-0.0150179	-0.00750587	215.326	302.552	0.00105762
Brain	ENSONIG00000000074:E004	ENSONIG00000000074	igfbp7	E004	403.325	6452.43	1e-08	0.00847431	0.00742921	0.82269	0.986971	GL831451.1	336452	336557	ENSONIT00000000088;ENSONIT00000000089	exonic_part	1	-0.0579631	-0.0289557	338.092	469.21	0.00105762
Brain	ENSONIG00000000074:E005	ENSONIG00000000074	igfbp7	E005	342.126	4365.75	0.00398797	0.00906743	0.00611871	0.552371	0.946146	GL831451.1	340348	340458	ENSONIT00000000088;ENSONIT00000000089	exonic_part	0.999893	-0.108009	-0.0539695	290.618	394.117	0.00105762
Brain	ENSONIG00000000074:E006	ENSONIG00000000074	igfbp7	E006	538.557	20079.7	0.000183933	0.00764172	0.0041686	0.0439401	0.542245	GL831451.1	340863	341308	ENSONIT00000000088;ENSONIT00000000089	exonic_part	0.615598	0.283552	0.141511	431.654	645.944	0.00105762
Brain	ENSONIG00000000074:E007	ENSONIG00000000074	igfbp7	E007	14.6327	112.744	0.0287355	0.0965521	0.0564693	9.23278e-07	0.00058734	GL831451.1	341308	342224	ENSONIT00000000088	exonic_part	0.000725352	-2.6726	-1.33628	23.5127	5.41751	0.00105762
Brain	ENSONIG00000000074:J008	ENSONIG00000000074	igfbp7	J008	149.149	2078.37	2.87003e-05	0.0126006	0.00509895	0.131268	0.738634	GL831451.1	334223	336251	ENSONIT00000000088	splice_site	0.819956	0.243384	0.121669	113.467	183.812	0.00105762
Brain	ENSONIG00000000074:J009	ENSONIG00000000074	igfbp7	J009	0	0	NA	Inf	NA	NA	NA	GL831451.1	336066	336251	ENSONIT00000000089	splice_site	NA	NA	NA	NA	NA	0.00105762
Brain	ENSONIG00000000074:J010	ENSONIG00000000074	igfbp7	J010	231.137	2124.17	0.00538084	0.0099888	0.00747228	0.632111	0.960247	GL831451.1	336378	336452	ENSONIT00000000088;ENSONIT00000000089	splice_site	1	-0.0777402	-0.0388567	195.255	266.218	0.00105762
Brain	ENSONIG00000000074:J011	ENSONIG00000000074	igfbp7	J011	304.595	3503	0.00587375	0.00884293	0.0070454	0.715136	0.973633	GL831451.1	336557	340348	ENSONIT00000000088;ENSONIT00000000089	splice_site	1	-0.0833055	-0.0416306	257.88	352.309	0.00105762
Brain	ENSONIG00000000074:J012	ENSONIG00000000074	igfbp7	J012	227.646	2624.96	0.00836504	0.0100617	0.00903421	0.561671	0.947537	GL831451.1	340458	340863	ENSONIT00000000088;ENSONIT00000000089	splice_site	1	0.0843029	0.0421373	184.004	271.639	0.00105762
Brain	ENSONIG00000000092:E001	ENSONIG00000000092	MAGI2 (1 of many)	E001	52.3554	540.715	0.000231022	0.0307019	0.0148384	5.9114e-08	5.98658e-05	GL831243.1	1742563	1742983	ENSONIT00000000109	exonic_part	7.39329e-05	1.47233	0.736088	32.7371	71.1347	1.87236e-05
Brain	ENSONIG00000000092:E002	ENSONIG00000000092	MAGI2 (1 of many)	E002	61.8518	716.506	0.0174552	0.0267801	0.0217362	1.04354e-06	0.000648194	GL831243.1	1744567	1744684	ENSONIT00000000109	exonic_part	0.000800506	1.46764	0.733729	39.3924	83.6037	1.87236e-05
Brain	ENSONIG00000000092:E003	ENSONIG00000000092	MAGI2 (1 of many)	E003	0	0	NA	Inf	NA	NA	NA	GL831243.1	1834646	1834668	ENSONIT00000000110	exonic_part	NA	NA	NA	NA	NA	1.87236e-05
Brain	ENSONIG00000000092:E004	ENSONIG00000000092	MAGI2 (1 of many)	E004	34.4353	39.8041	0.000419047	0.0439946	0.0199248	0.989937	1	GL831243.1	1835321	1835441	ENSONIT00000000109;ENSONIT00000000110	exonic_part	1	-0.0326963	-0.0163471	36.8204	31.7416	1.87236e-05
Brain	ENSONIG00000000092:E005	ENSONIG00000000092	MAGI2 (1 of many)	E005	46.6353	255.967	0.00236284	0.0338349	0.0160795	0.0584147	0.596478	GL831243.1	1840316	1840532	ENSONIT00000000109;ENSONIT00000000110	exonic_part	0.672822	-0.560399	-0.280174	57.2075	35.5128	1.87236e-05
Brain	ENSONIG00000000092:E006	ENSONIG00000000092	MAGI2 (1 of many)	E006	47.9484	525.616	0.0145966	0.0330496	0.0228057	0.00493008	0.228199	GL831243.1	1842858	1843069	ENSONIT00000000109;ENSONIT00000000110	exonic_part	0.268909	-0.937303	-0.468608	64.2963	31.622	1.87236e-05
Brain	ENSONIG00000000092:E007	ENSONIG00000000092	MAGI2 (1 of many)	E007	43.3192	693.65	0.117382	0.0360301	0.0774848	0.0365909	0.511643	GL831243.1	1848554	1848634	ENSONIT00000000109;ENSONIT00000000110	exonic_part	0.583452	-1.06509	-0.532501	59.9507	27.0483	1.87236e-05
Brain	ENSONIG00000000092:E008	ENSONIG00000000092	MAGI2 (1 of many)	E008	0	0	NA	Inf	NA	NA	NA	GL831243.1	1850055	1850088	ENSONIT00000000110	exonic_part	NA	NA	NA	NA	NA	1.87236e-05
Brain	ENSONIG00000000092:E009	ENSONIG00000000092	MAGI2 (1 of many)	E009	0	0	NA	Inf	NA	NA	NA	GL831243.1	1869427	1869430	ENSONIT00000000110	exonic_part	NA	NA	NA	NA	NA	1.87236e-05
Brain	ENSONIG00000000092:E010	ENSONIG00000000092	MAGI2 (1 of many)	E010	38.2514	391.484	0.00421207	0.0401201	0.0194661	0.000704542	0.0814746	GL831243.1	1869430	1869488	ENSONIT00000000109;ENSONIT00000000110	exonic_part	0.0988478	-1.10618	-0.553052	53.64	23.3175	1.87236e-05
Brain	ENSONIG00000000092:E011	ENSONIG00000000092	MAGI2 (1 of many)	E011	41.4816	254.855	0.00329633	0.0373977	0.0182269	0.0296573	0.476526	GL831243.1	1870584	1870706	ENSONIT00000000109;ENSONIT00000000110	exonic_part	0.54527	-0.68858	-0.344262	53.0405	30.1945	1.87236e-05
Brain	ENSONIG00000000092:E012	ENSONIG00000000092	MAGI2 (1 of many)	E012	0	0	NA	Inf	NA	NA	NA	GL831243.1	1871144	1871169	ENSONIT00000000110	exonic_part	NA	NA	NA	NA	NA	1.87236e-05
Brain	ENSONIG00000000092:E013	ENSONIG00000000092	MAGI2 (1 of many)	E013	0	0	NA	Inf	NA	NA	NA	GL831243.1	1873102	1873151	ENSONIT00000000110	exonic_part	NA	NA	NA	NA	NA	1.87236e-05
Brain	ENSONIG00000000092:E014	ENSONIG00000000092	MAGI2 (1 of many)	E014	0	0	NA	Inf	NA	NA	NA	GL831243.1	1873639	1873649	ENSONIT00000000110	exonic_part	NA	NA	NA	NA	NA	1.87236e-05
Brain	ENSONIG00000000092:E015	ENSONIG00000000092	MAGI2 (1 of many)	E015	33.573	105.922	0.00740493	0.0449921	0.0252012	0.501346	0.935653	GL831243.1	1873649	1873832	ENSONIT00000000109;ENSONIT00000000110	exonic_part	0.996425	-0.244788	-0.122386	38.1273	28.6611	1.87236e-05
Brain	ENSONIG00000000092:E016	ENSONIG00000000092	MAGI2 (1 of many)	E016	65.3327	348.631	0.0115888	0.0256281	0.0178539	0.766558	0.980059	GL831243.1	1883268	1883949	ENSONIT00000000109;ENSONIT00000000110	exonic_part	1	-0.10186	-0.0509231	71.4776	59.0765	1.87236e-05
Brain	ENSONIG00000000092:E017	ENSONIG00000000092	MAGI2 (1 of many)	E017	1.16474	3.51428	0.113182	1.15334	0.58926	0.0642131	NA	GL831243.1	1890180	1890226	ENSONIT00000000110	exonic_part	0.690786	NA	NA	NA	NA	1.87236e-05
Brain	ENSONIG00000000092:E018	ENSONIG00000000092	MAGI2 (1 of many)	E018	0.18985	0.216258	0.0284187	7.04931	3.12741	0.794	NA	GL831243.1	1901598	1901674	ENSONIT00000000110	exonic_part	1	NA	NA	NA	NA	1.87236e-05
Brain	ENSONIG00000000092:E019	ENSONIG00000000092	MAGI2 (1 of many)	E019	4.36713	9.31079	0.0743679	0.311385	0.182262	0.0530452	0.578392	GL831243.1	1904872	1904904	ENSONIT00000000109	exonic_part	0.653517	1.57956	0.789773	2.47002	6.44081	1.87236e-05
Brain	ENSONIG00000000092:E020	ENSONIG00000000092	MAGI2 (1 of many)	E020	0	0	NA	Inf	NA	NA	NA	GL831243.1	1905202	1905222	ENSONIT00000000110	exonic_part	NA	NA	NA	NA	NA	1.87236e-05
Brain	ENSONIG00000000092:E021	ENSONIG00000000092	MAGI2 (1 of many)	E021	4.2192	8.46901	0.21878	0.322122	0.262019	0.329026	0.882065	GL831243.1	1907841	1907951	ENSONIT00000000109	exonic_part	0.958241	0.64887	0.324433	3.64663	5.01956	1.87236e-05
Brain	ENSONIG00000000092:E022	ENSONIG00000000092	MAGI2 (1 of many)	E022	3.03349	6.99034	0.261392	0.446015	0.333733	0.268837	NA	GL831243.1	1907951	1908049	ENSONIT00000000109;ENSONIT00000000110	exonic_part	0.930153	NA	NA	NA	NA	1.87236e-05
Brain	ENSONIG00000000092:E023	ENSONIG00000000092	MAGI2 (1 of many)	E023	0.506681	1.54035	1.45159	2.64455	2.04107	0.614638	NA	GL831243.1	1909156	1909196	ENSONIT00000000110	exonic_part	1	NA	NA	NA	NA	1.87236e-05
Brain	ENSONIG00000000092:E024	ENSONIG00000000092	MAGI2 (1 of many)	E024	25.0633	21.1049	0.00304004	0.0585167	0.0288685	0.627146	0.959505	GL831243.1	1911590	1911632	ENSONIT00000000109	exonic_part	1	0.167746	0.0838688	25.2598	24.8036	1.87236e-05
Brain	ENSONIG00000000092:E025	ENSONIG00000000092	MAGI2 (1 of many)	E025	0	0	NA	Inf	NA	NA	NA	GL831243.1	1911653	1911715	ENSONIT00000000110	exonic_part	NA	NA	NA	NA	NA	1.87236e-05
Brain	ENSONIG00000000092:E026	ENSONIG00000000092	MAGI2 (1 of many)	E026	30.4864	22.1862	0.000110784	0.049025	0.0196595	0.146984	0.756876	GL831243.1	1911715	1911807	ENSONIT00000000109;ENSONIT00000000110	exonic_part	0.838302	0.455671	0.227822	27.7795	32.8114	1.87236e-05
Brain	ENSONIG00000000092:E027	ENSONIG00000000092	MAGI2 (1 of many)	E027	22.5099	32.747	0.0314121	0.0645694	0.0454328	0.0614343	0.606136	GL831243.1	1911807	1911831	ENSONIT00000000109	exonic_part	0.682909	0.802215	0.40109	17.9567	26.855	1.87236e-05
Brain	ENSONIG00000000092:E028	ENSONIG00000000092	MAGI2 (1 of many)	E028	40.5754	80.4774	0.0192629	0.0381177	0.0271666	0.308273	0.872376	GL831243.1	1912128	1912321	ENSONIT00000000109;ENSONIT00000000110	exonic_part	0.949563	0.329825	0.164899	38.5988	41.8776	1.87236e-05
Brain	ENSONIG00000000092:E029	ENSONIG00000000092	MAGI2 (1 of many)	E029	10.4845	69.434	0.256747	0.132711	0.195341	0.0462693	0.553001	GL831243.1	1915443	1915467	ENSONIT00000000110	exonic_part	0.626865	-1.59411	-0.79704	16.3997	4.90484	1.87236e-05
Brain	ENSONIG00000000092:E030	ENSONIG00000000092	MAGI2 (1 of many)	E030	51.7246	396.436	0.0261552	0.0310134	0.0284217	0.0674011	0.621981	GL831243.1	1915467	1915740	ENSONIT00000000109;ENSONIT00000000110	exonic_part	0.699308	-0.587024	-0.293482	63.8353	39.205	1.87236e-05
Brain	ENSONIG00000000092:E031	ENSONIG00000000092	MAGI2 (1 of many)	E031	5.97867	27.2885	0.204932	0.228842	0.214306	0.295842	0.865669	GL831243.1	1916197	1916221	ENSONIT00000000110	exonic_part	0.943557	1.16224	0.581112	3.95435	7.72369	1.87236e-05
Brain	ENSONIG00000000092:E032	ENSONIG00000000092	MAGI2 (1 of many)	E032	49.4514	283.479	0.0227504	0.0322019	0.0267288	0.55268	0.946207	GL831243.1	1916221	1916407	ENSONIT00000000109;ENSONIT00000000110	exonic_part	0.999893	-0.158294	-0.0791394	54.4146	43.4441	1.87236e-05
Brain	ENSONIG00000000092:E033	ENSONIG00000000092	MAGI2 (1 of many)	E033	41.0804	111.434	0.0114322	0.0377126	0.0230541	0.945407	0.996867	GL831243.1	1917481	1917558	ENSONIT00000000109;ENSONIT00000000110	exonic_part	1	0.000238024	0.000119002	43.4206	38.2361	1.87236e-05
Brain	ENSONIG00000000092:E034	ENSONIG00000000092	MAGI2 (1 of many)	E034	49.1148	214.162	0.0247334	0.0323872	0.0282867	0.985889	0.999607	GL831243.1	1917558	1917698	ENSONIT00000000109	exonic_part	1	0.0543071	0.0271508	51.4272	46.7892	1.87236e-05
Brain	ENSONIG00000000092:E035	ENSONIG00000000092	MAGI2 (1 of many)	E035	0.471944	0.279359	0.00512716	2.83882	0.944293	0.763271	NA	GL831243.1	1918309	1918351	ENSONIT00000000110	exonic_part	1	NA	NA	NA	NA	1.87236e-05
Brain	ENSONIG00000000092:E036	ENSONIG00000000092	MAGI2 (1 of many)	E036	52.7659	80.7765	0.0213352	0.0305031	0.0253412	0.999285	1	GL831243.1	1918415	1918641	ENSONIT00000000109	exonic_part	1	-0.00434836	-0.00217394	56.2043	49.2983	1.87236e-05
Brain	ENSONIG00000000092:E037	ENSONIG00000000092	MAGI2 (1 of many)	E037	0	0	NA	Inf	NA	NA	NA	GL831243.1	1918664	1918703	ENSONIT00000000110	exonic_part	NA	NA	NA	NA	NA	1.87236e-05
Brain	ENSONIG00000000092:E038	ENSONIG00000000092	MAGI2 (1 of many)	E038	35.6925	240.921	0.149347	0.0426267	0.0977562	0.539116	0.9435	GL831243.1	1919972	1920125	ENSONIT00000000109;ENSONIT00000000110	exonic_part	0.999293	-0.172941	-0.0864646	39.772	31.3653	1.87236e-05
Brain	ENSONIG00000000092:E039	ENSONIG00000000092	MAGI2 (1 of many)	E039	50.1965	209.456	0.0119593	0.0318005	0.0208489	0.0884131	0.670783	GL831243.1	1924550	1924689	ENSONIT00000000109;ENSONIT00000000110	exonic_part	0.75035	-0.492048	-0.245999	60.4996	39.2706	1.87236e-05
Brain	ENSONIG00000000092:E040	ENSONIG00000000092	MAGI2 (1 of many)	E040	47.2136	174.398	3.72983e-05	0.0334837	0.0121853	0.13941	0.748372	GL831243.1	1924997	1925086	ENSONIT00000000109;ENSONIT00000000110	exonic_part	0.829767	-0.397508	-0.198736	55.8276	38.3005	1.87236e-05
Brain	ENSONIG00000000092:E041	ENSONIG00000000092	MAGI2 (1 of many)	E041	0.945879	3.30126	0.81598	1.41901	1.0742	0.609377	NA	GL831243.1	1925086	1925140	ENSONIT00000000110	exonic_part	1	NA	NA	NA	NA	1.87236e-05
Brain	ENSONIG00000000092:E042	ENSONIG00000000092	MAGI2 (1 of many)	E042	56.1646	272.288	0.0163961	0.0289694	0.0220508	0.932051	0.996258	GL831243.1	1928917	1928974	ENSONIT00000000109	exonic_part	1	-0.0849718	-0.042481	61.3081	51.2356	1.87236e-05
Brain	ENSONIG00000000092:J043	ENSONIG00000000092	MAGI2 (1 of many)	J043	41.8455	399.429	7.11348e-05	0.0314819	0.01277	7.93561e-09	1.07786e-05	GL831243.1	1742983	1744567	ENSONIT00000000109	splice_site	1.33113e-05	1.58204	0.790955	24.5473	58.5314	1.87236e-05
Brain	ENSONIG00000000092:J044	ENSONIG00000000092	MAGI2 (1 of many)	J044	19.0122	54.1405	0.0701951	0.0630012	0.0672922	0.996366	1	GL831243.1	1744684	1835321	ENSONIT00000000109	splice_site	1	-0.0675714	-0.0337845	20.3528	17.1729	1.87236e-05
Brain	ENSONIG00000000092:J045	ENSONIG00000000092	MAGI2 (1 of many)	J045	0	0	NA	Inf	NA	NA	NA	GL831243.1	1834668	1835321	ENSONIT00000000110	splice_site	NA	NA	NA	NA	NA	1.87236e-05
Brain	ENSONIG00000000092:J046	ENSONIG00000000092	MAGI2 (1 of many)	J046	22.0972	24.1706	0.00020426	0.0549367	0.0233851	0.429846	0.91727	GL831243.1	1835441	1840316	ENSONIT00000000109;ENSONIT00000000110	splice_site	0.986319	-0.320634	-0.16031	25.9507	18.4959	1.87236e-05
Brain	ENSONIG00000000092:J047	ENSONIG00000000092	MAGI2 (1 of many)	J047	28.0891	191.584	0.029969	0.0443349	0.0358189	0.113229	0.712501	GL831243.1	1840532	1842858	ENSONIT00000000109;ENSONIT00000000110	splice_site	0.793719	-0.677527	-0.338746	35.4532	20.0953	1.87236e-05
Brain	ENSONIG00000000092:J048	ENSONIG00000000092	MAGI2 (1 of many)	J048	26.243	242.473	0.105713	0.0470853	0.0792698	0.0595733	0.600261	GL831243.1	1843069	1848554	ENSONIT00000000109;ENSONIT00000000110	splice_site	0.676875	-1.00867	-0.504312	36.2688	16.5367	1.87236e-05
Brain	ENSONIG00000000092:J049	ENSONIG00000000092	MAGI2 (1 of many)	J049	0	0	NA	Inf	NA	NA	NA	GL831243.1	1848634	1850055	ENSONIT00000000110	splice_site	NA	NA	NA	NA	NA	1.87236e-05
Brain	ENSONIG00000000092:J050	ENSONIG00000000092	MAGI2 (1 of many)	J050	30.3548	430.949	0.0779232	0.0414167	0.0610682	0.00924788	0.303998	GL831243.1	1848634	1869430	ENSONIT00000000109	splice_site	0.354183	-1.29177	-0.64585	44.272	16.8608	1.87236e-05
Brain	ENSONIG00000000092:J051	ENSONIG00000000092	MAGI2 (1 of many)	J051	0	0	NA	Inf	NA	NA	NA	GL831243.1	1850088	1869427	ENSONIT00000000110	splice_site	NA	NA	NA	NA	NA	1.87236e-05
Brain	ENSONIG00000000092:J052	ENSONIG00000000092	MAGI2 (1 of many)	J052	33.0795	258.086	0.00366571	0.0384367	0.0184723	0.00316913	0.185207	GL831243.1	1869488	1870584	ENSONIT00000000109;ENSONIT00000000110	splice_site	0.220023	-0.979181	-0.48956	45.424	21.2596	1.87236e-05
Brain	ENSONIG00000000092:J053	ENSONIG00000000092	MAGI2 (1 of many)	J053	0	0	NA	Inf	NA	NA	NA	GL831243.1	1870706	1871144	ENSONIT00000000110	splice_site	NA	NA	NA	NA	NA	1.87236e-05
Brain	ENSONIG00000000092:J054	ENSONIG00000000092	MAGI2 (1 of many)	J054	27.2479	82.371	0.0529787	0.0455421	0.049626	0.55186	0.946016	GL831243.1	1870706	1873649	ENSONIT00000000109	splice_site	0.999893	-0.211654	-0.105821	30.575	23.4558	1.87236e-05
Brain	ENSONIG00000000092:J055	ENSONIG00000000092	MAGI2 (1 of many)	J055	0	0	NA	Inf	NA	NA	NA	GL831243.1	1871169	1873102	ENSONIT00000000110	splice_site	NA	NA	NA	NA	NA	1.87236e-05
Brain	ENSONIG00000000092:J056	ENSONIG00000000092	MAGI2 (1 of many)	J056	0	0	NA	Inf	NA	NA	NA	GL831243.1	1873151	1873639	ENSONIT00000000110	splice_site	NA	NA	NA	NA	NA	1.87236e-05
Brain	ENSONIG00000000092:J057	ENSONIG00000000092	MAGI2 (1 of many)	J057	8.30115	11.5165	0.00563493	0.137534	0.066355	0.884918	0.99278	GL831243.1	1873832	1883268	ENSONIT00000000109;ENSONIT00000000110	splice_site	1	-0.00880348	-0.00440167	8.89451	7.79061	1.87236e-05
Brain	ENSONIG00000000092:J058	ENSONIG00000000092	MAGI2 (1 of many)	J058	0	0	NA	Inf	NA	NA	NA	GL831243.1	1883949	1890180	ENSONIT00000000110	splice_site	NA	NA	NA	NA	NA	1.87236e-05
Brain	ENSONIG00000000092:J059	ENSONIG00000000092	MAGI2 (1 of many)	J059	4.21937	9.10409	0.0945231	0.265517	0.168531	0.0620059	0.6077	GL831243.1	1883949	1904872	ENSONIT00000000109	splice_site	0.68463	1.50245	0.751217	2.47532	6.12298	1.87236e-05
Brain	ENSONIG00000000092:J060	ENSONIG00000000092	MAGI2 (1 of many)	J060	0.18985	0.216258	0.0284187	5.78989	2.58526	0.775585	NA	GL831243.1	1890226	1901598	ENSONIT00000000110	splice_site	1	NA	NA	NA	NA	1.87236e-05
Brain	ENSONIG00000000092:J061	ENSONIG00000000092	MAGI2 (1 of many)	J061	0	0	NA	Inf	NA	NA	NA	GL831243.1	1901674	1905202	ENSONIT00000000110	splice_site	NA	NA	NA	NA	NA	1.87236e-05
Brain	ENSONIG00000000092:J062	ENSONIG00000000092	MAGI2 (1 of many)	J062	3.14182	6.1509	0.245736	0.354785	0.288501	0.280369	NA	GL831243.1	1904904	1907841	ENSONIT00000000109	splice_site	0.936294	NA	NA	NA	NA	1.87236e-05
Brain	ENSONIG00000000092:J063	ENSONIG00000000092	MAGI2 (1 of many)	J063	0	0	NA	Inf	NA	NA	NA	GL831243.1	1905222	1907951	ENSONIT00000000110	splice_site	NA	NA	NA	NA	NA	1.87236e-05
Brain	ENSONIG00000000092:J064	ENSONIG00000000092	MAGI2 (1 of many)	J064	0	0	NA	Inf	NA	NA	NA	GL831243.1	1908049	1909156	ENSONIT00000000110	splice_site	NA	NA	NA	NA	NA	1.87236e-05
Brain	ENSONIG00000000092:J065	ENSONIG00000000092	MAGI2 (1 of many)	J065	0.929617	0.80623	0.00674086	1.1866	0.461216	0.751171	NA	GL831243.1	1908049	1911590	ENSONIT00000000109	splice_site	1	NA	NA	NA	NA	1.87236e-05
Brain	ENSONIG00000000092:J066	ENSONIG00000000092	MAGI2 (1 of many)	J066	0	0	NA	Inf	NA	NA	NA	GL831243.1	1909196	1911653	ENSONIT00000000110	splice_site	NA	NA	NA	NA	NA	1.87236e-05
Brain	ENSONIG00000000092:J067	ENSONIG00000000092	MAGI2 (1 of many)	J067	21.7387	14.0029	0.000603396	0.0557562	0.0254918	0.281995	0.858512	GL831243.1	1911632	1911715	ENSONIT00000000109	splice_site	0.937156	0.391659	0.195822	20.2424	23.0619	1.87236e-05
Brain	ENSONIG00000000092:J068	ENSONIG00000000092	MAGI2 (1 of many)	J068	1.04065	1.58038	0.107518	1.06055	0.479333	0.732769	NA	GL831243.1	1911807	1912128	ENSONIT00000000110	splice_site	1	NA	NA	NA	NA	1.87236e-05
Brain	ENSONIG00000000092:J069	ENSONIG00000000092	MAGI2 (1 of many)	J069	16.2898	26.9788	0.0968794	0.0726546	0.0866579	0.467187	0.926988	GL831243.1	1911831	1912128	ENSONIT00000000109	splice_site	0.992267	0.43634	0.218163	14.9565	17.6567	1.87236e-05
Brain	ENSONIG00000000092:J070	ENSONIG00000000092	MAGI2 (1 of many)	J070	0.782698	1.47223	0.00844226	1.40835	0.737528	0.146238	NA	GL831243.1	1912321	1915443	ENSONIT00000000110	splice_site	0.837497	NA	NA	NA	NA	1.87236e-05
Brain	ENSONIG00000000092:J071	ENSONIG00000000092	MAGI2 (1 of many)	J071	21.299	75.5628	0.0576983	0.0567993	0.0573226	0.850842	0.989882	GL831243.1	1912321	1915467	ENSONIT00000000109	splice_site	1	-0.0566493	-0.0283235	22.7468	19.3241	1.87236e-05
Brain	ENSONIG00000000092:J072	ENSONIG00000000092	MAGI2 (1 of many)	J072	0	0	NA	Inf	NA	NA	NA	GL831243.1	1915740	1916197	ENSONIT00000000110	splice_site	NA	NA	NA	NA	NA	1.87236e-05
Brain	ENSONIG00000000092:J073	ENSONIG00000000092	MAGI2 (1 of many)	J073	20.6889	132.496	0.0506435	0.0583197	0.0536409	0.231378	0.828591	GL831243.1	1915740	1916221	ENSONIT00000000109	splice_site	0.908697	-0.619439	-0.309708	25.6772	15.0218	1.87236e-05
Brain	ENSONIG00000000092:J074	ENSONIG00000000092	MAGI2 (1 of many)	J074	31.8401	99.1127	0.00566079	0.039729	0.0203931	0.997059	1	GL831243.1	1916407	1917481	ENSONIT00000000109;ENSONIT00000000110	splice_site	1	0.0147033	0.00735119	33.3242	29.5972	1.87236e-05
Brain	ENSONIG00000000092:J075	ENSONIG00000000092	MAGI2 (1 of many)	J075	0.337612	0.279933	0.0213028	3.25813	1.24083	0.936453	NA	GL831243.1	1917558	1918309	ENSONIT00000000110	splice_site	1	NA	NA	NA	NA	1.87236e-05
Brain	ENSONIG00000000092:J076	ENSONIG00000000092	MAGI2 (1 of many)	J076	24.4308	46.489	0.0166196	0.0501896	0.0315446	0.637631	0.96106	GL831243.1	1917698	1918415	ENSONIT00000000109	splice_site	1	0.17188	0.0859361	24.7556	24.376	1.87236e-05
Brain	ENSONIG00000000092:J077	ENSONIG00000000092	MAGI2 (1 of many)	J077	0	0	NA	Inf	NA	NA	NA	GL831243.1	1918351	1918664	ENSONIT00000000110	splice_site	NA	NA	NA	NA	NA	1.87236e-05
Brain	ENSONIG00000000092:J078	ENSONIG00000000092	MAGI2 (1 of many)	J078	23.7533	109.007	0.169384	0.0514717	0.116203	0.767394	0.98026	GL831243.1	1918641	1919972	ENSONIT00000000109	splice_site	1	-0.0521431	-0.0260704	25.5307	21.7372	1.87236e-05
Brain	ENSONIG00000000092:J079	ENSONIG00000000092	MAGI2 (1 of many)	J079	0	0	NA	Inf	NA	NA	NA	GL831243.1	1918703	1919972	ENSONIT00000000110	splice_site	NA	NA	NA	NA	NA	1.87236e-05
Brain	ENSONIG00000000092:J080	ENSONIG00000000092	MAGI2 (1 of many)	J080	17.0529	78.441	0.075087	0.069638	0.0727758	0.204859	0.809847	GL831243.1	1920125	1924550	ENSONIT00000000109;ENSONIT00000000110	splice_site	0.889651	-0.64367	-0.321825	21.6796	12.4227	1.87236e-05
Brain	ENSONIG00000000092:J081	ENSONIG00000000092	MAGI2 (1 of many)	J081	15.9034	8.29145	0.0012931	0.0742928	0.0338515	0.696794	0.970872	GL831243.1	1924689	1924997	ENSONIT00000000109;ENSONIT00000000110	splice_site	1	-0.175421	-0.0877077	17.7314	13.889	1.87236e-05
Brain	ENSONIG00000000092:J082	ENSONIG00000000092	MAGI2 (1 of many)	J082	34.8501	177.564	0.0162101	0.0367499	0.0253107	0.34815	0.889865	GL831243.1	1925086	1928917	ENSONIT00000000109	splice_site	0.965281	-0.367127	-0.183551	41.1919	28.6699	1.87236e-05
Brain	ENSONIG00000000103:E001	ENSONIG00000000103	sqstm1	E001	1258.83	85175.1	0.00432961	0.00622091	0.00498387	0.00481865	0.22607	GL831451.1	382844	383007	ENSONIT00000000124;ENSONIT00000000125	exonic_part	0.266536	-0.359689	-0.17972	1029.07	1492.45	0.00407363
Brain	ENSONIG00000000103:E002	ENSONIG00000000103	sqstm1	E002	533.368	36147.8	0.000301952	0.00766588	0.00310291	0.0370754	0.513333	GL831451.1	383316	383412	ENSONIT00000000124;ENSONIT00000000125	exonic_part	0.58514	0.218427	0.109193	372.809	697.811	0.00407363
Brain	ENSONIG00000000103:E003	ENSONIG00000000103	sqstm1	E003	235.62	15021.5	0.00461742	0.0108343	0.00692654	1.14433e-05	0.00467438	GL831451.1	383491	383535	ENSONIT00000000124;ENSONIT00000000125	exonic_part	0.00577276	0.710041	0.354996	130.581	340.67	0.00407363
Brain	ENSONIG00000000103:E004	ENSONIG00000000103	sqstm1	E004	270.942	21704.5	0.00756542	0.0100944	0.00852279	4.90945e-06	0.00232186	GL831451.1	383535	383670	ENSONIT00000000124	exonic_part	0.00286745	0.791273	0.395605	145.185	396.54	0.00407363
Brain	ENSONIG00000000103:E005	ENSONIG00000000103	sqstm1	E005	468.278	49926.2	0.0127217	0.0080144	0.0108327	0.000419309	0.0590839	GL831451.1	383670	383844	ENSONIT00000000124;ENSONIT00000000125	exonic_part	0.0720052	0.657073	0.328486	272.494	663.034	0.00407363
Brain	ENSONIG00000000103:E006	ENSONIG00000000103	sqstm1	E006	704.16	62767.3	0.00710238	0.00705773	0.0070894	0.0788514	0.650791	GL831451.1	383920	384065	ENSONIT00000000124;ENSONIT00000000125	exonic_part	0.729831	0.272734	0.13633	483.431	924.225	0.00407363
Brain	ENSONIG00000000103:E007	ENSONIG00000000103	sqstm1	E007	602.024	46465.6	0.00633064	0.00737994	0.00673473	0.0813779	0.656421	GL831451.1	384314	384383	ENSONIT00000000124;ENSONIT00000000125	exonic_part	0.73566	0.264191	0.132067	412.687	790.841	0.00407363
Brain	ENSONIG00000000103:E008	ENSONIG00000000103	sqstm1	E008	740.6	75000.4	0.00258496	0.00696429	0.00410217	0.0136362	0.355834	GL831451.1	384520	384657	ENSONIT00000000124;ENSONIT00000000125	exonic_part	0.412006	0.300079	0.149997	505.253	976.317	0.00407363
Brain	ENSONIG00000000103:E009	ENSONIG00000000103	sqstm1	E009	26.7328	333.565	0.0145725	0.0551844	0.0346173	0.00651783	0.258808	GL831451.1	384676	384745	ENSONIT00000000125	exonic_part	0.303433	1.07029	0.535144	12.0874	41.88	0.00407363
Brain	ENSONIG00000000103:E010	ENSONIG00000000103	sqstm1	E010	582.617	41695.7	0.00214547	0.00745394	0.0039918	0.10402	0.69795	GL831451.1	384786	384976	ENSONIT00000000124;ENSONIT00000000125	exonic_part	0.778562	0.18408	0.0920206	411.634	754.597	0.00407363
Brain	ENSONIG00000000103:E011	ENSONIG00000000103	sqstm1	E011	409.639	20263.1	0.00195432	0.00842321	0.00419842	0.240694	0.83413	GL831451.1	385060	385218	ENSONIT00000000124;ENSONIT00000000125	exonic_part	0.914128	0.147134	0.0735568	291.864	527.807	0.00407363
Brain	ENSONIG00000000103:E012	ENSONIG00000000103	sqstm1	E012	259.9	3922.83	0.00539103	0.0103041	0.00723208	0.0495325	0.565731	GL831451.1	385218	386180	ENSONIT00000000124	exonic_part	0.640262	-0.306603	-0.153288	220.156	301.426	0.00407363
Brain	ENSONIG00000000103:J013	ENSONIG00000000103	sqstm1	J013	441.91	16498.8	0.00114967	0.00772259	0.0032577	0.715004	0.973633	GL831451.1	383007	383316	ENSONIT00000000124;ENSONIT00000000125	splice_site	1	-0.0460332	-0.0230131	339.702	547.894	0.00407363
Brain	ENSONIG00000000103:J014	ENSONIG00000000103	sqstm1	J014	219.183	11560.7	0.0044389	0.0102479	0.00647333	0.000180342	0.0340608	GL831451.1	383412	383491	ENSONIT00000000124;ENSONIT00000000125	splice_site	0.041765	0.595059	0.29751	127.814	310.45	0.00407363
Brain	ENSONIG00000000103:J015	ENSONIG00000000103	sqstm1	J015	0.945037	5.35856	1.77578	1.16732	1.45171	0.576699	NA	GL831451.1	383535	383670	ENSONIT00000000125	splice_site	1	NA	NA	NA	NA	0.00407363
Brain	ENSONIG00000000103:J016	ENSONIG00000000103	sqstm1	J016	307.22	11544.6	0.0222877	0.00881213	0.0167499	0.488156	0.932034	GL831451.1	383844	383920	ENSONIT00000000124;ENSONIT00000000125	splice_site	0.994612	0.159192	0.0795881	216.56	396.753	0.00407363
Brain	ENSONIG00000000103:J017	ENSONIG00000000103	sqstm1	J017	520.191	33970.9	0.00990484	0.00734862	0.00893514	0.183589	0.791229	GL831451.1	384065	384314	ENSONIT00000000124;ENSONIT00000000125	splice_site	0.871762	0.234946	0.117452	359.005	680.492	0.00407363
Brain	ENSONIG00000000103:J018	ENSONIG00000000103	sqstm1	J018	511.655	36100.7	0.00345421	0.00738384	0.00486691	0.0251441	0.450724	GL831451.1	384383	384520	ENSONIT00000000124;ENSONIT00000000125	splice_site	0.517106	0.301215	0.150581	344.665	678.28	0.00407363
Brain	ENSONIG00000000103:J019	ENSONIG00000000103	sqstm1	J019	0	0	NA	Inf	NA	NA	NA	GL831451.1	384657	384676	ENSONIT00000000125	splice_site	NA	NA	NA	NA	NA	0.00407363
Brain	ENSONIG00000000103:J020	ENSONIG00000000103	sqstm1	J020	324.39	11177.4	0.001198	0.00862292	0.00377364	0.458466	0.925031	GL831451.1	384657	384786	ENSONIT00000000124	splice_site	0.991239	0.0789247	0.0394582	237.107	412.388	0.00407363
Brain	ENSONIG00000000103:J021	ENSONIG00000000103	sqstm1	J021	1.07466	6.92938	1.78964	1.02715	1.37626	0.266192	NA	GL831451.1	384745	384786	ENSONIT00000000125	splice_site	0.928963	NA	NA	NA	NA	0.00407363
Brain	ENSONIG00000000103:J022	ENSONIG00000000103	sqstm1	J022	331.058	12742.7	0.0030045	0.00855473	0.00485035	0.446815	0.921814	GL831451.1	384976	385060	ENSONIT00000000124;ENSONIT00000000125	splice_site	0.989392	0.101066	0.0505277	239.588	422.519	0.00407363
Brain	ENSONIG00000000104:E001	ENSONIG00000000104	snap91	E001	451.413	379.335	0.000146093	0.00812109	0.00303467	0.290336	0.862762	GL831268.1	698098	698586	ENSONIT00000000126	exonic_part	0.941136	-0.119177	-0.0595802	456.189	448.297	0.000168594
Brain	ENSONIG00000000104:E002	ENSONIG00000000104	snap91	E002	541.56	5125.37	0.00807573	0.00762795	0.00791625	0.31722	0.876655	GL831268.1	698955	699137	ENSONIT00000000126	exonic_part	0.953325	-0.163021	-0.081496	553.523	531.756	0.000168594
Brain	ENSONIG00000000104:E003	ENSONIG00000000104	snap91	E003	512.657	785.926	3.22305e-05	0.00776717	0.00267946	0.273851	0.853582	GL831268.1	719853	719996	ENSONIT00000000126	exonic_part	0.932974	-0.113106	-0.0565437	515.622	509.413	0.000168594
Brain	ENSONIG00000000104:E004	ENSONIG00000000104	snap91	E004	375.543	825.897	0.00459469	0.00871961	0.00610209	0.137802	0.746356	GL831268.1	722389	722465	ENSONIT00000000126	exonic_part	0.827663	-0.221246	-0.11061	390.308	359.833	0.000168594
Brain	ENSONIG00000000104:E005	ENSONIG00000000104	snap91	E005	320.481	2436.07	0.0176109	0.00933144	0.0142252	0.181939	0.790018	GL831268.1	723911	724014	ENSONIT00000000126	exonic_part	0.870395	-0.293305	-0.146638	340.608	299.52	0.000168594
Brain	ENSONIG00000000104:E006	ENSONIG00000000104	snap91	E006	227.427	6330.06	0.0716809	0.0110388	0.0432214	0.258992	0.8455	GL831268.1	724578	724672	ENSONIT00000000126	exonic_part	0.924879	-0.446801	-0.223386	253.461	200.717	0.000168594
Brain	ENSONIG00000000104:E007	ENSONIG00000000104	snap91	E007	167.667	3824.43	0.0697837	0.0131347	0.0435517	0.225326	0.824519	GL831268.1	725086	725198	ENSONIT00000000126	exonic_part	0.904672	-0.493676	-0.246826	189.843	144.893	0.000168594
Brain	ENSONIG00000000104:E008	ENSONIG00000000104	snap91	E008	93.7534	1298.74	0.0656153	0.0194229	0.0454336	0.466901	0.92692	GL831268.1	725427	725534	ENSONIT00000000126	exonic_part	0.992242	-0.369338	-0.184664	102.446	84.2925	0.000168594
Brain	ENSONIG00000000104:E009	ENSONIG00000000104	snap91	E009	60.2764	231.224	0.0315721	0.0273452	0.029828	0.678101	0.967998	GL831268.1	725627	725669	ENSONIT00000000126	exonic_part	1	-0.16785	-0.0839236	61.7498	58.0949	0.000168594
Brain	ENSONIG00000000104:E010	ENSONIG00000000104	snap91	E010	64.7313	143.778	0.0197938	0.0258183	0.0222241	0.870499	0.99146	GL831268.1	732391	732453	ENSONIT00000000126	exonic_part	1	-0.0579869	-0.0289929	64.0834	64.9575	0.000168594
Brain	ENSONIG00000000104:E011	ENSONIG00000000104	snap91	E011	72.7925	448.149	0.0166943	0.0235304	0.0194533	0.161068	0.769728	GL831268.1	733445	733598	ENSONIT00000000126	exonic_part	0.85035	0.384474	0.192233	62.0885	84.8763	0.000168594
Brain	ENSONIG00000000104:E012	ENSONIG00000000104	snap91	E012	27.7673	182.578	0.0469394	0.0533206	0.0494497	0.226777	0.825595	GL831268.1	733710	733810	ENSONIT00000000126	exonic_part	0.905739	0.601353	0.300674	21.6668	34.5204	0.000168594
Brain	ENSONIG00000000104:E013	ENSONIG00000000104	snap91	E013	2.88717	6.4057	0.380296	0.468356	0.42211	0.817648	NA	GL831268.1	735516	735544	ENSONIT00000000126	exonic_part	1	NA	NA	NA	NA	0.000168594
Brain	ENSONIG00000000104:E014	ENSONIG00000000104	snap91	E014	78.3511	529.791	0.0146197	0.022227	0.0177556	0.157257	0.766544	GL831268.1	736413	736581	ENSONIT00000000126	exonic_part	0.847294	0.394433	0.197212	66.1677	91.0212	0.000168594
Brain	ENSONIG00000000104:E015	ENSONIG00000000104	snap91	E015	120.826	878.004	0.000799397	0.0162268	0.00736148	0.00458283	0.221583	GL831268.1	737892	737970	ENSONIT00000000126	exonic_part	0.261619	0.521037	0.26051	96.8284	144.432	0.000168594
Brain	ENSONIG00000000104:E016	ENSONIG00000000104	snap91	E016	256.873	1510.55	1.38653e-05	0.0103647	0.0035748	0.0409942	0.530105	GL831268.1	739950	740205	ENSONIT00000000126	exonic_part	0.602864	0.261089	0.130535	229.261	285.19	0.000168594
Brain	ENSONIG00000000104:E017	ENSONIG00000000104	snap91	E017	106.547	1103.61	1.70517e-05	0.0177101	0.00600339	1.04516e-07	9.77646e-05	GL831268.1	743029	743113	ENSONIT00000000126	exonic_part	0.000120737	-0.931705	-0.465839	136.255	77.0189	0.000168594
Brain	ENSONIG00000000104:E018	ENSONIG00000000104	snap91	E018	332.356	751.625	0.00014672	0.00918233	0.00354652	0.988058	0.999761	GL831268.1	743824	743947	ENSONIT00000000126	exonic_part	1	0.0034111	0.00170538	323.264	341.462	0.000168594
Brain	ENSONIG00000000104:E019	ENSONIG00000000104	snap91	E019	28.4806	13.3386	0.000457252	0.0521145	0.0224205	0.607867	0.955827	GL831268.1	745168	745255	ENSONIT00000000126	exonic_part	1	-0.174037	-0.0870178	29.2148	27.3298	0.000168594
Brain	ENSONIG00000000104:E020	ENSONIG00000000104	snap91	E020	425.69	2440.75	0.00366524	0.00830011	0.00537429	0.698923	0.971132	GL831268.1	746584	746758	ENSONIT00000000126	exonic_part	1	0.0538147	0.0269038	408.106	444.136	0.000168594
Brain	ENSONIG00000000104:E021	ENSONIG00000000104	snap91	E021	355.071	2064.49	0.0077845	0.00892493	0.00821665	0.833957	0.988263	GL831268.1	749083	749128	ENSONIT00000000126	exonic_part	1	-0.0353376	-0.0176669	349.449	360.605	0.000168594
Brain	ENSONIG00000000104:E022	ENSONIG00000000104	snap91	E022	551.869	5752.63	0.0078475	0.00758182	0.00775301	0.286897	0.860442	GL831268.1	749164	749281	ENSONIT00000000126	exonic_part	0.938988	0.163027	0.0814986	512.04	591.901	0.000168594
Brain	ENSONIG00000000104:E023	ENSONIG00000000104	snap91	E023	464.377	3476.15	0.00580648	0.00803839	0.00663935	0.343637	0.888366	GL831268.1	749369	749388	ENSONIT00000000126	exonic_part	0.963782	0.137732	0.0688559	433.608	495.389	0.000168594
Brain	ENSONIG00000000104:E024	ENSONIG00000000104	snap91	E024	560.842	3903.12	0.0018478	0.00754305	0.00386767	0.371116	0.89956	GL831268.1	749550	749641	ENSONIT00000000126	exonic_part	0.973522	0.106944	0.0534621	529.81	593.143	0.000168594
Brain	ENSONIG00000000104:E025	ENSONIG00000000104	snap91	E025	442.462	3573.6	7.72298e-06	0.00818103	0.00258807	0.021233	0.423328	GL831268.1	749758	749854	ENSONIT00000000126	exonic_part	0.486765	0.243395	0.12168	399.516	486.401	0.000168594
Brain	ENSONIG00000000104:E026	ENSONIG00000000104	snap91	E026	424.743	5392.64	0.00395531	0.00830711	0.00552934	0.0448145	0.546177	GL831268.1	750091	750226	ENSONIT00000000126	exonic_part	0.619716	0.28712	0.143541	377.353	472.171	0.000168594
Brain	ENSONIG00000000104:E027	ENSONIG00000000104	snap91	E027	214.758	2171.86	0.0160509	0.0113857	0.0141724	0.355382	0.893198	GL831268.1	750851	750932	ENSONIT00000000126	exonic_part	0.968211	0.210684	0.105335	194.383	234.792	0.000168594
Brain	ENSONIG00000000104:J028	ENSONIG00000000104	snap91	J028	14.7049	23.903	0.0465355	0.0799211	0.0601317	0.455802	0.924196	GL831268.1	698586	698955	ENSONIT00000000126	splice_site	0.990796	-0.370154	-0.185076	15.9504	13.0241	0.000168594
Brain	ENSONIG00000000104:J029	ENSONIG00000000104	snap91	J029	362.999	1819.32	0.00345388	0.00826283	0.00511478	0.121755	0.725127	GL831268.1	699137	719853	ENSONIT00000000126	splice_site	0.806375	-0.209769	-0.104873	377.365	349.97	0.000168594
Brain	ENSONIG00000000104:J030	ENSONIG00000000104	snap91	J030	291.595	444.351	0.000264903	0.00900368	0.00344429	0.188529	0.795365	GL831268.1	719996	722389	ENSONIT00000000126	splice_site	0.87548	-0.161049	-0.0805174	298.538	284.528	0.000168594
Brain	ENSONIG00000000104:J031	ENSONIG00000000104	snap91	J031	274.926	1161.13	0.011829	0.00923203	0.0108617	0.150587	0.760325	GL831268.1	722465	723911	ENSONIT00000000126	splice_site	0.841584	-0.27943	-0.139704	291.186	257.499	0.000168594
Brain	ENSONIG00000000104:J032	ENSONIG00000000104	snap91	J032	193.392	3950.48	0.0647229	0.0109161	0.0409721	0.309621	0.873155	GL831268.1	724014	724578	ENSONIT00000000126	splice_site	0.950325	-0.385376	-0.192677	212.044	174.136	0.000168594
Brain	ENSONIG00000000104:J033	ENSONIG00000000104	snap91	J033	141.537	2936.03	0.0751337	0.0129966	0.0475214	0.22773	0.826218	GL831268.1	724672	725086	ENSONIT00000000126	splice_site	0.906385	-0.511779	-0.25588	161.321	121.294	0.000168594
Brain	ENSONIG00000000104:J034	ENSONIG00000000104	snap91	J034	66.51	966.22	0.0682032	0.0217495	0.0491149	0.203922	0.808846	GL831268.1	725198	725427	ENSONIT00000000126	splice_site	0.888619	-0.618944	-0.309467	78.1136	54.1367	0.000168594
Brain	ENSONIG00000000104:J035	ENSONIG00000000104	snap91	J035	57.6312	223.918	0.0315834	0.0242933	0.028699	0.489396	0.932395	GL831268.1	725534	725627	ENSONIT00000000126	splice_site	0.994849	-0.253585	-0.126791	60.6689	53.839	0.000168594
Brain	ENSONIG00000000104:J036	ENSONIG00000000104	snap91	J036	52.253	185.65	0.0352608	0.0262547	0.0316665	0.908124	0.994567	GL831268.1	725669	732391	ENSONIT00000000126	splice_site	1	-0.0721322	-0.0360656	51.8289	52.0291	0.000168594
Brain	ENSONIG00000000104:J037	ENSONIG00000000104	snap91	J037	16.3383	47.6525	0.0786875	0.0724546	0.0760827	0.827975	0.987531	GL831268.1	732453	733445	ENSONIT00000000126	splice_site	1	-0.198782	-0.0993907	17.3659	15.9597	0.000168594
Brain	ENSONIG00000000104:J038	ENSONIG00000000104	snap91	J038	27.7673	182.578	0.0469394	0.0447881	0.0460977	0.213499	0.81682	GL831268.1	733598	733710	ENSONIT00000000126	splice_site	0.896657	0.601763	0.300879	21.674	34.5416	0.000168594
Brain	ENSONIG00000000104:J039	ENSONIG00000000104	snap91	J039	0	0	NA	Inf	NA	NA	NA	GL831268.1	733810	735516	ENSONIT00000000126	splice_site	NA	NA	NA	NA	NA	0.000168594
Brain	ENSONIG00000000104:J040	ENSONIG00000000104	snap91	J040	0.963335	0.797512	0.0114297	1.14525	0.462568	0.990034	NA	GL831268.1	735544	736413	ENSONIT00000000126	splice_site	1	NA	NA	NA	NA	0.000168594
Brain	ENSONIG00000000104:J041	ENSONIG00000000104	snap91	J041	42.3381	150.05	0.0186869	0.0311766	0.0237742	0.444605	0.921362	GL831268.1	736581	737892	ENSONIT00000000126	splice_site	0.988916	0.269254	0.134626	37.2895	47.2558	0.000168594
Brain	ENSONIG00000000104:J042	ENSONIG00000000104	snap91	J042	96.109	164.35	0.00147131	0.0166642	0.00755942	0.312386	0.874387	GL831268.1	737970	739950	ENSONIT00000000126	splice_site	0.951327	0.191439	0.0957169	87.0141	104.311	0.000168594
Brain	ENSONIG00000000104:J043	ENSONIG00000000104	snap91	J043	58.9416	265.626	3.94688e-05	0.0238697	0.00857619	0.00024601	0.0420204	GL831268.1	740205	743029	ENSONIT00000000126	splice_site	0.0514771	-0.810338	-0.405163	73.5831	44.7179	0.000168594
Brain	ENSONIG00000000104:J044	ENSONIG00000000104	snap91	J044	12.0927	25.6393	0.0528909	0.0960539	0.0714734	0.164595	0.773697	GL831268.1	743113	743824	ENSONIT00000000126	splice_site	0.854375	-0.747726	-0.373862	14.8848	9.36394	0.000168594
Brain	ENSONIG00000000104:J045	ENSONIG00000000104	snap91	J045	0.844468	4.27876	1.75091	1.30572	1.5184	0.440644	NA	GL831268.1	743947	745168	ENSONIT00000000126	splice_site	0.988187	NA	NA	NA	NA	0.000168594
Brain	ENSONIG00000000104:J046	ENSONIG00000000104	snap91	J046	16.3081	22.6797	0.0222844	0.0725793	0.0422449	0.807606	0.985159	GL831268.1	745255	746584	ENSONIT00000000126	splice_site	1	-0.0968594	-0.0484295	16.2223	15.9949	0.000168594
Brain	ENSONIG00000000104:J047	ENSONIG00000000104	snap91	J047	114.533	884.315	0.0229132	0.014826	0.0197346	0.093252	0.679254	GL831268.1	746758	749083	ENSONIT00000000126	splice_site	0.759162	-0.381081	-0.190534	126.622	103.564	0.000168594
Brain	ENSONIG00000000104:J048	ENSONIG00000000104	snap91	J048	2.75504	4.4287	0.16037	0.403858	0.254491	0.984145	NA	GL831268.1	749128	749164	ENSONIT00000000126	splice_site	1	NA	NA	NA	NA	0.000168594
Brain	ENSONIG00000000104:J049	ENSONIG00000000104	snap91	J049	400.602	3356.32	0.00607579	0.00797885	0.00674999	0.167639	0.776838	GL831268.1	749281	749369	ENSONIT00000000126	splice_site	0.857452	0.204734	0.102355	365.617	435.774	0.000168594
Brain	ENSONIG00000000104:J050	ENSONIG00000000104	snap91	J050	430.058	3174.18	0.00813791	0.00779108	0.00801079	0.624135	0.9588	GL831268.1	749388	749550	ENSONIT00000000126	splice_site	1	0.07545	0.0377199	409.34	451.144	0.000168594
Brain	ENSONIG00000000104:J051	ENSONIG00000000104	snap91	J051	380.58	2179.48	5.32783e-06	0.00812307	0.00221011	0.0352035	0.50509	GL831268.1	749641	749758	ENSONIT00000000126	splice_site	0.576241	0.214873	0.107424	346.654	416.209	0.000168594
Brain	ENSONIG00000000104:J052	ENSONIG00000000104	snap91	J052	310.187	3318.92	0.00744908	0.00877793	0.00794483	0.0965932	0.685555	GL831268.1	749854	750091	ENSONIT00000000126	splice_site	0.76544	0.275646	0.13781	275.535	344.814	0.000168594
Brain	ENSONIG00000000104:J053	ENSONIG00000000104	snap91	J053	189.952	2291.9	0.0182621	0.011019	0.0154399	0.184082	0.791601	GL831268.1	750226	750851	ENSONIT00000000126	splice_site	0.872059	0.319084	0.159534	165.269	214.445	0.000168594
Brain	ENSONIG00000000120:E001	ENSONIG00000000120	pnisr	E001	1107.23	87018.9	0.00438546	0.00636636	0.00502963	0.656713	0.964459	GL831268.1	966473	966494	ENSONIT00000000147	exonic_part	1	0.0517817	0.0258883	1367.2	848.92	0
Brain	ENSONIG00000000120:E002	ENSONIG00000000120	pnisr	E002	1360.9	122752	0.00490463	0.00614123	0.00531635	0.545659	0.944938	GL831268.1	966494	966582	ENSONIT00000000147;ENSONIT00000000148	exonic_part	0.999495	0.0745046	0.0372477	1671.41	1051.1	0
Brain	ENSONIG00000000120:E003	ENSONIG00000000120	pnisr	E003	1960.52	243848	0.00512521	0.00584068	0.00535875	0.423873	0.915515	GL831268.1	966708	966885	ENSONIT00000000147;ENSONIT00000000148	exonic_part	0.985097	0.0990319	0.0495065	2397.51	1523.98	0
Brain	ENSONIG00000000120:E004	ENSONIG00000000120	pnisr	E004	1621.26	128125	0.00245296	0.00598342	0.00351839	0.0562825	0.589712	GL831268.1	966997	967233	ENSONIT00000000147;ENSONIT00000000148	exonic_part	0.665674	0.199689	0.0998291	1934.21	1306.79	0
Brain	ENSONIG00000000120:E005	ENSONIG00000000120	pnisr	E005	1358.49	123716	0.00208127	0.00614297	0.00332951	0.448079	0.922035	GL831268.1	967589	967755	ENSONIT00000000147;ENSONIT00000000148	exonic_part	0.989513	0.0820663	0.0410281	1663.96	1051.57	0
Brain	ENSONIG00000000120:E006	ENSONIG00000000120	pnisr	E006	1420.87	145657	0.000312841	0.00609976	0.00188586	0.674304	0.967437	GL831268.1	968133	968324	ENSONIT00000000147;ENSONIT00000000148	exonic_part	1	0.0382298	0.0191124	1760.29	1083.73	0
Brain	ENSONIG00000000120:E007	ENSONIG00000000120	pnisr	E007	1269.62	84515.8	0.00156179	0.00621188	0.0029187	0.070793	0.631374	GL831268.1	968443	968584	ENSONIT00000000147;ENSONIT00000000148	exonic_part	0.709103	0.175963	0.0879712	1522.09	1018.77	0
Brain	ENSONIG00000000120:E008	ENSONIG00000000120	pnisr	E008	803.344	17760.6	0.0030944	0.00682325	0.00430841	0.00046713	0.0637419	GL831268.1	968833	968933	ENSONIT00000000147;ENSONIT00000000148	exonic_part	0.0776475	0.410007	0.204989	901.875	704.544	0
Brain	ENSONIG00000000120:E009	ENSONIG00000000120	pnisr	E009	651.996	6515.17	0.00689053	0.00720968	0.00700117	1.76235e-05	0.00641189	GL831268.1	969531	969585	ENSONIT00000000147;ENSONIT00000000148	exonic_part	0.00790944	0.624528	0.312246	686.235	618.33	0
Brain	ENSONIG00000000120:E010	ENSONIG00000000120	pnisr	E010	1721.15	161164	0.0010833	0.00593555	0.00241114	0.0869827	0.668164	GL831268.1	969997	970168	ENSONIT00000000147;ENSONIT00000000148	exonic_part	0.747641	0.154215	0.0770949	2078.58	1366.62	0
Brain	ENSONIG00000000120:E011	ENSONIG00000000120	pnisr	E011	1132.04	70510.1	0.00178631	0.0063399	0.00313969	0.145	0.754807	GL831268.1	970168	970192	ENSONIT00000000147	exonic_part	0.836169	0.152419	0.0762016	1364.84	901.755	0
Brain	ENSONIG00000000120:E012	ENSONIG00000000120	pnisr	E012	5.0801	10.3247	0.108486	0.268408	0.170989	0.960739	0.997773	GL831268.1	970280	970289	ENSONIT00000000148	exonic_part	1	-0.00840221	-0.0042011	6.25232	3.73806	0
Brain	ENSONIG00000000120:E013	ENSONIG00000000120	pnisr	E013	2870.78	443626	0.00221735	0.00562439	0.00318903	0.0621647	0.608291	GL831268.1	970289	970758	ENSONIT00000000147;ENSONIT00000000148	exonic_part	0.685287	0.186261	0.0931008	3460.09	2283.05	0
Brain	ENSONIG00000000120:E014	ENSONIG00000000120	pnisr	E014	773.58	24251.3	0.00111119	0.0068873	0.00288556	0.00717358	0.270845	GL831268.1	970758	970779	ENSONIT00000000147	exonic_part	0.317072	0.273554	0.136768	901.61	646.231	0
Brain	ENSONIG00000000120:E015	ENSONIG00000000120	pnisr	E015	2051.16	340320	0.0113655	0.00581053	0.0092613	0.430014	0.917306	GL831268.1	970779	971388	ENSONIT00000000147;ENSONIT00000000148	exonic_part	0.986324	0.115717	0.0578467	2499.02	1602.54	0
Brain	ENSONIG00000000120:E016	ENSONIG00000000120	pnisr	E016	1184.11	108495	0.000910624	0.00628795	0.00247742	0.932384	0.996276	GL831268.1	971908	971936	ENSONIT00000000147;ENSONIT00000000148	exonic_part	1	-0.00537681	-0.00268812	1481.74	888.541	0
Brain	ENSONIG00000000120:E017	ENSONIG00000000120	pnisr	E017	1182.53	104847	0.0014101	0.00628945	0.00286103	0.918052	0.995248	GL831268.1	971936	972901	ENSONIT00000000147	exonic_part	1	0.0126738	0.00633626	1473.74	893.535	0
Brain	ENSONIG00000000120:J018	ENSONIG00000000120	pnisr	J018	1352.52	121259	0.00514335	0.00604942	0.00542578	0.545483	0.944937	GL831268.1	966582	966708	ENSONIT00000000147;ENSONIT00000000148	splice_site	0.999495	0.0755104	0.0377506	1660.68	1045.02	0
Brain	ENSONIG00000000120:J019	ENSONIG00000000120	pnisr	J019	1104.72	56114.5	0.00398843	0.00623155	0.00467276	0.0768634	0.646452	GL831268.1	966885	966997	ENSONIT00000000147;ENSONIT00000000148	splice_site	0.725035	0.21155	0.105765	1310.11	897.843	0
Brain	ENSONIG00000000120:J020	ENSONIG00000000120	pnisr	J020	323.107	4164.67	0.0151449	0.00863636	0.0126654	0.0231039	0.43662	GL831268.1	967233	967589	ENSONIT00000000147;ENSONIT00000000148	splice_site	0.501367	0.464912	0.23245	354.142	290.899	0
Brain	ENSONIG00000000120:J021	ENSONIG00000000120	pnisr	J021	796.602	46582.7	0.000570311	0.00661606	0.00224208	0.645395	0.962518	GL831268.1	967755	968133	ENSONIT00000000147;ENSONIT00000000148	splice_site	1	0.0467103	0.0233536	982.976	609.394	0
Brain	ENSONIG00000000120:J022	ENSONIG00000000120	pnisr	J022	936.352	57975.3	0.00111389	0.0064103	0.00250562	0.452437	0.92343	GL831268.1	968324	968443	ENSONIT00000000147;ENSONIT00000000148	splice_site	0.990422	0.0736385	0.0368162	1150.7	725.109	0
Brain	ENSONIG00000000120:J023	ENSONIG00000000120	pnisr	J023	629.529	17160.8	0.00516348	0.00698194	0.00575868	0.0363817	0.510806	GL831268.1	968584	968833	ENSONIT00000000147;ENSONIT00000000148	splice_site	0.582622	0.278853	0.139419	731.359	527.293	0
Brain	ENSONIG00000000120:J024	ENSONIG00000000120	pnisr	J024	323.705	2809.91	0.0013334	0.00863008	0.00376631	3.28205e-21	3.34732e-17	GL831268.1	968933	969531	ENSONIT00000000147;ENSONIT00000000148	splice_site	4.13387e-17	1.16064	0.580304	281.144	368.063	0
Brain	ENSONIG00000000120:J025	ENSONIG00000000120	pnisr	J025	428.628	5163.83	0.00341319	0.0077996	0.00482537	1.87519e-19	1.48217e-15	GL831268.1	969585	969997	ENSONIT00000000147;ENSONIT00000000148	splice_site	1.83045e-15	1.17139	0.585675	372.595	486.954	0
Brain	ENSONIG00000000120:J026	ENSONIG00000000120	pnisr	J026	0	0	NA	Inf	NA	NA	NA	GL831268.1	970168	970280	ENSONIT00000000148	splice_site	NA	NA	NA	NA	NA	0
Brain	ENSONIG00000000120:J027	ENSONIG00000000120	pnisr	J027	939.603	56976.7	0.0023883	0.00640625	0.00357534	0.401283	0.909294	GL831268.1	970192	970289	ENSONIT00000000147	splice_site	0.981031	0.100828	0.0504099	1146.39	734.796	0
Brain	ENSONIG00000000120:J028	ENSONIG00000000120	pnisr	J028	0.282094	0.191635	0.009512	3.89831	1.38528	0.787163	NA	GL831268.1	970758	970779	ENSONIT00000000148	splice_site	1	NA	NA	NA	NA	0
Brain	ENSONIG00000000120:J029	ENSONIG00000000120	pnisr	J029	347.123	1631.36	0.000176011	0.0084012	0.00305662	1.69478e-19	1.41008e-15	GL831268.1	971388	971908	ENSONIT00000000147;ENSONIT00000000148	splice_site	1.74142e-15	1.01931	0.509639	317.577	377.601	0
Brain	ENSONIG00000000191:E001	ENSONIG00000000191	protein_coding	E001	70.0205	264.998	0.010771	0.0242577	0.0170896	0.00134254	0.118078	GL831280.1	568155	568559	ENSONIT00000000247	exonic_part	0.142417	-0.825003	-0.412435	73.2296	66.6684	0.00790992
Brain	ENSONIG00000000191:E002	ENSONIG00000000191	protein_coding	E002	119.509	1245.18	0.00871769	0.0163488	0.012347	0.754804	0.978925	GL831280.1	568817	568968	ENSONIT00000000247	exonic_part	1	0.0680681	0.0340236	95.3407	144.26	0.00790992
Brain	ENSONIG00000000191:E003	ENSONIG00000000191	protein_coding	E003	72.4323	24.5545	0.00665503	0.0236217	0.0142516	0.00355848	0.197161	GL831280.1	569629	569712	ENSONIT00000000247	exonic_part	0.23398	-0.751981	-0.375927	74.2155	70.6125	0.00790992
Brain	ENSONIG00000000191:E004	ENSONIG00000000191	protein_coding	E004	0.675574	2.73841	1.47895	1.9847	1.74322	0.407183	NA	GL831280.1	569764	569780	ENSONIT00000000247	exonic_part	0.982014	NA	NA	NA	NA	0.00790992
Brain	ENSONIG00000000191:E005	ENSONIG00000000191	protein_coding	E005	0	0	NA	Inf	NA	NA	NA	GL831280.1	570067	570110	ENSONIT00000000247	exonic_part	NA	NA	NA	NA	NA	0.00790992
Brain	ENSONIG00000000191:E006	ENSONIG00000000191	protein_coding	E006	0	0	NA	Inf	NA	NA	NA	GL831280.1	570308	570375	ENSONIT00000000247	exonic_part	NA	NA	NA	NA	NA	0.00790992
Brain	ENSONIG00000000191:E007	ENSONIG00000000191	protein_coding	E007	1.10356	3.52355	0.366941	1.217	0.838787	0.155055	NA	GL831280.1	570598	570659	ENSONIT00000000247	exonic_part	0.845769	NA	NA	NA	NA	0.00790992
Brain	ENSONIG00000000191:E008	ENSONIG00000000191	protein_coding	E008	58.441	168.646	0.000339541	0.028042	0.0127669	0.57762	0.95051	GL831280.1	572129	572147	ENSONIT00000000247	exonic_part	1	-0.152694	-0.0763373	50.006	66.7506	0.00790992
Brain	ENSONIG00000000191:E009	ENSONIG00000000191	protein_coding	E009	2.91543	3.47095	0.00206782	0.463866	0.195986	0.341853	NA	GL831280.1	573146	573220	ENSONIT00000000247	exonic_part	0.962929	NA	NA	NA	NA	0.00790992
Brain	ENSONIG00000000191:E010	ENSONIG00000000191	protein_coding	E010	89.8735	1468.41	0.0058334	0.0200387	0.0124462	0.00149496	0.125863	GL831280.1	574231	574266	ENSONIT00000000247	exonic_part	0.151582	0.737592	0.368723	55.9184	123.329	0.00790992
Brain	ENSONIG00000000191:E011	ENSONIG00000000191	protein_coding	E011	153.569	4459.3	1e-08	0.0138669	0.0102349	1.0735e-05	0.00442508	GL831280.1	574609	574854	ENSONIT00000000247	exonic_part	0.00546488	0.899983	0.449802	95.9633	211.405	0.00790992
Brain	ENSONIG00000000191:J012	ENSONIG00000000191	protein_coding	J012	9.01244	15.6981	0.00576132	0.127093	0.0628411	0.772883	0.980861	GL831280.1	568559	568817	ENSONIT00000000247	splice_site	1	0.128382	0.0641898	6.98225	11.164	0.00790992
Brain	ENSONIG00000000191:J013	ENSONIG00000000191	protein_coding	J013	1.41047	3.73369	0.66353	0.783853	0.711415	0.847375	NA	GL831280.1	568968	569629	ENSONIT00000000247	splice_site	1	NA	NA	NA	NA	0.00790992
Brain	ENSONIG00000000191:J014	ENSONIG00000000191	protein_coding	J014	0	0	NA	Inf	NA	NA	NA	GL831280.1	569712	569764	ENSONIT00000000247	splice_site	NA	NA	NA	NA	NA	0.00790992
Brain	ENSONIG00000000191:J015	ENSONIG00000000191	protein_coding	J015	0	0	NA	Inf	NA	NA	NA	GL831280.1	569780	570067	ENSONIT00000000247	splice_site	NA	NA	NA	NA	NA	0.00790992
Brain	ENSONIG00000000191:J016	ENSONIG00000000191	protein_coding	J016	0	0	NA	Inf	NA	NA	NA	GL831280.1	570110	570308	ENSONIT00000000247	splice_site	NA	NA	NA	NA	NA	0.00790992
Brain	ENSONIG00000000191:J017	ENSONIG00000000191	protein_coding	J017	0	0	NA	Inf	NA	NA	NA	GL831280.1	570375	570598	ENSONIT00000000247	splice_site	NA	NA	NA	NA	NA	0.00790992
Brain	ENSONIG00000000191:J018	ENSONIG00000000191	protein_coding	J018	0.929792	3.29535	0.478167	1.18638	0.833421	0.220271	NA	GL831280.1	570659	572129	ENSONIT00000000247	splice_site	0.900927	NA	NA	NA	NA	0.00790992
Brain	ENSONIG00000000191:J019	ENSONIG00000000191	protein_coding	J019	0.536533	0.781344	0.139861	2.05211	1.05174	0.344963	NA	GL831280.1	572147	573146	ENSONIT00000000247	splice_site	0.964287	NA	NA	NA	NA	0.00790992
Brain	ENSONIG00000000191:J020	ENSONIG00000000191	protein_coding	J020	2.3789	2.11529	0.0023419	0.466886	0.19216	0.583924	NA	GL831280.1	573220	574231	ENSONIT00000000247	splice_site	1	NA	NA	NA	NA	0.00790992
Brain	ENSONIG00000000191:J021	ENSONIG00000000191	protein_coding	J021	80.3128	1274.42	0.00930072	0.0189117	0.0134411	0.00195232	0.14386	GL831280.1	574266	574609	ENSONIT00000000247	splice_site	0.172795	0.746708	0.373289	49.4934	110.841	0.00790992
Brain	ENSONIG00000000250:E001	ENSONIG00000000250	RNF182 (1 of many)	E001	0	0	NA	Inf	NA	NA	NA	GL831390.1	7916	7963	ENSONIT00000000318	exonic_part	NA	NA	NA	NA	NA	0.00397803
Brain	ENSONIG00000000250:E002	ENSONIG00000000250	RNF182 (1 of many)	E002	177.593	2161.25	2.32477e-05	0.0126889	0.00484193	0.316841	0.876496	GL831390.1	8338	8412	ENSONIT00000000319	exonic_part	0.95318	0.147925	0.0739459	142.167	212.573	0.00397803
Brain	ENSONIG00000000250:E003	ENSONIG00000000250	RNF182 (1 of many)	E003	265.897	3271.17	1.0227e-05	0.0101881	0.00361052	0.896306	0.993649	GL831390.1	8511	8635	ENSONIT00000000319	exonic_part	1	0.0124037	0.00619937	222.376	308.316	0.00397803
Brain	ENSONIG00000000250:E004	ENSONIG00000000250	RNF182 (1 of many)	E004	185.627	1382.08	0.00309319	0.012363	0.00707586	0.931065	0.996146	GL831390.1	8782	8814	ENSONIT00000000319	exonic_part	1	0.00266697	0.00133316	155.25	214.981	0.00397803
Brain	ENSONIG00000000250:E005	ENSONIG00000000250	RNF182 (1 of many)	E005	291.262	2788.54	0.00259902	0.00975005	0.00588809	0.457673	0.924928	GL831390.1	8814	8936	ENSONIT00000000318;ENSONIT00000000319	exonic_part	0.991239	-0.115132	-0.0575395	251.363	329.929	0.00397803
Brain	ENSONIG00000000250:E006	ENSONIG00000000250	RNF182 (1 of many)	E006	265.98	1648.21	0.00638761	0.0101865	0.00803637	0.0717267	0.633538	GL831390.1	9056	9124	ENSONIT00000000318;ENSONIT00000000319	exonic_part	0.711341	-0.314011	-0.156942	241.594	288.94	0.00397803
Brain	ENSONIG00000000250:E007	ENSONIG00000000250	RNF182 (1 of many)	E007	259.495	1667.18	0.00641399	0.0103121	0.00805358	0.0419253	0.534666	GL831390.1	9203	9330	ENSONIT00000000318;ENSONIT00000000319	exonic_part	0.607748	-0.360208	-0.180034	238.727	278.937	0.00397803
Brain	ENSONIG00000000250:E008	ENSONIG00000000250	RNF182 (1 of many)	E008	169.82	1149.05	0.00925817	0.0130335	0.0108377	0.225049	0.82433	GL831390.1	9662	9677	ENSONIT00000000319	exonic_part	0.904446	-0.272834	-0.136387	154.585	184.309	0.00397803
Brain	ENSONIG00000000250:E009	ENSONIG00000000250	RNF182 (1 of many)	E009	241.911	3182.57	0.00378754	0.0106867	0.00672017	0.883914	0.992749	GL831390.1	9677	9901	ENSONIT00000000318;ENSONIT00000000319	exonic_part	1	-0.0357901	-0.0178888	204.543	277.749	0.00397803
Brain	ENSONIG00000000250:E010	ENSONIG00000000250	RNF182 (1 of many)	E010	244.564	4858.77	1.00001e-08	0.0106268	0.00806018	0.963698	0.997896	GL831390.1	9986	10151	ENSONIT00000000318;ENSONIT00000000319	exonic_part	1	0.0231021	0.011547	203.723	284.623	0.00397803
Brain	ENSONIG00000000250:E011	ENSONIG00000000250	RNF182 (1 of many)	E011	209.032	3899.94	1e-08	0.0115563	0.010298	0.937557	0.996521	GL831390.1	10151	10169	ENSONIT00000000319	exonic_part	1	-0.000609464	-0.000304646	175.399	242.345	0.00397803
Brain	ENSONIG00000000250:J012	ENSONIG00000000250	RNF182 (1 of many)	J012	0	0	NA	Inf	NA	NA	NA	GL831390.1	7963	8814	ENSONIT00000000318	splice_site	NA	NA	NA	NA	NA	0.00397803
Brain	ENSONIG00000000250:J013	ENSONIG00000000250	RNF182 (1 of many)	J013	163.341	1760.22	1.13844e-05	0.0119609	0.00386562	0.35915	0.894489	GL831390.1	8412	8511	ENSONIT00000000319	splice_site	0.969285	0.127356	0.063665	131.359	194.423	0.00397803
Brain	ENSONIG00000000250:J014	ENSONIG00000000250	RNF182 (1 of many)	J014	143.209	767.406	1.67621e-05	0.012906	0.0045256	0.455127	0.924153	GL831390.1	8635	8782	ENSONIT00000000319	splice_site	0.990796	-0.12346	-0.0617193	124.774	160.595	0.00397803
Brain	ENSONIG00000000250:J015	ENSONIG00000000250	RNF182 (1 of many)	J015	192.176	377.891	0.00131735	0.0109521	0.00543214	0.00912559	0.301925	GL831390.1	8936	9056	ENSONIT00000000318;ENSONIT00000000319	splice_site	0.351847	-0.417742	-0.208817	181.858	201.724	0.00397803
Brain	ENSONIG00000000250:J016	ENSONIG00000000250	RNF182 (1 of many)	J016	162.517	597.601	0.0077177	0.011995	0.00948929	4.74389e-06	0.00226222	GL831390.1	9124	9203	ENSONIT00000000318;ENSONIT00000000319	splice_site	0.00279379	-0.886095	-0.442954	174.849	148.685	0.00397803
Brain	ENSONIG00000000250:J017	ENSONIG00000000250	RNF182 (1 of many)	J017	146.89	733.777	0.01104	0.0127139	0.0117115	0.0935827	0.679861	GL831390.1	9330	9662	ENSONIT00000000319	splice_site	0.759778	-0.388081	-0.194005	138.868	154.387	0.00397803
Brain	ENSONIG00000000250:J018	ENSONIG00000000250	RNF182 (1 of many)	J018	0.690183	1.5903	0.814101	1.59643	1.11627	0.847599	NA	GL831390.1	9330	9677	ENSONIT00000000318	splice_site	1	NA	NA	NA	NA	0.00397803
Brain	ENSONIG00000000250:J019	ENSONIG00000000250	RNF182 (1 of many)	J019	93.3311	685.266	0.0127947	0.0170043	0.0145371	0.506344	0.936915	GL831390.1	9901	9986	ENSONIT00000000318;ENSONIT00000000319	splice_site	0.997091	-0.131771	-0.0658787	81.5209	104.107	0.00397803
Brain	ENSONIG00000000278:E001	ENSONIG00000000278	TSEN2	E001	135.068	2722.95	0.0271636	0.0150597	0.021965	0.217574	0.819294	GL831390.1	161521	161581	ENSONIT00000000351	exonic_part	0.899112	0.330556	0.165251	168.687	101.284	3.62433e-06
Brain	ENSONIG00000000278:E002	ENSONIG00000000278	TSEN2	E002	179.932	2940.5	0.0145276	0.012591	0.0137171	0.0512657	0.57227	GL831390.1	162492	162582	ENSONIT00000000351	exonic_part	0.647047	0.444346	0.22212	221.414	139.391	3.62433e-06
Brain	ENSONIG00000000278:E003	ENSONIG00000000278	TSEN2	E003	192.758	3265.37	1e-08	0.0120964	0.0101139	0.0494474	0.565449	GL831390.1	162665	162777	ENSONIT00000000351	exonic_part	0.640063	0.408476	0.204185	239.282	147.227	3.62433e-06
Brain	ENSONIG00000000278:E004	ENSONIG00000000278	TSEN2	E004	125.985	1296.12	0.00631173	0.0157736	0.0100868	0.0136456	0.355991	GL831390.1	162948	162985	ENSONIT00000000351	exonic_part	0.412162	0.501524	0.250723	150.839	100.331	3.62433e-06
Brain	ENSONIG00000000278:E005	ENSONIG00000000278	TSEN2	E005	209.492	4650.18	0.00401652	0.0115422	0.00725288	0.118504	0.720085	GL831390.1	163131	163276	ENSONIT00000000351	exonic_part	0.801066	0.26585	0.132887	266.1	151.538	3.62433e-06
Brain	ENSONIG00000000278:E006	ENSONIG00000000278	TSEN2	E006	189.367	3494.41	3.22774e-05	0.0122206	0.00515428	0.102992	0.696243	GL831390.1	163363	163414	ENSONIT00000000351	exonic_part	0.776754	0.258348	0.129142	240.825	137.298	3.62433e-06
Brain	ENSONIG00000000278:E007	ENSONIG00000000278	TSEN2	E007	150.389	5156.16	0.0857546	0.014051	0.0500354	0.369846	0.899	GL831390.1	164174	164249	ENSONIT00000000351	exonic_part	0.973047	-0.310022	-0.154984	212.136	88.0421	3.62433e-06
Brain	ENSONIG00000000278:E008	ENSONIG00000000278	TSEN2	E008	14.3217	49.1546	0.119906	0.0985362	0.110391	0.00455329	0.221067	GL831390.1	164263	164307	ENSONIT00000000351	exonic_part	0.261105	1.76335	0.881663	10.8328	17.7903	3.62433e-06
Brain	ENSONIG00000000278:E009	ENSONIG00000000278	TSEN2	E009	137.577	3783.38	0.0964687	0.0148792	0.0558748	0.75939	0.979269	GL831390.1	164370	164508	ENSONIT00000000351	exonic_part	1	-0.0874798	-0.0437329	186.537	87.8312	3.62433e-06
Brain	ENSONIG00000000278:E010	ENSONIG00000000278	TSEN2	E010	11.5629	9.0995	0.00759629	0.120816	0.0585273	0.0878582	0.669697	GL831390.1	164709	164726	ENSONIT00000000351	exonic_part	0.749309	0.912433	0.456211	12.089	11.1619	3.62433e-06
Brain	ENSONIG00000000278:E011	ENSONIG00000000278	TSEN2	E011	257.386	11142.4	0.0209384	0.0103544	0.0160366	0.55498	0.946562	GL831390.1	164813	165074	ENSONIT00000000351	exonic_part	0.999912	-0.144625	-0.0722866	351.392	162.631	3.62433e-06
Brain	ENSONIG00000000278:E012	ENSONIG00000000278	TSEN2	E012	123.161	4931.62	0.0317885	0.016017	0.0237496	0.0133374	0.352399	GL831390.1	165156	165196	ENSONIT00000000351	exonic_part	0.408412	-0.667965	-0.333939	185.373	61.7998	3.62433e-06
Brain	ENSONIG00000000278:E013	ENSONIG00000000278	TSEN2	E013	148.989	6102.74	0.0233446	0.0141346	0.0189758	0.0457633	0.550883	GL831390.1	165286	165353	ENSONIT00000000351	exonic_part	0.624612	-0.482585	-0.241252	217.084	81.7652	3.62433e-06
Brain	ENSONIG00000000278:E014	ENSONIG00000000278	TSEN2	E014	160.701	6114.22	0.0165422	0.0134804	0.0152179	0.117207	0.718388	GL831390.1	169904	170072	ENSONIT00000000351	exonic_part	0.799411	-0.376048	-0.187989	229.161	91.9862	3.62433e-06
Brain	ENSONIG00000000278:J015	ENSONIG00000000278	TSEN2	J015	62.4703	498.007	0.0196791	0.0228172	0.0209661	1.24951e-09	2.2194e-06	GL831390.1	161581	162492	ENSONIT00000000351	splice_site	2.74091e-06	1.79537	0.89762	49.1065	76.1634	3.62433e-06
Brain	ENSONIG00000000278:J016	ENSONIG00000000278	TSEN2	J016	140.479	1451.29	1e-08	0.0130551	0.00782699	0.00851107	0.292839	GL831390.1	162582	162665	ENSONIT00000000351	splice_site	0.341637	0.499059	0.249485	169.368	111.804	3.62433e-06
Brain	ENSONIG00000000278:J017	ENSONIG00000000278	TSEN2	J017	63.1932	89.8115	0.000170996	0.0226161	0.0101723	3.5132e-06	0.00177436	GL831390.1	162777	162948	ENSONIT00000000351	splice_site	0.0021913	1.07733	0.538626	63.5078	62.5013	3.62433e-06
Brain	ENSONIG00000000278:J018	ENSONIG00000000278	TSEN2	J018	36.1543	179.266	0.0193678	0.0356132	0.0260805	4.45491e-09	6.55111e-06	GL831390.1	162985	163131	ENSONIT00000000351	splice_site	8.09048e-06	1.9923	0.996108	25.1546	46.4241	3.62433e-06
Brain	ENSONIG00000000278:J019	ENSONIG00000000278	TSEN2	J019	125.296	3547.54	0.0236932	0.0140024	0.0192051	0.173805	0.782587	GL831390.1	163276	163363	ENSONIT00000000351	splice_site	0.86299	-0.356853	-0.178402	178.293	71.5475	3.62433e-06
Brain	ENSONIG00000000278:J020	ENSONIG00000000278	TSEN2	J020	98.6199	3165.41	0.0445239	0.0163733	0.0308334	0.0271414	0.462284	GL831390.1	163414	164174	ENSONIT00000000351	splice_site	0.52984	-0.711476	-0.355702	149.081	47.6217	3.62433e-06
Brain	ENSONIG00000000278:J021	ENSONIG00000000278	TSEN2	J021	0.782698	1.47223	0.0533563	1.40835	0.790674	0.280436	NA	GL831390.1	164249	164263	ENSONIT00000000351	splice_site	0.936366	NA	NA	NA	NA	3.62433e-06
Brain	ENSONIG00000000278:J022	ENSONIG00000000278	TSEN2	J022	0.970922	1.36462	0.340314	1.13634	0.647149	0.763056	NA	GL831390.1	164307	164370	ENSONIT00000000351	splice_site	1	NA	NA	NA	NA	3.62433e-06
Brain	ENSONIG00000000278:J023	ENSONIG00000000278	TSEN2	J023	0	0	NA	Inf	NA	NA	NA	GL831390.1	164508	164709	ENSONIT00000000351	splice_site	NA	NA	NA	NA	NA	3.62433e-06
Brain	ENSONIG00000000278:J024	ENSONIG00000000278	TSEN2	J024	0	0	NA	Inf	NA	NA	NA	GL831390.1	164726	164813	ENSONIT00000000351	splice_site	NA	NA	NA	NA	NA	3.62433e-06
Brain	ENSONIG00000000278:J025	ENSONIG00000000278	TSEN2	J025	102.902	4282.76	0.0259131	0.0159099	0.0212167	0.000685863	0.0802242	GL831390.1	165074	165156	ENSONIT00000000351	splice_site	0.0973818	-0.913281	-0.456594	161.12	45.6291	3.62433e-06
Brain	ENSONIG00000000278:J026	ENSONIG00000000278	TSEN2	J026	104.732	3950.22	0.0162964	0.0157234	0.0160252	0.00124079	0.113031	GL831390.1	165196	165286	ENSONIT00000000351	splice_site	0.136446	-0.784783	-0.39235	161.016	49.4687	3.62433e-06
Brain	ENSONIG00000000278:J027	ENSONIG00000000278	TSEN2	J027	100.009	4214.46	0.00157522	0.0162186	0.0076781	3.87562e-07	0.000284617	GL831390.1	165353	169904	ENSONIT00000000351	splice_site	0.000351496	-1.05	-0.524948	159.327	41.3292	3.62433e-06
Brain	ENSONIG00000000281:E001	ENSONIG00000000281	mkrn2	E001	129.78	365.996	0.00455546	0.0154631	0.00932298	0.000711566	0.0818079	GL831390.1	184890	184916	ENSONIT00000000354	exonic_part	0.0992626	-0.675098	-0.337476	139.791	119.417	0.00153072
Brain	ENSONIG00000000281:E002	ENSONIG00000000281	mkrn2	E002	160.06	335.313	0.00673021	0.0135138	0.00960086	0.0072196	0.271574	GL831390.1	186129	186258	ENSONIT00000000354	exonic_part	0.317919	-0.52391	-0.26188	164.65	155.535	0.00153072
Brain	ENSONIG00000000281:E003	ENSONIG00000000281	mkrn2	E003	238.755	401.426	1e-08	0.0107598	0.00422125	2.46481e-05	0.00816862	GL831390.1	186329	186469	ENSONIT00000000354	exonic_part	0.0100775	-0.614883	-0.307283	243.958	232.435	0.00153072
Brain	ENSONIG00000000281:E004	ENSONIG00000000281	mkrn2	E004	185.938	789.196	1e-08	0.0123509	0.0060956	0.950133	0.9971	GL831390.1	186544	186679	ENSONIT00000000354	exonic_part	1	-0.0105681	-0.00528223	166.098	203.951	0.00153072
Brain	ENSONIG00000000281:E005	ENSONIG00000000281	mkrn2	E005	199.256	1307.41	0.0147018	0.0118702	0.0134723	0.61766	0.957534	GL831390.1	186755	186931	ENSONIT00000000354	exonic_part	1	-0.10449	-0.052225	182.526	214.307	0.00153072
Brain	ENSONIG00000000281:E006	ENSONIG00000000281	mkrn2	E006	126.288	415.961	1e-08	0.0157481	0.00730512	0.905643	0.994408	GL831390.1	187028	187094	ENSONIT00000000354	exonic_part	1	-0.0149197	-0.00745832	113.222	138.448	0.00153072
Brain	ENSONIG00000000281:E007	ENSONIG00000000281	mkrn2	E007	171.734	1346.32	0.0144054	0.0129457	0.0137544	0.328255	0.881819	GL831390.1	187161	187310	ENSONIT00000000354	exonic_part	0.958056	0.222565	0.111249	144.477	198.957	0.00153072
Brain	ENSONIG00000000281:E008	ENSONIG00000000281	mkrn2	E008	186.497	2144.3	0.00749207	0.0123293	0.0097173	0.0246874	0.447399	GL831390.1	189553	189664	ENSONIT00000000354	exonic_part	0.513554	0.441545	0.220697	147.759	225.622	0.00153072
Brain	ENSONIG00000000281:E009	ENSONIG00000000281	mkrn2	E009	191.761	2688.59	0.00979785	0.0121325	0.0108316	0.0062601	0.254366	GL831390.1	189815	189960	ENSONIT00000000354	exonic_part	0.29834	0.554612	0.277208	147.219	236.821	0.00153072
Brain	ENSONIG00000000281:E010	ENSONIG00000000281	mkrn2	E010	120.463	1229.72	0.00722965	0.0162601	0.0111562	0.0181265	0.398095	GL831390.1	190037	190202	ENSONIT00000000354	exonic_part	0.458638	0.510218	0.255061	91.3558	149.937	0.00153072
Brain	ENSONIG00000000281:J011	ENSONIG00000000281	mkrn2	J011	125.405	403.649	0.00297191	0.0139948	0.00772314	7.53464e-05	0.0186692	GL831390.1	184916	186129	ENSONIT00000000354	splice_site	0.0229661	-0.745213	-0.372529	137.67	112.785	0.00153072
Brain	ENSONIG00000000281:J012	ENSONIG00000000281	mkrn2	J012	134.413	648.038	0.00379596	0.0134079	0.00790055	1.45734e-06	0.000850111	GL831390.1	186258	186329	ENSONIT00000000354	splice_site	0.00104987	-0.899981	-0.449888	152.768	116.009	0.00153072
Brain	ENSONIG00000000281:J013	ENSONIG00000000281	mkrn2	J013	113.498	145.149	0.00163599	0.0149135	0.00742798	0.198331	0.804067	GL831390.1	186469	186544	ENSONIT00000000354	splice_site	0.883958	-0.238495	-0.119226	109.046	117.451	0.00153072
Brain	ENSONIG00000000281:J014	ENSONIG00000000281	mkrn2	J014	141.647	889.31	1e-08	0.0129906	0.0142216	0.806301	0.985062	GL831390.1	186679	186755	ENSONIT00000000354	splice_site	1	0.0458878	0.0229385	124.343	157.263	0.00153072
Brain	ENSONIG00000000281:J015	ENSONIG00000000281	mkrn2	J015	91.5799	257.54	0.00586071	0.0172293	0.0105754	0.860903	0.990746	GL831390.1	186931	187028	ENSONIT00000000354	splice_site	1	-0.0314342	-0.0157149	82.5277	99.8193	0.00153072
Brain	ENSONIG00000000281:J016	ENSONIG00000000281	mkrn2	J016	85.2784	153.324	0.0118327	0.0181154	0.0144455	0.200549	0.806132	GL831390.1	187094	187161	ENSONIT00000000354	splice_site	0.88597	-0.305366	-0.152663	84.106	86.3106	0.00153072
Brain	ENSONIG00000000281:J017	ENSONIG00000000281	mkrn2	J017	124.325	812.527	0.00848552	0.0140709	0.0108411	0.287663	0.860905	GL831390.1	187310	189553	ENSONIT00000000354	splice_site	0.93942	0.231001	0.115478	103.506	144.898	0.00153072
Brain	ENSONIG00000000281:J018	ENSONIG00000000281	mkrn2	J018	127.668	1479.43	0.012099	0.0138396	0.0128572	0.00871679	0.295734	GL831390.1	189664	189815	ENSONIT00000000354	splice_site	0.344861	0.583115	0.291498	94.8612	161.214	0.00153072
Brain	ENSONIG00000000281:J019	ENSONIG00000000281	mkrn2	J019	105.92	1157.5	0.00683911	0.0156058	0.0106539	0.00563874	0.24338	GL831390.1	189960	190037	ENSONIT00000000354	splice_site	0.285822	0.598162	0.299033	77.4096	134.764	0.00153072
Brain	ENSONIG00000000310:E001	ENSONIG00000000310	rasal2	E001	0.3797	0.865031	0.860881	3.52723	2.16591	0.542306	NA	GL831475.1	325583	325592	ENSONIT00000000389	exonic_part	0.999495	NA	NA	NA	NA	0.00518532
Brain	ENSONIG00000000310:E002	ENSONIG00000000310	rasal2	E002	20.55	32.6519	0.0306585	0.0702354	0.0468758	0.606075	0.955611	GL831475.1	325592	325721	ENSONIT00000000389;ENSONIT00000000390	exonic_part	1	-0.248223	-0.124109	19.0519	21.4414	0.00518532
Brain	ENSONIG00000000310:E003	ENSONIG00000000310	rasal2	E003	29.049	65.9311	0.0217863	0.0511957	0.0338792	0.860177	0.990668	GL831475.1	325806	325933	ENSONIT00000000389;ENSONIT00000000390	exonic_part	1	-0.0569501	-0.0284743	25.3481	32.4563	0.00518532
Brain	ENSONIG00000000310:E004	ENSONIG00000000310	rasal2	E004	74.8856	784.631	0.0339961	0.0230169	0.029228	0.77573	0.981143	GL831475.1	340811	340918	ENSONIT00000000389;ENSONIT00000000390	exonic_part	1	0.0887331	0.0443633	61.9237	87.1284	0.00518532
Brain	ENSONIG00000000310:E005	ENSONIG00000000310	rasal2	E005	82.2607	1127.19	0.0290463	0.0214158	0.0255754	0.285981	0.86025	GL831475.1	343403	343516	ENSONIT00000000389;ENSONIT00000000390	exonic_part	0.938782	0.290199	0.145088	63.2168	100.914	0.00518532
Brain	ENSONIG00000000310:E006	ENSONIG00000000310	rasal2	E006	90.4088	862.431	0.000761708	0.0199506	0.00993489	0.264768	0.848834	GL831475.1	349026	349180	ENSONIT00000000389;ENSONIT00000000390	exonic_part	0.928017	0.226586	0.113283	71.2168	109.052	0.00518532
Brain	ENSONIG00000000310:E007	ENSONIG00000000310	rasal2	E007	80.0372	278.209	0.00777565	0.0218674	0.0134772	0.622266	0.958481	GL831475.1	349570	349669	ENSONIT00000000389;ENSONIT00000000390	exonic_part	1	0.0991813	0.0495867	66.1253	93.7186	0.00518532
Brain	ENSONIG00000000310:E008	ENSONIG00000000310	rasal2	E008	183.5	1277.12	3.71719e-05	0.0124464	0.0051675	0.329518	0.882101	GL831475.1	349842	350397	ENSONIT00000000389;ENSONIT00000000390	exonic_part	0.958309	-0.162861	-0.0814134	164.982	200.555	0.00518532
Brain	ENSONIG00000000310:E009	ENSONIG00000000310	rasal2	E009	82.8657	404.844	0.00325563	0.0212971	0.0109245	0.0930638	0.678955	GL831475.1	350831	350976	ENSONIT00000000389;ENSONIT00000000390	exonic_part	0.758839	-0.367155	-0.183562	80.0364	84.5098	0.00518532
Brain	ENSONIG00000000310:E010	ENSONIG00000000310	rasal2	E010	88.7447	182.088	0.00888851	0.020228	0.0135968	0.129632	0.73668	GL831475.1	352404	352549	ENSONIT00000000389;ENSONIT00000000390	exonic_part	0.818073	-0.365058	-0.182513	85.6246	90.7572	0.00518532
Brain	ENSONIG00000000310:E011	ENSONIG00000000310	rasal2	E011	91.3285	263.751	0.00597606	0.0198016	0.0117776	0.833389	0.988245	GL831475.1	353570	353810	ENSONIT00000000389;ENSONIT00000000390	exonic_part	1	0.0332816	0.0166392	77.162	104.86	0.00518532
Brain	ENSONIG00000000310:E012	ENSONIG00000000310	rasal2	E012	67.0351	194.8	0.0109682	0.0251083	0.0167888	0.590719	0.952743	GL831475.1	353887	354089	ENSONIT00000000389;ENSONIT00000000390	exonic_part	1	0.124411	0.0622012	55.0925	79.3697	0.00518532
Brain	ENSONIG00000000310:E013	ENSONIG00000000310	rasal2	E013	40.5313	156.836	5.94837e-05	0.0381536	0.0145247	0.461963	0.92592	GL831475.1	355280	355301	ENSONIT00000000389	exonic_part	0.991648	0.201646	0.100819	31.993	48.6482	0.00518532
Brain	ENSONIG00000000310:E014	ENSONIG00000000310	rasal2	E014	91.7483	1091.77	0.00942904	0.0197346	0.0137127	0.756058	0.979076	GL831475.1	355301	355480	ENSONIT00000000389;ENSONIT00000000390	exonic_part	1	0.0972832	0.0486371	75.7962	107.03	0.00518532
Brain	ENSONIG00000000310:E015	ENSONIG00000000310	rasal2	E015	88.0153	1588.21	0.0229298	0.0203528	0.0218501	0.45585	0.92422	GL831475.1	355856	356022	ENSONIT00000000389;ENSONIT00000000390	exonic_part	0.990803	0.270913	0.135445	68.069	107.241	0.00518532
Brain	ENSONIG00000000310:E016	ENSONIG00000000310	rasal2	E016	53.2974	621.158	0.0453688	0.0302504	0.0386417	0.826152	0.987353	GL831475.1	356022	356091	ENSONIT00000000389	exonic_part	1	0.124941	0.0624673	43.6023	62.9048	0.00518532
Brain	ENSONIG00000000310:E017	ENSONIG00000000310	rasal2	E017	164.646	1845.71	0.0139612	0.013281	0.0136685	0.949132	0.997011	GL831475.1	356091	356805	ENSONIT00000000389;ENSONIT00000000390	exonic_part	1	0.00562269	0.00281083	141.138	188.264	0.00518532
Brain	ENSONIG00000000310:E018	ENSONIG00000000310	rasal2	E018	155.684	1673.19	0.00692402	0.0137486	0.00984328	0.799844	0.98418	GL831475.1	356883	357027	ENSONIT00000000389;ENSONIT00000000390	exonic_part	1	-0.031179	-0.0155868	134.34	175.587	0.00518532
Brain	ENSONIG00000000310:E019	ENSONIG00000000310	rasal2	E019	184.609	3209.22	0.000185232	0.0124027	0.00546516	0.168469	0.777592	GL831475.1	357125	357328	ENSONIT00000000389;ENSONIT00000000390	exonic_part	0.858223	0.22332	0.111637	146.504	220.247	0.00518532
Brain	ENSONIG00000000310:E020	ENSONIG00000000310	rasal2	E020	171.455	4004.02	0.00799916	0.0129584	0.0101106	0.046831	0.555398	GL831475.1	357480	357568	ENSONIT00000000389;ENSONIT00000000390	exonic_part	0.62926	0.404122	0.202023	127.536	212.911	0.00518532
Brain	ENSONIG00000000310:E021	ENSONIG00000000310	rasal2	E021	150.795	2243.84	1.88341e-05	0.0140271	0.00533827	0.0130249	0.349221	GL831475.1	359016	359184	ENSONIT00000000389;ENSONIT00000000390	exonic_part	0.40478	0.401096	0.200516	112.015	187.784	0.00518532
Brain	ENSONIG00000000310:E022	ENSONIG00000000310	rasal2	E022	69.1413	326.29	0.0141984	0.0245005	0.0186887	0.823332	0.987006	GL831475.1	359184	359738	ENSONIT00000000389	exonic_part	1	-0.0480385	-0.0240176	60.1211	77.584	0.00518532
Brain	ENSONIG00000000310:J023	ENSONIG00000000310	rasal2	J023	17.8475	24.3985	0.0326125	0.0667708	0.0461662	0.873571	0.991712	GL831475.1	325721	325806	ENSONIT00000000389;ENSONIT00000000390	splice_site	1	-0.0846547	-0.0423267	15.6448	19.6634	0.00518532
Brain	ENSONIG00000000310:J024	ENSONIG00000000310	rasal2	J024	25.2737	109.412	0.0647117	0.0486903	0.0579542	0.913376	0.994928	GL831475.1	325933	340811	ENSONIT00000000389;ENSONIT00000000390	splice_site	1	0.0071214	0.00356062	21.4809	28.7136	0.00518532
Brain	ENSONIG00000000310:J025	ENSONIG00000000310	rasal2	J025	50.4762	544.174	0.0268641	0.0269945	0.0269753	0.349764	0.890296	GL831475.1	340918	343403	ENSONIT00000000389;ENSONIT00000000390	splice_site	0.965708	0.29917	0.149578	38.342	62.0202	0.00518532
Brain	ENSONIG00000000310:J026	ENSONIG00000000310	rasal2	J026	64.0545	764.33	0.0208939	0.0223824	0.0215699	0.119718	0.722339	GL831475.1	343516	349026	ENSONIT00000000389;ENSONIT00000000390	splice_site	0.803449	0.432055	0.216014	46.4009	81.4858	0.00518532
Brain	ENSONIG00000000310:J027	ENSONIG00000000310	rasal2	J027	52.685	144.777	0.000153945	0.0260823	0.0108691	0.592381	0.953052	GL831475.1	349180	349570	ENSONIT00000000389;ENSONIT00000000390	splice_site	1	0.114008	0.0570009	43.2415	61.9781	0.00518532
Brain	ENSONIG00000000310:J028	ENSONIG00000000310	rasal2	J028	58.895	153.084	0.00608073	0.0238844	0.0132151	0.90043	0.994172	GL831475.1	349669	349842	ENSONIT00000000389;ENSONIT00000000390	splice_site	1	0.02349	0.0117443	49.9477	67.5233	0.00518532
Brain	ENSONIG00000000310:J029	ENSONIG00000000310	rasal2	J029	49.0905	256.243	0.020953	0.0276086	0.0236987	0.180572	0.788914	GL831475.1	350397	350831	ENSONIT00000000389;ENSONIT00000000390	splice_site	0.869334	-0.3808	-0.190391	47.7631	49.5093	0.00518532
Brain	ENSONIG00000000310:J030	ENSONIG00000000310	rasal2	J030	59.3187	112.599	0.00775511	0.0237512	0.0143693	0.112529	0.711236	GL831475.1	350976	352404	ENSONIT00000000389;ENSONIT00000000390	splice_site	0.792337	-0.412076	-0.206026	58.3965	59.5139	0.00518532
Brain	ENSONIG00000000310:J031	ENSONIG00000000310	rasal2	J031	48.4407	73.5146	9.58827e-05	0.0279088	0.011373	0.329455	0.882101	GL831475.1	352549	353570	ENSONIT00000000389;ENSONIT00000000390	splice_site	0.958302	-0.253528	-0.126758	45.0706	50.8004	0.00518532
Brain	ENSONIG00000000310:J032	ENSONIG00000000310	rasal2	J032	39.3566	136.554	0.0286202	0.0331416	0.0305066	0.358058	0.894206	GL831475.1	353810	353887	ENSONIT00000000389;ENSONIT00000000390	splice_site	0.969154	0.309912	0.154951	29.9316	48.9249	0.00518532
Brain	ENSONIG00000000310:J033	ENSONIG00000000310	rasal2	J033	11.6675	46.9484	0.0931473	0.0993632	0.0960497	0.184099	0.791604	GL831475.1	354089	355280	ENSONIT00000000389	splice_site	0.87206	0.727148	0.36357	7.35768	16.1075	0.00518532
Brain	ENSONIG00000000310:J034	ENSONIG00000000310	rasal2	J034	22.2472	14.8893	0.00883643	0.0546016	0.0280369	0.421791	0.914923	GL831475.1	354089	355301	ENSONIT00000000390	splice_site	0.984661	-0.313624	-0.156809	21.4261	23.0604	0.00518532
Brain	ENSONIG00000000310:J035	ENSONIG00000000310	rasal2	J035	59.8126	1033.91	0.0335629	0.0235984	0.0295875	0.441514	0.920814	GL831475.1	355480	355856	ENSONIT00000000389;ENSONIT00000000390	splice_site	0.988512	0.340418	0.170199	44.5985	73.9663	0.00518532
Brain	ENSONIG00000000310:J036	ENSONIG00000000310	rasal2	J036	0	0	NA	Inf	NA	NA	NA	GL831475.1	356022	356091	ENSONIT00000000390	splice_site	NA	NA	NA	NA	NA	0.00518532
Brain	ENSONIG00000000310:J037	ENSONIG00000000310	rasal2	J037	49.1742	121.378	0.0142301	0.0275706	0.0195858	0.669613	0.966614	GL831475.1	356805	356883	ENSONIT00000000389;ENSONIT00000000390	splice_site	1	-0.11267	-0.0563322	43.9569	54.3585	0.00518532
Brain	ENSONIG00000000310:J038	ENSONIG00000000310	rasal2	J038	117.906	1036.75	0.00340641	0.0145517	0.00794741	0.462598	0.925971	GL831475.1	357027	357125	ENSONIT00000000389;ENSONIT00000000390	splice_site	0.991656	-0.121367	-0.0606762	104.645	129.393	0.00518532
Brain	ENSONIG00000000310:J039	ENSONIG00000000310	rasal2	J039	141.012	2567.89	0.00331516	0.0130255	0.00721463	0.0644734	0.613823	GL831475.1	357328	357480	ENSONIT00000000389;ENSONIT00000000390	splice_site	0.69111	0.347528	0.173738	106.354	173.286	0.00518532
Brain	ENSONIG00000000310:J040	ENSONIG00000000310	rasal2	J040	105.982	2574.62	0.00244635	0.0155998	0.00855453	6.54468e-06	0.0029392	GL831475.1	357568	359016	ENSONIT00000000389;ENSONIT00000000390	splice_site	0.00362985	0.899164	0.449536	63.3981	146.662	0.00518532
Brain	ENSONIG00000000315:E001	ENSONIG00000000315	dlg1l	E001	134.509	875.94	0.0138101	0.0151009	0.0143453	0.349162	0.890124	GL831475.1	368648	368755	ENSONIT00000000397	exonic_part	0.965541	0.2018	0.100894	109.522	158.47	4.07971e-05
Brain	ENSONIG00000000315:E002	ENSONIG00000000315	dlg1l	E002	191.401	1519.55	0.0101228	0.0121456	0.0109446	0.402095	0.909501	GL831475.1	369439	369531	ENSONIT00000000397	exonic_part	0.981093	0.156108	0.0780474	159.092	222.844	4.07971e-05
Brain	ENSONIG00000000315:E003	ENSONIG00000000315	dlg1l	E003	326.327	3702.76	0.0086451	0.00925668	0.00889064	0.492217	0.933189	GL831475.1	369607	369717	ENSONIT00000000397	exonic_part	0.995254	0.108638	0.0543107	276.914	374.542	4.07971e-05
Brain	ENSONIG00000000315:E004	ENSONIG00000000315	dlg1l	E004	505.765	10212.8	0.00546636	0.00780272	0.00635268	0.35309	0.892034	GL831475.1	369818	369991	ENSONIT00000000397	exonic_part	0.967118	0.129226	0.0645958	428.488	581.706	4.07971e-05
Brain	ENSONIG00000000315:E005	ENSONIG00000000315	dlg1l	E005	522.476	8814.3	0.000520013	0.00771815	0.00305981	0.991909	1	GL831475.1	370072	370174	ENSONIT00000000397	exonic_part	1	0.00303247	0.00151581	460.208	584.8	4.07971e-05
Brain	ENSONIG00000000315:E006	ENSONIG00000000315	dlg1l	E006	435.457	6174.77	0.00131365	0.00822964	0.00386291	0.856374	0.9904	GL831475.1	370287	370338	ENSONIT00000000397	exonic_part	1	-0.0143631	-0.00717994	385.495	485.409	4.07971e-05
Brain	ENSONIG00000000315:E007	ENSONIG00000000315	dlg1l	E007	157.59	1700.72	0.00816962	0.0136447	0.0103433	4.99976e-08	5.19984e-05	GL831475.1	371420	371462	ENSONIT00000000397	exonic_part	6.42169e-05	-1.068	-0.533962	192.271	123.462	4.07971e-05
Brain	ENSONIG00000000315:E008	ENSONIG00000000315	dlg1l	E008	344.817	9062.21	0.000973524	0.00903692	0.00401699	0.011265	0.328834	GL831475.1	373181	373215	ENSONIT00000000397	exonic_part	0.381649	0.33114	0.165543	271.915	417.524	4.07971e-05
Brain	ENSONIG00000000315:E009	ENSONIG00000000315	dlg1l	E009	407.595	7479.54	5.46227e-06	0.00843957	0.00254261	0.121733	0.725127	GL831475.1	375926	375993	ENSONIT00000000397	exonic_part	0.806375	0.165101	0.0825335	341.492	474.384	4.07971e-05
Brain	ENSONIG00000000315:E010	ENSONIG00000000315	dlg1l	E010	365.074	6533.67	0.000516583	0.00882172	0.00365457	0.0683951	0.62499	GL831475.1	376401	376578	ENSONIT00000000397	exonic_part	0.702405	0.215094	0.107528	300.841	431.079	4.07971e-05
Brain	ENSONIG00000000315:E011	ENSONIG00000000315	dlg1l	E011	300.387	4352.95	0.000125764	0.00961058	0.00382044	0.18358	0.791229	GL831475.1	376665	376780	ENSONIT00000000397	exonic_part	0.871762	0.16618	0.0830784	250.83	350.789	4.07971e-05
Brain	ENSONIG00000000315:E012	ENSONIG00000000315	dlg1l	E012	208.649	1935.56	0.00100422	0.011568	0.00513992	0.581707	0.951156	GL831475.1	377237	377340	ENSONIT00000000397	exonic_part	1	0.0838283	0.0419102	179.113	239.365	4.07971e-05
Brain	ENSONIG00000000315:E013	ENSONIG00000000315	dlg1l	E013	234.451	2810.88	0.00880651	0.0108627	0.00962348	0.578116	0.950599	GL831475.1	377553	377710	ENSONIT00000000397	exonic_part	1	-0.0874946	-0.0437426	213.449	256.69	4.07971e-05
Brain	ENSONIG00000000315:E014	ENSONIG00000000315	dlg1l	E014	250.657	2110.63	0.000151964	0.0104939	0.00430262	0.682638	0.968645	GL831475.1	377947	378077	ENSONIT00000000397	exonic_part	1	-0.0485642	-0.0242793	224.881	277.009	4.07971e-05
Brain	ENSONIG00000000315:E015	ENSONIG00000000315	dlg1l	E015	343.931	6747.54	0.00169803	0.00904691	0.00443422	0.299998	0.867951	GL831475.1	379797	379942	ENSONIT00000000397	exonic_part	0.945599	0.145307	0.0726417	289.308	398.867	4.07971e-05
Brain	ENSONIG00000000315:E016	ENSONIG00000000315	dlg1l	E016	350.701	5287.06	0.0031094	0.00897185	0.00531269	0.767455	0.980268	GL831475.1	380937	381074	ENSONIT00000000397	exonic_part	1	0.0519323	0.0259618	303.585	396.771	4.07971e-05
Brain	ENSONIG00000000315:E017	ENSONIG00000000315	dlg1l	E017	322.523	6050.37	0.00538237	0.00930502	0.00691656	0.471382	0.92818	GL831475.1	381551	381721	ENSONIT00000000397	exonic_part	0.992843	0.130429	0.0652047	272.193	372.645	4.07971e-05
Brain	ENSONIG00000000315:E018	ENSONIG00000000315	dlg1l	E018	187.232	1839.06	0.00260665	0.0123012	0.00637987	0.568133	0.948596	GL831475.1	382491	382616	ENSONIT00000000397	exonic_part	1	0.08435	0.0421715	159.904	213.943	4.07971e-05
Brain	ENSONIG00000000315:E019	ENSONIG00000000315	dlg1l	E019	134.467	866.855	0.00196946	0.015104	0.00729069	0.716212	0.973703	GL831475.1	383647	383698	ENSONIT00000000397	exonic_part	1	0.0577191	0.0288579	115.747	152.504	4.07971e-05
Brain	ENSONIG00000000315:E020	ENSONIG00000000315	dlg1l	E020	110.188	571.415	0.00973429	0.0172954	0.0128099	0.524728	0.940719	GL831475.1	384395	384449	ENSONIT00000000397	exonic_part	0.998514	0.12414	0.0620672	92.4584	127.364	4.07971e-05
Brain	ENSONIG00000000315:E021	ENSONIG00000000315	dlg1l	E021	35.9904	97.3627	0.0105497	0.0423165	0.0239184	0.627544	0.959505	GL831475.1	385092	385188	ENSONIT00000000397	exonic_part	1	0.137352	0.0686749	30.231	42.1411	4.07971e-05
Brain	ENSONIG00000000315:E022	ENSONIG00000000315	dlg1l	E022	218.36	1590.63	1.36272e-05	0.011283	0.00386599	0.988428	0.999761	GL831475.1	406105	406270	ENSONIT00000000397	exonic_part	1	-0.000849906	-0.000424911	192.348	243.891	4.07971e-05
Brain	ENSONIG00000000315:E023	ENSONIG00000000315	dlg1l	E023	51.979	472.404	0.00376487	0.0308868	0.0157603	4.62723e-07	0.00032802	GL831475.1	449548	449712	ENSONIT00000000397	exonic_part	0.000405098	-1.38555	-0.69276	69.4394	34.5622	4.07971e-05
Brain	ENSONIG00000000315:E024	ENSONIG00000000315	dlg1l	E024	36.8043	313.558	0.0505954	0.0414948	0.0465686	0.000847349	0.0909565	GL831475.1	466786	466918	ENSONIT00000000397	exonic_part	0.109981	-1.42297	-0.711476	49.7617	23.9738	4.07971e-05
Brain	ENSONIG00000000315:J025	ENSONIG00000000315	dlg1l	J025	130.832	784.285	0.00890096	0.0136315	0.0107573	0.380945	0.902398	GL831475.1	368755	369439	ENSONIT00000000397	splice_site	0.975729	0.173245	0.0866179	107.642	152.926	4.07971e-05
Brain	ENSONIG00000000315:J026	ENSONIG00000000315	dlg1l	J026	169.107	815.625	0.0123197	0.0117316	0.0120903	0.848293	0.989564	GL831475.1	369531	369607	ENSONIT00000000397	splice_site	1	0.0310303	0.015514	147.029	190.445	4.07971e-05
Brain	ENSONIG00000000315:J027	ENSONIG00000000315	dlg1l	J027	287.689	3634.76	0.0138926	0.00905481	0.0119895	0.404604	0.910162	GL831475.1	369717	369818	ENSONIT00000000397	splice_site	0.981548	0.148638	0.0743093	240.543	333.716	4.07971e-05
Brain	ENSONIG00000000315:J028	ENSONIG00000000315	dlg1l	J028	330.471	4602.62	0.00166787	0.00856062	0.0041092	0.640127	0.961602	GL831475.1	369991	370072	ENSONIT00000000397	splice_site	1	0.0581388	0.0290648	285.337	374.481	4.07971e-05
Brain	ENSONIG00000000315:J029	ENSONIG00000000315	dlg1l	J029	399.48	5513.69	0.00195958	0.00798655	0.00402106	0.64366	0.962252	GL831475.1	370174	370287	ENSONIT00000000397	splice_site	1	-0.0480436	-0.024017	357.693	441.956	4.07971e-05
Brain	ENSONIG00000000315:J030	ENSONIG00000000315	dlg1l	J030	121.685	1413.47	0.00988782	0.0142625	0.0115879	2.10331e-08	2.45385e-05	GL831475.1	370338	371420	ENSONIT00000000397	splice_site	3.03045e-05	-1.18307	-0.591506	153.553	90.258	4.07971e-05
Brain	ENSONIG00000000315:J031	ENSONIG00000000315	dlg1l	J031	92.8899	319.487	0.0124656	0.0170602	0.0142682	0.00146049	0.124162	GL831475.1	371462	373181	ENSONIT00000000397	splice_site	0.149557	-0.752133	-0.376052	104.978	81.0879	4.07971e-05
Brain	ENSONIG00000000315:J032	ENSONIG00000000315	dlg1l	J032	297.372	6608.41	0.0021943	0.0089305	0.00462974	0.0494767	0.565532	GL831475.1	373215	375926	ENSONIT00000000397	splice_site	0.640079	0.279357	0.139659	238.101	356.493	4.07971e-05
Brain	ENSONIG00000000315:J033	ENSONIG00000000315	dlg1l	J033	249.107	2678.97	0.000873234	0.00964605	0.00434318	0.583884	0.951497	GL831475.1	375993	376401	ENSONIT00000000397	splice_site	1	0.0656889	0.0328407	215.278	284.048	4.07971e-05
Brain	ENSONIG00000000315:J034	ENSONIG00000000315	dlg1l	J034	199.791	2085.89	0.000780476	0.0107343	0.00459484	0.0703904	0.6304	GL831475.1	376578	376665	ENSONIT00000000397	splice_site	0.708027	0.249849	0.124913	161.243	239.047	4.07971e-05
Brain	ENSONIG00000000315:J035	ENSONIG00000000315	dlg1l	J035	166.781	1456.65	1.42992e-05	0.0118222	0.00393955	0.112923	0.711971	GL831475.1	376780	377237	ENSONIT00000000397	splice_site	0.793113	0.225651	0.112817	135.327	198.233	4.07971e-05
Brain	ENSONIG00000000315:J036	ENSONIG00000000315	dlg1l	J036	146.491	1242.93	0.0100764	0.0127342	0.0111085	0.54474	0.944821	GL831475.1	377340	377553	ENSONIT00000000397	splice_site	0.999495	-0.110071	-0.0550318	134.645	159.153	4.07971e-05
Brain	ENSONIG00000000315:J037	ENSONIG00000000315	dlg1l	J037	128.673	1190.53	0.0216226	0.0137724	0.0184679	0.419754	0.914086	GL831475.1	377710	377947	ENSONIT00000000397	splice_site	0.984003	-0.153085	-0.0765384	120.123	138.092	4.07971e-05
Brain	ENSONIG00000000315:J038	ENSONIG00000000315	dlg1l	J038	189.318	1247.02	1.14819e-05	0.0110383	0.00344649	0.719241	0.974047	GL831475.1	378077	379797	ENSONIT00000000397	splice_site	1	0.0444873	0.0222418	164.29	214.261	4.07971e-05
Brain	ENSONIG00000000315:J039	ENSONIG00000000315	dlg1l	J039	242.581	4324.13	0.00487124	0.00976464	0.00660737	0.221325	0.821869	GL831475.1	379942	380937	ENSONIT00000000397	splice_site	0.901812	0.204838	0.102408	198.864	285.794	4.07971e-05
Brain	ENSONIG00000000315:J040	ENSONIG00000000315	dlg1l	J040	226.195	2615.89	0.0129808	0.0100926	0.0118362	0.868384	0.991322	GL831475.1	381074	381551	ENSONIT00000000397	splice_site	1	0.0475041	0.0237496	195.963	256.144	4.07971e-05
Brain	ENSONIG00000000315:J041	ENSONIG00000000315	dlg1l	J041	139.456	1571.44	0.00523116	0.0131125	0.00826003	0.328364	0.88184	GL831475.1	381721	382491	ENSONIT00000000397	splice_site	0.958056	0.175569	0.0877793	115.071	163.504	4.07971e-05
Brain	ENSONIG00000000315:J042	ENSONIG00000000315	dlg1l	J042	115.233	668.755	0.00173917	0.0147678	0.00688023	0.997964	1	GL831475.1	382616	383647	ENSONIT00000000397	splice_site	1	-0.0045351	-0.00226744	101.511	128.424	4.07971e-05
Brain	ENSONIG00000000315:J043	ENSONIG00000000315	dlg1l	J043	90.3206	478.64	0.0177355	0.0173965	0.0175993	0.649077	0.963027	GL831475.1	383698	384395	ENSONIT00000000397	splice_site	1	0.100706	0.0503513	76.3427	103.648	4.07971e-05
Brain	ENSONIG00000000315:J044	ENSONIG00000000315	dlg1l	J044	21.4058	105.844	0.0973129	0.0565419	0.0800837	0.405421	0.9105	GL831475.1	384449	385092	ENSONIT00000000397	splice_site	0.981758	0.438125	0.219061	15.7843	27.0701	4.07971e-05
Brain	ENSONIG00000000315:J045	ENSONIG00000000315	dlg1l	J045	10.0091	21.8404	0.0792377	0.11496	0.0937324	0.61155	0.956571	GL831475.1	385188	406105	ENSONIT00000000397	splice_site	1	-0.425196	-0.212597	10.5452	9.98388	4.07971e-05
Brain	ENSONIG00000000315:J046	ENSONIG00000000315	dlg1l	J046	32.0088	107.492	0.00717237	0.0395473	0.0215667	0.00146273	0.124256	GL831475.1	406270	449548	ENSONIT00000000397	splice_site	0.149674	-1.03755	-0.518768	39.1815	24.5022	4.07971e-05
Brain	ENSONIG00000000315:J047	ENSONIG00000000315	dlg1l	J047	25.8667	226.275	0.120149	0.0476941	0.0848173	0.00166929	0.133478	GL831475.1	449712	466786	ENSONIT00000000397	splice_site	0.160459	-1.70472	-0.852353	36.9348	14.5932	4.07971e-05
Brain	ENSONIG00000000334:E001	ENSONIG00000000334	polh	E001	53.2102	170.466	0.000272814	0.0302915	0.014303	0.0739862	0.639349	GL831135.1	258822	258959	ENSONIT00000000418	exonic_part	0.717297	0.482217	0.241047	49.8	56.8521	0.00280522
Brain	ENSONIG00000000334:E002	ENSONIG00000000334	polh	E002	52.8153	517.315	0.0142784	0.0304795	0.0219664	4.08591e-06	0.00201847	GL831135.1	260070	260205	ENSONIT00000000418	exonic_part	0.00249277	1.40468	0.702162	37.0709	69.0219	0.00280522
Brain	ENSONIG00000000334:E003	ENSONIG00000000334	polh	E003	39.1661	226.102	4.64216e-05	0.0393036	0.0148161	2.08814e-05	0.00726116	GL831135.1	260391	260624	ENSONIT00000000418	exonic_part	0.00895754	1.25577	0.62778	27.6855	50.3964	0.00280522
Brain	ENSONIG00000000334:E004	ENSONIG00000000334	polh	E004	13.544	51.3515	0.0116229	0.103898	0.0567855	0.0250641	0.45014	GL831135.1	260753	260932	ENSONIT00000000418	exonic_part	0.516486	-1.10451	-0.552227	18.8914	8.15492	0.00280522
Brain	ENSONIG00000000334:E005	ENSONIG00000000334	polh	E005	18.7712	100.966	0.0729866	0.0764023	0.0747797	0.071178	0.632389	GL831135.1	261012	261116	ENSONIT00000000418	exonic_part	0.710071	-0.895026	-0.447481	24.7757	12.4374	0.00280522
Brain	ENSONIG00000000334:E006	ENSONIG00000000334	polh	E006	17.1401	69.7542	0.025362	0.0831822	0.0528395	0.308835	0.872808	GL831135.1	261209	261329	ENSONIT00000000418	exonic_part	0.949978	-0.481159	-0.240564	20.4581	13.3524	0.00280522
Brain	ENSONIG00000000334:E007	ENSONIG00000000334	polh	E007	16.0984	71.7903	0.0107617	0.0882306	0.0480448	0.0877741	0.669627	GL831135.1	261572	261696	ENSONIT00000000418	exonic_part	0.749207	-0.768127	-0.38404	20.7064	11.2144	0.00280522
Brain	ENSONIG00000000334:E008	ENSONIG00000000334	polh	E008	9.75986	47.7838	0.0887402	0.142182	0.110812	0.271138	0.852232	GL831135.1	261766	261832	ENSONIT00000000418	exonic_part	0.931489	-0.713263	-0.356619	12.3116	6.82157	0.00280522
Brain	ENSONIG00000000334:E009	ENSONIG00000000334	polh	E009	29.6213	301.901	0.0726864	0.0503062	0.0629131	0.351655	0.891358	GL831135.1	261967	262140	ENSONIT00000000418	exonic_part	0.966477	-0.572067	-0.285999	36.0992	22.7776	0.00280522
Brain	ENSONIG00000000334:E010	ENSONIG00000000334	polh	E010	119.355	662.463	1e-08	0.0163632	0.0165975	0.1542	0.763945	GL831135.1	262247	263943	ENSONIT00000000418	exonic_part	0.84497	-0.432876	-0.216237	134.545	103.899	0.00280522
Brain	ENSONIG00000000334:J011	ENSONIG00000000334	polh	J011	33.5915	144.796	0.0708026	0.0379306	0.0566852	0.0372979	0.514295	GL831135.1	258959	260070	ENSONIT00000000418	splice_site	0.586257	0.820479	0.41018	27.7524	39.8727	0.00280522
Brain	ENSONIG00000000334:J012	ENSONIG00000000334	polh	J012	32.6999	219.072	0.00194466	0.0388221	0.019698	3.07899e-06	0.00158973	GL831135.1	260205	260391	ENSONIT00000000418	splice_site	0.00196328	1.50519	0.752492	20.7459	44.9195	0.00280522
Brain	ENSONIG00000000334:J013	ENSONIG00000000334	polh	J013	2.78783	10.5412	0.916503	0.399169	0.704128	0.891724	NA	GL831135.1	260624	260753	ENSONIT00000000418	splice_site	1	NA	NA	NA	NA	0.00280522
Brain	ENSONIG00000000334:J014	ENSONIG00000000334	polh	J014	8.4997	37.1205	0.0227586	0.134444	0.0754474	0.0154512	0.372767	GL831135.1	260932	261012	ENSONIT00000000418	splice_site	0.430963	-1.55023	-0.77509	12.9824	4.08501	0.00280522
Brain	ENSONIG00000000334:J015	ENSONIG00000000334	polh	J015	12.2179	45.7531	0.0588028	0.0951231	0.0759631	0.293299	0.864513	GL831135.1	261116	261209	ENSONIT00000000418	splice_site	0.942569	-0.623341	-0.311656	15.1644	8.94699	0.00280522
Brain	ENSONIG00000000334:J016	ENSONIG00000000334	polh	J016	14.5776	60.7346	0.00188546	0.0805734	0.0411024	0.0690297	0.626901	GL831135.1	261329	261572	ENSONIT00000000418	splice_site	0.704291	-0.832338	-0.416147	19.0405	9.85138	0.00280522
Brain	ENSONIG00000000334:J017	ENSONIG00000000334	polh	J017	5.58581	17.1493	0.150711	0.201846	0.173532	0.257461	0.844573	GL831135.1	261696	261766	ENSONIT00000000418	splice_site	0.923956	-0.839034	-0.419509	7.32448	3.695	0.00280522
Brain	ENSONIG00000000334:J018	ENSONIG00000000334	polh	J018	6.33315	24.8795	0.197693	0.178645	0.190025	0.77761	0.981475	GL831135.1	261832	261967	ENSONIT00000000418	splice_site	1	0.174093	0.0870446	6.14949	6.15444	0.00280522
Brain	ENSONIG00000000334:J019	ENSONIG00000000334	polh	J019	25.0257	293.184	0.110312	0.049121	0.0851633	0.47089	0.927984	GL831135.1	262140	262247	ENSONIT00000000418	splice_site	0.992775	-0.622651	-0.311295	30.8909	18.741	0.00280522
Brain	ENSONIG00000000391:E001	ENSONIG00000000391	protein_coding	E001	254.368	6544.5	1.00001e-08	0.010416	0.00913245	0.000220497	0.0389896	GL831135.1	905296	906188	ENSONIT00000000494	exonic_part	0.0477772	0.676605	0.338003	244.851	260.116	0.0171975
Brain	ENSONIG00000000391:E002	ENSONIG00000000391	protein_coding	E002	246.893	5577.37	1e-08	0.0105752	0.00650981	3.14583e-05	0.00978938	GL831135.1	907289	907396	ENSONIT00000000494	exonic_part	0.0120778	0.701225	0.350321	234.932	254.455	0.0171975
Brain	ENSONIG00000000391:E003	ENSONIG00000000391	protein_coding	E003	200.858	3422.34	2.15639e-05	0.0118166	0.00498139	0.0102085	0.316402	GL831135.1	907503	907605	ENSONIT00000000494	exonic_part	0.367893	0.409759	0.204765	197.194	199.41	0.0171975
Brain	ENSONIG00000000391:E004	ENSONIG00000000391	protein_coding	E004	243.393	7416.17	1e-08	0.0106531	0.00843061	0.00120819	0.111334	GL831135.1	907705	907928	ENSONIT00000000494	exonic_part	0.134439	-0.579092	-0.28932	285.468	197.94	0.0171975
Brain	ENSONIG00000000391:E005	ENSONIG00000000391	protein_coding	E005	204.181	5609.22	0.00287969	0.0117083	0.00729716	0.00104879	0.102812	GL831135.1	908011	908120	ENSONIT00000000494	exonic_part	0.124245	-0.56756	-0.283621	241.514	163.087	0.0171975
Brain	ENSONIG00000000391:E006	ENSONIG00000000391	protein_coding	E006	171.709	3763.79	0.00277441	0.0129469	0.0078136	0.0978098	0.687454	GL831135.1	908609	908637	ENSONIT00000000494	exonic_part	0.767505	-0.298088	-0.148981	194.878	144.77	0.0171975
Brain	ENSONIG00000000391:J007	ENSONIG00000000391	protein_coding	J007	218.47	4552.06	1e-08	0.0102643	0.00524022	3.39591e-05	0.0103636	GL831135.1	906188	907289	ENSONIT00000000494	splice_site	0.0127865	0.657607	0.328588	205.743	226.205	0.0171975
Brain	ENSONIG00000000391:J008	ENSONIG00000000391	protein_coding	J008	163.358	2160.54	2.98181e-05	0.0119602	0.00486742	0.000191471	0.0354636	GL831135.1	907396	907503	ENSONIT00000000494	splice_site	0.043491	0.617881	0.308816	150.824	171.486	0.0171975
Brain	ENSONIG00000000391:J009	ENSONIG00000000391	protein_coding	J009	65.8662	493.497	0.00255037	0.0219109	0.0110611	0.0471317	0.556629	GL831135.1	907605	907705	ENSONIT00000000494	splice_site	0.63054	-0.409385	-0.204668	78.5009	51.8737	0.0171975
Brain	ENSONIG00000000391:J010	ENSONIG00000000391	protein_coding	J010	170.643	4766.58	0.00544893	0.0116732	0.00831993	4.08707e-05	0.0118008	GL831135.1	907928	908011	ENSONIT00000000494	splice_site	0.0145605	-0.743546	-0.371618	210.911	127.655	0.0171975
Brain	ENSONIG00000000391:J011	ENSONIG00000000391	protein_coding	J011	168.568	3239.17	0.00357115	0.0117524	0.00753302	0.111562	0.7093	GL831135.1	908120	908609	ENSONIT00000000494	splice_site	0.790283	-0.272689	-0.136288	190.502	143.034	0.0171975
Brain	ENSONIG00000000393:E001	ENSONIG00000000393	chd6	E001	106.282	454.535	0.0129128	0.0177414	0.0149125	0.85268	0.990118	GL831191.1	1169369	1169509	ENSONIT00000000496	exonic_part	1	0.0468747	0.023435	101.329	110.731	0.00279978
Brain	ENSONIG00000000393:E002	ENSONIG00000000393	chd6	E002	109.517	348.54	0.00630545	0.0173697	0.0109194	0.452092	0.923298	GL831191.1	1169623	1169825	ENSONIT00000000496	exonic_part	0.990375	0.15755	0.0787669	100.53	117.556	0.00279978
Brain	ENSONIG00000000393:E003	ENSONIG00000000393	chd6	E003	121.334	1266.3	0.0596163	0.0161804	0.040099	0.396072	0.907721	GL831191.1	1169936	1170545	ENSONIT00000000496	exonic_part	0.979944	0.334194	0.167078	105.432	136.687	0.00279978
Brain	ENSONIG00000000393:E004	ENSONIG00000000393	chd6	E004	67.2603	161.83	0.0193309	0.0250415	0.0218151	0.457613	0.924903	GL831191.1	1171471	1171591	ENSONIT00000000496	exonic_part	0.991238	0.205798	0.102893	61.2134	74.0194	0.00279978
Brain	ENSONIG00000000393:E005	ENSONIG00000000393	chd6	E005	61.2962	72.8855	0.00217416	0.0269761	0.0131792	0.575314	0.949992	GL831191.1	1171797	1171967	ENSONIT00000000496	exonic_part	1	0.148223	0.0741074	56.5868	66.0746	0.00279978
Brain	ENSONIG00000000393:E006	ENSONIG00000000393	chd6	E006	37.9574	370.453	0.000266462	0.0403909	0.0197351	3.06416e-06	0.00158557	GL831191.1	1172220	1172490	ENSONIT00000000496	exonic_part	0.00195814	-1.43989	-0.719921	54.2338	22.0178	0.00279978
Brain	ENSONIG00000000393:E007	ENSONIG00000000393	chd6	E007	19.5262	170.657	0.019658	0.0736476	0.0422136	3.13195e-05	0.00977447	GL831191.1	1172544	1172598	ENSONIT00000000496	exonic_part	0.0120594	-1.93363	-0.966801	30.7306	8.73567	0.00279978
Brain	ENSONIG00000000393:E008	ENSONIG00000000393	chd6	E008	16.775	67.4231	0.0870595	0.0848802	0.0861255	0.0650202	0.615292	GL831191.1	1172664	1172797	ENSONIT00000000496	exonic_part	0.692693	-1.032	-0.51599	22.076	11.5741	0.00279978
Brain	ENSONIG00000000393:E009	ENSONIG00000000393	chd6	E009	70.6786	117.306	0.00444362	0.0240798	0.0127375	0.698843	0.9711	GL831191.1	1173777	1173987	ENSONIT00000000496	exonic_part	1	0.096967	0.0484804	66.0972	74.593	0.00279978
Brain	ENSONIG00000000393:E010	ENSONIG00000000393	chd6	E010	55.519	113.228	0.00985876	0.0292464	0.0178108	0.573628	0.94966	GL831191.1	1174371	1174469	ENSONIT00000000496	exonic_part	1	0.157364	0.0786781	50.6954	59.5599	0.00279978
Brain	ENSONIG00000000393:E011	ENSONIG00000000393	chd6	E011	22.2534	13.7334	8.26748e-05	0.0652542	0.0237101	0.17775	0.786561	GL831191.1	1174963	1175190	ENSONIT00000000496	exonic_part	0.866873	-0.482226	-0.241109	25.1496	19.2281	0.00279978
Brain	ENSONIG00000000393:E012	ENSONIG00000000393	chd6	E012	50.5978	234.879	0.00300678	0.0315892	0.0152133	0.0106777	0.321514	GL831191.1	1175208	1176160	ENSONIT00000000496	exonic_part	0.373725	-0.686811	-0.34339	60.1284	40.6298	0.00279978
Brain	ENSONIG00000000393:E013	ENSONIG00000000393	chd6	E013	1.1044	1.98035	0.258057	1.21607	0.689327	0.286131	NA	GL831191.1	1177548	1177648	ENSONIT00000000496	exonic_part	0.938831	NA	NA	NA	NA	0.00279978
Brain	ENSONIG00000000393:E014	ENSONIG00000000393	chd6	E014	45.7976	57.7105	0.000193218	0.0343595	0.0149471	0.0484602	0.561836	GL831191.1	1179315	1179507	ENSONIT00000000496	exonic_part	0.636176	-0.531862	-0.26592	52.4418	39.1295	0.00279978
Brain	ENSONIG00000000393:E015	ENSONIG00000000393	chd6	E015	33.261	78.8145	0.00678525	0.0453657	0.0230638	0.0346555	0.502493	GL831191.1	1180128	1180226	ENSONIT00000000496	exonic_part	0.573395	-0.696453	-0.348217	39.6473	26.3672	0.00279978
Brain	ENSONIG00000000393:E016	ENSONIG00000000393	chd6	E016	34.0598	44.8812	0.00437668	0.0444228	0.0218271	0.856242	0.990385	GL831191.1	1180799	1181008	ENSONIT00000000496	exonic_part	1	0.0647866	0.0323923	32.1799	35.6307	0.00279978
Brain	ENSONIG00000000393:E017	ENSONIG00000000393	chd6	E017	27.7127	74.7566	0.0393339	0.0534155	0.0451407	0.986315	0.999607	GL831191.1	1181191	1181296	ENSONIT00000000496	exonic_part	1	0.034471	0.0172351	26.6462	28.8949	0.00279978
Brain	ENSONIG00000000393:E018	ENSONIG00000000393	chd6	E018	53.0805	229.458	0.011006	0.0303529	0.0190419	0.0784093	0.649878	GL831191.1	1181362	1181462	ENSONIT00000000496	exonic_part	0.728732	0.512895	0.256436	42.9495	63.6884	0.00279978
Brain	ENSONIG00000000393:E019	ENSONIG00000000393	chd6	E019	43.4001	170.332	0.0119024	0.0359725	0.022172	0.198878	0.804539	GL831191.1	1182745	1182803	ENSONIT00000000496	exonic_part	0.884517	0.431808	0.215896	36.2927	51.2008	0.00279978
Brain	ENSONIG00000000393:E020	ENSONIG00000000393	chd6	E020	1.2924	2.95569	0.114732	1.03992	0.57961	0.172575	NA	GL831191.1	1183959	1183966	ENSONIT00000000496	exonic_part	0.861697	NA	NA	NA	NA	0.00279978
Brain	ENSONIG00000000393:E021	ENSONIG00000000393	chd6	E021	33.9363	139.64	0.0285356	0.0445656	0.0354315	0.409273	0.911672	GL831191.1	1184993	1185077	ENSONIT00000000496	exonic_part	0.982537	0.324856	0.162423	29.4233	38.7595	0.00279978
Brain	ENSONIG00000000393:E022	ENSONIG00000000393	chd6	E022	22.2329	54.2016	0.0338525	0.0653094	0.0478124	0.99297	1	GL831191.1	1187978	1188108	ENSONIT00000000496	exonic_part	1	-0.0331842	-0.0165918	21.9037	22.6963	0.00279978
Brain	ENSONIG00000000393:E023	ENSONIG00000000393	chd6	E023	20.3983	119.444	0.110443	0.0707194	0.0927139	0.348034	0.889806	GL831191.1	1189647	1189751	ENSONIT00000000496	exonic_part	0.965247	-0.573801	-0.286895	23.8039	17.094	0.00279978
Brain	ENSONIG00000000393:E024	ENSONIG00000000393	chd6	E024	13.2255	81.9044	0.102685	0.106276	0.104225	0.0929814	0.678857	GL831191.1	1190000	1190090	ENSONIT00000000496	exonic_part	0.758668	-1.13677	-0.568378	17.739	8.63977	0.00279978
Brain	ENSONIG00000000393:E025	ENSONIG00000000393	chd6	E025	14.7599	54.5159	0.0379246	0.0957641	0.0624639	0.119437	0.721773	GL831191.1	1190226	1190386	ENSONIT00000000496	exonic_part	0.802905	-0.797126	-0.398558	18.2963	11.2558	0.00279978
Brain	ENSONIG00000000393:E026	ENSONIG00000000393	chd6	E026	26.9824	217.186	0.10561	0.0547217	0.0838189	0.490302	0.932674	GL831191.1	1190565	1190684	ENSONIT00000000496	exonic_part	0.994947	0.477446	0.238717	21.9555	32.1085	0.00279978
Brain	ENSONIG00000000393:E027	ENSONIG00000000393	chd6	E027	40.7366	530.889	0.0810494	0.0379873	0.0630872	0.302722	0.869186	GL831191.1	1190795	1190876	ENSONIT00000000496	exonic_part	0.946705	0.62678	0.313379	31.4518	50.5452	0.00279978
Brain	ENSONIG00000000393:E028	ENSONIG00000000393	chd6	E028	54.792	822.997	0.0864268	0.029566	0.0615718	0.4833	0.930983	GL831191.1	1191331	1191534	ENSONIT00000000496	exonic_part	0.994267	0.472482	0.23623	45.2067	65.2402	0.00279978
Brain	ENSONIG00000000393:E029	ENSONIG00000000393	chd6	E029	28.1959	266.001	0.118556	0.0525886	0.0909681	0.997635	1	GL831191.1	1191949	1192060	ENSONIT00000000496	exonic_part	1	0.18976	0.0948777	25.9014	31.1822	0.00279978
Brain	ENSONIG00000000393:E030	ENSONIG00000000393	chd6	E030	26.0538	128.051	0.0530871	0.0564882	0.0544706	0.799483	0.984122	GL831191.1	1192379	1192559	ENSONIT00000000496	exonic_part	1	0.199997	0.0999965	23.7749	28.8363	0.00279978
Brain	ENSONIG00000000393:E031	ENSONIG00000000393	chd6	E031	28.2896	17.7423	0.000216058	0.0524314	0.0223211	0.859148	0.990651	GL831191.1	1192696	1192861	ENSONIT00000000496	exonic_part	1	0.0741778	0.037088	26.7978	29.8587	0.00279978
Brain	ENSONIG00000000393:E032	ENSONIG00000000393	chd6	E032	52.5841	145.541	0.0156227	0.0305908	0.021855	0.651213	0.96354	GL831191.1	1193864	1194060	ENSONIT00000000496	exonic_part	1	-0.104499	-0.0522473	52.8065	52.3107	0.00279978
Brain	ENSONIG00000000393:E033	ENSONIG00000000393	chd6	E033	43.633	94.3401	0.00598583	0.0358081	0.0185636	0.22749	0.826002	GL831191.1	1194248	1194459	ENSONIT00000000496	exonic_part	0.906183	-0.31505	-0.157519	47.1457	40.6021	0.00279978
Brain	ENSONIG00000000393:E034	ENSONIG00000000393	chd6	E034	24.3909	102.37	0.064467	0.0599875	0.0626584	0.980167	0.999143	GL831191.1	1194857	1195014	ENSONIT00000000496	exonic_part	1	0.0603389	0.0301688	23.5438	25.9788	0.00279978
Brain	ENSONIG00000000393:E035	ENSONIG00000000393	chd6	E035	16.6624	75.3342	0.126511	0.0854189	0.11006	0.956031	0.997457	GL831191.1	1197285	1197384	ENSONIT00000000496	exonic_part	1	-0.159085	-0.0795414	17.3431	16.4783	0.00279978
Brain	ENSONIG00000000393:E036	ENSONIG00000000393	chd6	E036	20.099	28.99	0.00177477	0.0716957	0.0349365	0.494167	0.933572	GL831191.1	1197539	1197683	ENSONIT00000000496	exonic_part	0.995372	0.265252	0.132624	17.7302	22.4944	0.00279978
Brain	ENSONIG00000000393:E037	ENSONIG00000000393	chd6	E037	32.2373	75.7604	0.00234887	0.0466425	0.0235986	0.236661	0.831692	GL831191.1	1197829	1198006	ENSONIT00000000496	exonic_part	0.91181	0.383244	0.191617	27.1729	37.2377	0.00279978
Brain	ENSONIG00000000393:E038	ENSONIG00000000393	chd6	E038	49.3079	232.402	0.036922	0.0322806	0.0349719	0.252125	0.841414	GL831191.1	1199121	1199365	ENSONIT00000000496	exonic_part	0.920872	0.382089	0.191036	41.4258	56.4806	0.00279978
Brain	ENSONIG00000000393:E039	ENSONIG00000000393	chd6	E039	27.9227	172.278	0.142718	0.0530526	0.101141	0.160914	0.769487	GL831191.1	1201153	1201275	ENSONIT00000000496	exonic_part	0.850079	0.651902	0.325943	20.9053	34.3713	0.00279978
Brain	ENSONIG00000000393:E040	ENSONIG00000000393	chd6	E040	22.8334	176.638	0.269164	0.0637276	0.170428	0.375483	0.901052	GL831191.1	1202811	1202949	ENSONIT00000000496	exonic_part	0.974835	0.340873	0.170433	19.4281	25.9244	0.00279978
Brain	ENSONIG00000000393:E041	ENSONIG00000000393	chd6	E041	18.9232	78.5095	0.11923	0.0758299	0.0997519	0.573826	0.94968	GL831191.1	1203105	1203192	ENSONIT00000000496	exonic_part	1	0.166114	0.0830555	17.1579	20.3521	0.00279978
Brain	ENSONIG00000000393:E042	ENSONIG00000000393	chd6	E042	26.51	121.962	0.0701957	0.0556049	0.0637862	0.943105	0.996847	GL831191.1	1204081	1204199	ENSONIT00000000496	exonic_part	1	-0.146001	-0.0729987	26.9058	25.8436	0.00279978
Brain	ENSONIG00000000393:E043	ENSONIG00000000393	chd6	E043	27.1966	16.434	0.000113956	0.0543313	0.0214686	0.619539	0.958074	GL831191.1	1206012	1206074	ENSONIT00000000496	exonic_part	1	-0.162061	-0.0810284	27.9564	26.5648	0.00279978
Brain	ENSONIG00000000393:E044	ENSONIG00000000393	chd6	E044	39.5849	35.3865	0.000169361	0.0389424	0.0164471	0.944574	0.996847	GL831191.1	1206191	1206257	ENSONIT00000000496	exonic_part	1	-0.00849028	-0.00424499	38.7927	40.8879	0.00279978
Brain	ENSONIG00000000393:E045	ENSONIG00000000393	chd6	E045	54.2198	174.931	0.0203615	0.0298235	0.0243879	0.434821	0.918797	GL831191.1	1206532	1206682	ENSONIT00000000496	exonic_part	0.987251	0.259325	0.129656	48.4261	60.7897	0.00279978
Brain	ENSONIG00000000393:E046	ENSONIG00000000393	chd6	E046	57.7307	116.592	0.00611992	0.0283235	0.0158605	0.492123	0.933189	GL831191.1	1207641	1207795	ENSONIT00000000496	exonic_part	0.995254	0.199165	0.0995771	52.6328	63.5244	0.00279978
Brain	ENSONIG00000000393:E047	ENSONIG00000000393	chd6	E047	0.521289	1.63045	1.21333	2.57059	1.9004	0.546512	NA	GL831191.1	1208652	1208689	ENSONIT00000000496	exonic_part	0.999495	NA	NA	NA	NA	0.00279978
Brain	ENSONIG00000000393:E048	ENSONIG00000000393	chd6	E048	1.49832	1.99699	0.0738295	0.89771	0.454197	0.545554	NA	GL831191.1	1210307	1210362	ENSONIT00000000496	exonic_part	0.999495	NA	NA	NA	NA	0.00279978
Brain	ENSONIG00000000393:E049	ENSONIG00000000393	chd6	E049	51.5652	107.821	0.0262228	0.0310933	0.0282091	0.814713	0.985853	GL831191.1	1213650	1213872	ENSONIT00000000496	exonic_part	1	0.0492378	0.0246178	49.5112	54.1407	0.00279978
Brain	ENSONIG00000000393:J050	ENSONIG00000000393	chd6	J050	1.54084	7.67676	0.854136	0.717976	0.802396	0.772767	NA	GL831191.1	1169509	1169623	ENSONIT00000000496	splice_site	1	NA	NA	NA	NA	0.00279978
Brain	ENSONIG00000000393:J051	ENSONIG00000000393	chd6	J051	0.527637	0.74695	0.0801206	2.08662	1.05184	0.251352	NA	GL831191.1	1169825	1169936	ENSONIT00000000496	splice_site	0.920376	NA	NA	NA	NA	0.00279978
Brain	ENSONIG00000000393:J052	ENSONIG00000000393	chd6	J052	2.49693	5.48379	0.0554369	0.445063	0.218926	0.171481	NA	GL831191.1	1170545	1171471	ENSONIT00000000496	splice_site	0.860856	NA	NA	NA	NA	0.00279978
Brain	ENSONIG00000000393:J053	ENSONIG00000000393	chd6	J053	0.173763	0.181161	0.019854	6.32543	2.73894	0.731614	NA	GL831191.1	1171591	1171797	ENSONIT00000000496	splice_site	1	NA	NA	NA	NA	0.00279978
Brain	ENSONIG00000000393:J054	ENSONIG00000000393	chd6	J054	1.11886	3.19868	1.26195	0.986786	1.14863	0.924672	NA	GL831191.1	1171967	1172220	ENSONIT00000000496	splice_site	1	NA	NA	NA	NA	0.00279978
Brain	ENSONIG00000000393:J055	ENSONIG00000000393	chd6	J055	0.303226	0.224971	1e-08	3.627	1.32952	0.384513	NA	GL831191.1	1172490	1172544	ENSONIT00000000496	splice_site	0.976771	NA	NA	NA	NA	0.00279978
Brain	ENSONIG00000000393:J056	ENSONIG00000000393	chd6	J056	0.268665	0.433086	0.331117	4.09291	2.1034	0.594947	NA	GL831191.1	1172598	1172664	ENSONIT00000000496	splice_site	1	NA	NA	NA	NA	0.00279978
Brain	ENSONIG00000000393:J057	ENSONIG00000000393	chd6	J057	1.90388	2.64526	0.225986	0.582066	0.386069	0.551193	NA	GL831191.1	1172797	1173777	ENSONIT00000000496	splice_site	0.999792	NA	NA	NA	NA	0.00279978
Brain	ENSONIG00000000393:J058	ENSONIG00000000393	chd6	J058	46.5284	120.502	0.0183159	0.0288405	0.0226162	0.662272	0.965447	GL831191.1	1173987	1174371	ENSONIT00000000496	splice_site	1	0.153459	0.0767266	42.5868	49.9513	0.00279978
Brain	ENSONIG00000000393:J059	ENSONIG00000000393	chd6	J059	0.970922	1.36462	0.375457	1.13634	0.66688	0.793916	NA	GL831191.1	1174469	1174963	ENSONIT00000000496	splice_site	1	NA	NA	NA	NA	0.00279978
Brain	ENSONIG00000000393:J060	ENSONIG00000000393	chd6	J060	0	0	NA	Inf	NA	NA	NA	GL831191.1	1175190	1175208	ENSONIT00000000496	splice_site	NA	NA	NA	NA	NA	0.00279978
Brain	ENSONIG00000000393:J061	ENSONIG00000000393	chd6	J061	0.756872	1.88698	0.886817	1.45623	1.11296	0.740449	NA	GL831191.1	1176160	1177548	ENSONIT00000000496	splice_site	1	NA	NA	NA	NA	0.00279978
Brain	ENSONIG00000000393:J062	ENSONIG00000000393	chd6	J062	0.347526	0.724646	0.690449	3.16533	1.89896	0.588157	NA	GL831191.1	1177648	1179315	ENSONIT00000000496	splice_site	1	NA	NA	NA	NA	0.00279978
Brain	ENSONIG00000000393:J063	ENSONIG00000000393	chd6	J063	28.0542	82.9666	0.0189746	0.0443837	0.0293646	0.0261132	0.456214	GL831191.1	1179507	1180128	ENSONIT00000000496	splice_site	0.523199	-0.819687	-0.409834	34.489	21.0483	0.00279978
Brain	ENSONIG00000000393:J064	ENSONIG00000000393	chd6	J064	19.5625	12.918	0.000117926	0.0613762	0.0228091	0.203657	0.808665	GL831191.1	1180226	1180799	ENSONIT00000000496	splice_site	0.888501	-0.454497	-0.227245	21.9888	17.1207	0.00279978
Brain	ENSONIG00000000393:J065	ENSONIG00000000393	chd6	J065	18.472	36.3631	0.0238439	0.0646902	0.0411302	0.57388	0.94968	GL831191.1	1181008	1181191	ENSONIT00000000496	splice_site	1	0.236723	0.118359	16.4581	20.4851	0.00279978
Brain	ENSONIG00000000393:J066	ENSONIG00000000393	chd6	J066	1.17556	1.39192	0.0381837	0.939446	0.428157	0.488581	NA	GL831191.1	1181296	1181362	ENSONIT00000000496	splice_site	0.994639	NA	NA	NA	NA	0.00279978
Brain	ENSONIG00000000393:J067	ENSONIG00000000393	chd6	J067	0	0	NA	Inf	NA	NA	NA	GL831191.1	1181462	1182745	ENSONIT00000000496	splice_site	NA	NA	NA	NA	NA	0.00279978
Brain	ENSONIG00000000393:J068	ENSONIG00000000393	chd6	J068	1.2924	2.95569	0.114732	0.854985	0.483991	0.149782	NA	GL831191.1	1182803	1183959	ENSONIT00000000496	splice_site	0.840855	NA	NA	NA	NA	0.00279978
Brain	ENSONIG00000000393:J069	ENSONIG00000000393	chd6	J069	0	0	NA	Inf	NA	NA	NA	GL831191.1	1183966	1184993	ENSONIT00000000496	splice_site	NA	NA	NA	NA	NA	0.00279978
Brain	ENSONIG00000000393:J070	ENSONIG00000000393	chd6	J070	19.2662	43.847	0.0267189	0.0622395	0.0419002	0.784252	0.98223	GL831191.1	1185077	1187978	ENSONIT00000000496	splice_site	1	0.113715	0.0568565	18.048	20.6632	0.00279978
Brain	ENSONIG00000000393:J071	ENSONIG00000000393	chd6	J071	14.5239	64.5556	0.115209	0.0808515	0.100777	0.638098	0.961244	GL831191.1	1188108	1189647	ENSONIT00000000496	splice_site	1	-0.311355	-0.155675	15.6916	13.4465	0.00279978
Brain	ENSONIG00000000393:J072	ENSONIG00000000393	chd6	J072	10.064	31.847	0.0468377	0.11436	0.0760218	0.105013	0.699095	GL831191.1	1189751	1190000	ENSONIT00000000496	splice_site	0.779738	-1.00304	-0.501515	13.1892	7.02269	0.00279978
Brain	ENSONIG00000000393:J073	ENSONIG00000000393	chd6	J073	9.81313	49.9719	0.12478	0.11715	0.121318	0.0725821	0.635571	GL831191.1	1190090	1190226	ENSONIT00000000496	splice_site	0.713577	-1.29543	-0.647708	13.6896	5.96234	0.00279978
Brain	ENSONIG00000000393:J074	ENSONIG00000000393	chd6	J074	8.69926	35.8251	0.18345	0.13148	0.162927	0.725184	0.974731	GL831191.1	1190386	1190565	ENSONIT00000000496	splice_site	1	-0.258877	-0.129438	9.16777	8.13379	0.00279978
Brain	ENSONIG00000000393:J075	ENSONIG00000000393	chd6	J075	21.225	139.911	0.0664714	0.056979	0.0626496	0.130758	0.738126	GL831191.1	1190684	1190795	ENSONIT00000000496	splice_site	0.819487	0.833284	0.416635	14.9352	27.8533	0.00279978
Brain	ENSONIG00000000393:J076	ENSONIG00000000393	chd6	J076	38.4135	461.408	0.0809103	0.0338267	0.0618649	0.3844	0.903556	GL831191.1	1190876	1191331	ENSONIT00000000496	splice_site	0.976711	0.562868	0.281424	30.4472	46.9408	0.00279978
Brain	ENSONIG00000000393:J077	ENSONIG00000000393	chd6	J077	23.829	205.851	0.138445	0.0513248	0.103198	0.915129	0.995051	GL831191.1	1191534	1191949	ENSONIT00000000496	splice_site	1	0.188491	0.0942437	21.9798	26.4466	0.00279978
Brain	ENSONIG00000000393:J078	ENSONIG00000000393	chd6	J078	13.7423	43.9259	0.119054	0.0851524	0.10377	0.584202	0.951497	GL831191.1	1192060	1192379	ENSONIT00000000496	splice_site	1	-0.257462	-0.12873	14.7222	13.0842	0.00279978
Brain	ENSONIG00000000393:J079	ENSONIG00000000393	chd6	J079	12.4804	61.8389	0.115659	0.0932329	0.106131	0.450403	0.922993	GL831191.1	1192559	1192696	ENSONIT00000000496	splice_site	0.990257	0.67507	0.337532	9.37593	15.7668	0.00279978
Brain	ENSONIG00000000393:J080	ENSONIG00000000393	chd6	J080	25.3551	26.6978	0.00655635	0.0485508	0.0249675	0.78157	0.981943	GL831191.1	1192861	1193864	ENSONIT00000000496	splice_site	1	0.109083	0.0545405	23.8053	27.1551	0.00279978
Brain	ENSONIG00000000393:J081	ENSONIG00000000393	chd6	J081	32.7067	84.1016	0.0209453	0.0388151	0.0281976	0.381294	0.902614	GL831191.1	1194060	1194248	ENSONIT00000000496	splice_site	0.975951	-0.290239	-0.145115	34.7657	30.3623	0.00279978
Brain	ENSONIG00000000393:J082	ENSONIG00000000393	chd6	J082	20.0546	75.7294	0.0748681	0.0599986	0.068963	0.650712	0.963409	GL831191.1	1194459	1194857	ENSONIT00000000496	splice_site	1	-0.179136	-0.0895664	21.036	19.7353	0.00279978
Brain	ENSONIG00000000393:J083	ENSONIG00000000393	chd6	J083	9.65851	54.9536	0.352148	0.118942	0.255927	0.550198	0.945615	GL831191.1	1195014	1197285	ENSONIT00000000496	splice_site	0.999654	0.0667469	0.0333732	9.35043	10.3649	0.00279978
Brain	ENSONIG00000000393:J084	ENSONIG00000000393	chd6	J084	10.6417	3.49189	0.000181515	0.108437	0.0392241	0.668242	0.966438	GL831191.1	1197384	1197539	ENSONIT00000000496	splice_site	1	0.210003	0.105001	9.62276	11.7732	0.00279978
Brain	ENSONIG00000000393:J085	ENSONIG00000000393	chd6	J085	17.2958	37.347	0.0306586	0.0687336	0.0472939	0.739281	0.976666	GL831191.1	1197683	1197829	ENSONIT00000000496	splice_site	1	0.132397	0.0661973	16.098	18.6679	0.00279978
Brain	ENSONIG00000000393:J086	ENSONIG00000000393	chd6	J086	21.1168	40.5858	0.000252369	0.0572442	0.0239828	0.0996428	0.690383	GL831191.1	1198006	1199121	ENSONIT00000000496	splice_site	0.770549	0.609215	0.304602	16.1725	25.9104	0.00279978
Brain	ENSONIG00000000393:J087	ENSONIG00000000393	chd6	J087	23.2313	95.5801	0.115298	0.0525106	0.0873898	0.359151	0.894489	GL831191.1	1199365	1201153	ENSONIT00000000496	splice_site	0.969285	0.378395	0.189194	19.3818	26.5393	0.00279978
Brain	ENSONIG00000000393:J088	ENSONIG00000000393	chd6	J088	12.1638	93.288	0.447682	0.0955226	0.300212	0.117149	0.718312	GL831191.1	1201275	1202811	ENSONIT00000000496	splice_site	0.799328	0.885978	0.442985	8.1594	15.8584	0.00279978
Brain	ENSONIG00000000393:J089	ENSONIG00000000393	chd6	J089	13.9144	45.5949	0.181162	0.084164	0.135214	0.612024	0.956612	GL831191.1	1202949	1203105	ENSONIT00000000496	splice_site	1	0.166765	0.0833813	12.6447	15.0106	0.00279978
Brain	ENSONIG00000000393:J090	ENSONIG00000000393	chd6	J090	15.149	55.0551	0.10373	0.0777316	0.092815	0.97356	0.998541	GL831191.1	1203192	1204081	ENSONIT00000000496	splice_site	1	-0.107843	-0.0539211	15.1232	14.8877	0.00279978
Brain	ENSONIG00000000393:J091	ENSONIG00000000393	chd6	J091	17.9975	33.8641	0.0162446	0.066258	0.0372651	0.861353	0.990755	GL831191.1	1204199	1206012	ENSONIT00000000496	splice_site	1	0.0662951	0.033147	16.9484	18.7937	0.00279978
Brain	ENSONIG00000000393:J092	ENSONIG00000000393	chd6	J092	21.6965	25.9165	0.000221386	0.0558545	0.0230305	0.258832	0.845377	GL831191.1	1206074	1206191	ENSONIT00000000496	splice_site	0.924749	-0.402965	-0.201479	24.1189	19.4576	0.00279978
Brain	ENSONIG00000000393:J093	ENSONIG00000000393	chd6	J093	35.9998	38.2938	0.00285184	0.0357435	0.0171971	0.918455	0.995275	GL831191.1	1206257	1206532	ENSONIT00000000496	splice_site	1	-0.0169289	-0.00846418	35.4883	37.1879	0.00279978
Brain	ENSONIG00000000393:J094	ENSONIG00000000393	chd6	J094	37.5215	181.393	0.0565734	0.0345064	0.0469495	0.333405	0.883657	GL831191.1	1206682	1207641	ENSONIT00000000496	splice_site	0.959732	0.427905	0.213946	31.4071	44.2409	0.00279978
Brain	ENSONIG00000000393:J095	ENSONIG00000000393	chd6	J095	0.521289	1.63045	1.21333	2.11197	1.66182	0.515285	NA	GL831191.1	1207795	1208652	ENSONIT00000000496	splice_site	0.997859	NA	NA	NA	NA	0.00279978
Brain	ENSONIG00000000393:J096	ENSONIG00000000393	chd6	J096	0	0	NA	Inf	NA	NA	NA	GL831191.1	1208689	1210307	ENSONIT00000000496	splice_site	NA	NA	NA	NA	NA	0.00279978
Brain	ENSONIG00000000393:J097	ENSONIG00000000393	chd6	J097	1.49832	1.99699	0.0738295	0.7382	0.377789	0.520253	NA	GL831191.1	1210362	1213650	ENSONIT00000000496	splice_site	0.998243	NA	NA	NA	NA	0.00279978
Brain	ENSONIG00000000489:E001	ENSONIG00000000489	MAP7	E001	0	0	NA	Inf	NA	NA	NA	GL831143.1	457399	457407	ENSONIT00000000621	exonic_part	NA	NA	NA	NA	NA	0.0101816
Brain	ENSONIG00000000489:E002	ENSONIG00000000489	MAP7	E002	61.6752	315.123	0.0527951	0.026842	0.0410052	0.421359	0.914708	GL831143.1	457506	457691	ENSONIT00000000621	exonic_part	0.984477	0.273566	0.136772	60.2718	63.3188	0.0101816
Brain	ENSONIG00000000489:E003	ENSONIG00000000489	MAP7	E003	146.641	527.362	1e-08	0.0142783	0.0101484	0.574321	0.949746	GL831143.1	457748	457926	ENSONIT00000000621	exonic_part	1	-0.116837	-0.0584059	160.668	133.195	0.0101816
Brain	ENSONIG00000000489:E004	ENSONIG00000000489	MAP7	E004	143.739	512.359	0.0091642	0.0144624	0.0114629	0.763769	0.979635	GL831143.1	458040	458065	ENSONIT00000000621	exonic_part	1	-0.0653813	-0.0326837	155.356	132.434	0.0101816
Brain	ENSONIG00000000489:E005	ENSONIG00000000489	MAP7	E005	156.185	674.245	1.00001e-08	0.013721	0.0110062	0.489197	0.932312	GL831143.1	458162	458213	ENSONIT00000000621	exonic_part	0.994807	-0.142467	-0.0712166	171.901	140.709	0.0101816
Brain	ENSONIG00000000489:E006	ENSONIG00000000489	MAP7	E006	185.152	1235.72	1e-08	0.0123814	0.00549947	0.012746	0.346475	GL831143.1	458298	458403	ENSONIT00000000621	exonic_part	0.401709	-0.401154	-0.200518	215.586	155.411	0.0101816
Brain	ENSONIG00000000489:E007	ENSONIG00000000489	MAP7	E007	196.898	772.805	1.00001e-08	0.0119505	0.00868675	0.583585	0.951487	GL831143.1	459053	459225	ENSONIT00000000621	exonic_part	1	-0.110062	-0.0550135	214.624	179.721	0.0101816
Brain	ENSONIG00000000489:E008	ENSONIG00000000489	MAP7	E008	169.892	309.038	0.0080525	0.0130302	0.0102394	0.729982	0.9755	GL831143.1	459319	459470	ENSONIT00000000621	exonic_part	1	0.0640595	0.0320213	177.613	162.525	0.0101816
Brain	ENSONIG00000000489:E009	ENSONIG00000000489	MAP7	E009	120.438	274.231	0.0162605	0.0162625	0.0162607	0.713966	0.973545	GL831143.1	459644	459797	ENSONIT00000000621	exonic_part	1	0.0896033	0.044794	124.677	116.225	0.0101816
Brain	ENSONIG00000000489:E010	ENSONIG00000000489	MAP7	E010	68.1183	140.954	0.0055513	0.024791	0.0141116	0.565378	0.948287	GL831143.1	459951	459991	ENSONIT00000000621	exonic_part	1	-0.146114	-0.0730507	75.4702	60.9863	0.0101816
Brain	ENSONIG00000000489:E011	ENSONIG00000000489	MAP7	E011	94.6689	509.658	0.0324312	0.0192849	0.0266047	0.171426	0.780246	GL831143.1	460970	461237	ENSONIT00000000621	exonic_part	0.860766	0.39484	0.197394	89.5037	100.193	0.0101816
Brain	ENSONIG00000000489:E012	ENSONIG00000000489	MAP7	E012	0.548593	0.882272	0.113541	2.4429	1.2418	0.32283	NA	GL831143.1	461449	461540	ENSONIT00000000621	exonic_part	0.95563	NA	NA	NA	NA	0.0101816
Brain	ENSONIG00000000489:E013	ENSONIG00000000489	MAP7	E013	5.48747	9.88783	0.244212	0.248865	0.246484	0.881819	0.99261	GL831143.1	461872	461960	ENSONIT00000000621	exonic_part	1	0.101153	0.050576	5.53511	5.25114	0.0101816
Brain	ENSONIG00000000489:E014	ENSONIG00000000489	MAP7	E014	89.7336	421.504	0.0131795	0.0200619	0.0161044	0.017436	0.39184	GL831143.1	462266	462386	ENSONIT00000000621	exonic_part	0.451626	0.592652	0.29629	79.4283	100.262	0.0101816
Brain	ENSONIG00000000489:E015	ENSONIG00000000489	MAP7	E015	87.8544	270.793	0.00986007	0.0203807	0.0143424	0.00652068	0.258808	GL831143.1	464710	464821	ENSONIT00000000621	exonic_part	0.303433	0.651083	0.325503	75.6045	99.2241	0.0101816
Brain	ENSONIG00000000489:E016	ENSONIG00000000489	MAP7	E016	98.2726	226.383	0.0210494	0.0187669	0.0200788	0.228978	0.827304	GL831143.1	465815	465933	ENSONIT00000000621	exonic_part	0.907479	0.310861	0.15541	94.7484	100.912	0.0101816
Brain	ENSONIG00000000489:E017	ENSONIG00000000489	MAP7	E017	135.227	342.918	0.0171353	0.0150481	0.016263	0.606173	0.955625	GL831143.1	466949	467128	ENSONIT00000000621	exonic_part	1	0.116379	0.058178	138.622	130.906	0.0101816
Brain	ENSONIG00000000489:E018	ENSONIG00000000489	MAP7	E018	100.796	383.718	0.030139	0.0184262	0.0251101	0.674551	0.967437	GL831143.1	467663	467741	ENSONIT00000000621	exonic_part	1	0.103105	0.0515456	103.344	97.2506	0.0101816
Brain	ENSONIG00000000489:E019	ENSONIG00000000489	MAP7	E019	103.093	162.386	0.00238363	0.0181307	0.00918791	0.845983	0.989513	GL831143.1	467856	468027	ENSONIT00000000621	exonic_part	1	-0.0401695	-0.0200819	110.069	95.0833	0.0101816
Brain	ENSONIG00000000489:E020	ENSONIG00000000489	MAP7	E020	11.586	22.0672	0.0808874	0.120585	0.0984075	0.900687	0.994175	GL831143.1	479330	479825	ENSONIT00000000621	exonic_part	1	-0.0293292	-0.0146644	12.3562	10.7135	0.0101816
Brain	ENSONIG00000000489:J021	ENSONIG00000000489	MAP7	J021	0.56955	1.94632	1.3244	1.93345	1.63047	0.557106	NA	GL831143.1	457407	457506	ENSONIT00000000621	splice_site	0.999958	NA	NA	NA	NA	0.0101816
Brain	ENSONIG00000000489:J022	ENSONIG00000000489	MAP7	J022	0.55262	0.367647	0.00830966	1.99252	0.744175	0.582053	NA	GL831143.1	457691	457748	ENSONIT00000000621	splice_site	1	NA	NA	NA	NA	0.0101816
Brain	ENSONIG00000000489:J023	ENSONIG00000000489	MAP7	J023	1.52264	3.23345	0.0569899	0.726494	0.34414	0.0959854	NA	GL831143.1	457926	458040	ENSONIT00000000621	splice_site	0.764156	NA	NA	NA	NA	0.0101816
Brain	ENSONIG00000000489:J024	ENSONIG00000000489	MAP7	J024	130.823	462.426	1e-08	0.0136321	0.00947239	0.545487	0.944937	GL831143.1	458065	458162	ENSONIT00000000621	splice_site	0.999495	-0.119723	-0.0598503	143.431	118.476	0.0101816
Brain	ENSONIG00000000489:J025	ENSONIG00000000489	MAP7	J025	125.642	850.84	0.00740724	0.0139782	0.0101311	0.0326706	0.492203	GL831143.1	458213	458298	ENSONIT00000000621	splice_site	0.562175	-0.444989	-0.222455	149.31	102.48	0.0101816
Brain	ENSONIG00000000489:J026	ENSONIG00000000489	MAP7	J026	121.497	828.685	1e-08	0.0142764	0.0113682	0.0841968	0.662059	GL831143.1	458403	459053	ENSONIT00000000621	splice_site	0.741211	-0.375692	-0.187814	141.618	101.081	0.0101816
Brain	ENSONIG00000000489:J027	ENSONIG00000000489	MAP7	J027	112.251	197.841	0.0092988	0.015021	0.011622	0.433064	0.918111	GL831143.1	459225	459319	ENSONIT00000000621	splice_site	0.986862	0.158657	0.0793158	114.528	111.027	0.0101816
Brain	ENSONIG00000000489:J028	ENSONIG00000000489	MAP7	J028	10.4065	15.2268	0.0237046	0.110769	0.061536	0.623677	0.958766	GL831143.1	459470	459644	ENSONIT00000000621	splice_site	1	-0.253816	-0.126906	11.778	8.7674	0.0101816
Brain	ENSONIG00000000489:J029	ENSONIG00000000489	MAP7	J029	0	0	NA	Inf	NA	NA	NA	GL831143.1	459797	459951	ENSONIT00000000621	splice_site	NA	NA	NA	NA	NA	0.0101816
Brain	ENSONIG00000000489:J030	ENSONIG00000000489	MAP7	J030	3.34812	6.51381	0.00075207	0.333247	0.131024	0.0171183	NA	GL831143.1	459991	460970	ENSONIT00000000621	splice_site	0.448252	NA	NA	NA	NA	0.0101816
Brain	ENSONIG00000000489:J031	ENSONIG00000000489	MAP7	J031	0	0	NA	Inf	NA	NA	NA	GL831143.1	461237	461449	ENSONIT00000000621	splice_site	NA	NA	NA	NA	NA	0.0101816
Brain	ENSONIG00000000489:J032	ENSONIG00000000489	MAP7	J032	0	0	NA	Inf	NA	NA	NA	GL831143.1	461540	461872	ENSONIT00000000621	splice_site	NA	NA	NA	NA	NA	0.0101816
Brain	ENSONIG00000000489:J033	ENSONIG00000000489	MAP7	J033	2.5451	6.83837	0.649228	0.436738	0.568027	0.487246	NA	GL831143.1	461960	462266	ENSONIT00000000621	splice_site	0.994484	NA	NA	NA	NA	0.0101816
Brain	ENSONIG00000000489:J034	ENSONIG00000000489	MAP7	J034	43.1585	236.617	0.000100587	0.0306835	0.0131493	1.51399e-05	0.00575325	GL831143.1	462386	464710	ENSONIT00000000621	splice_site	0.00710514	1.16241	0.581177	29.918	56.3589	0.0101816
Brain	ENSONIG00000000489:J035	ENSONIG00000000489	MAP7	J035	39.4048	141.599	0.0380633	0.0331075	0.0360135	0.0469993	0.556088	GL831143.1	464821	465815	ENSONIT00000000621	splice_site	0.629987	0.737471	0.368718	32.304	46.3167	0.0101816
Brain	ENSONIG00000000489:J036	ENSONIG00000000489	MAP7	J036	76.4346	140.913	0.017049	0.0196055	0.0180801	0.571474	0.949418	GL831143.1	465933	466949	ENSONIT00000000621	splice_site	1	0.140268	0.070127	77.3697	74.6767	0.0101816
Brain	ENSONIG00000000489:J037	ENSONIG00000000489	MAP7	J037	1.59026	5.43136	0.17519	0.695824	0.423885	0.022774	NA	GL831143.1	467128	467663	ENSONIT00000000621	splice_site	0.498997	NA	NA	NA	NA	0.0101816
Brain	ENSONIG00000000489:J038	ENSONIG00000000489	MAP7	J038	78.8178	155.227	0.0122408	0.019171	0.01504	0.804204	0.984735	GL831143.1	467741	467856	ENSONIT00000000621	splice_site	1	0.0560076	0.0280009	81.6475	74.8061	0.0101816
Brain	ENSONIG00000000489:J039	ENSONIG00000000489	MAP7	J039	11.586	22.0672	0.0808874	0.100025	0.0891776	0.900856	0.994175	GL831143.1	468027	479330	ENSONIT00000000621	splice_site	1	-0.0320432	-0.0160214	12.3646	10.7005	0.0101816
Brain	ENSONIG00000000628:E001	ENSONIG00000000628	faxca	E001	1254.13	284876	0.0121829	0.00622489	0.009687	1.3223e-20	1.30645e-16	GL831143.1	1375767	1380740	ENSONIT00000000797	exonic_part	1.61344e-16	-1.62906	-0.813403	1733.74	773.447	0
Brain	ENSONIG00000000628:E002	ENSONIG00000000628	faxca	E002	235.794	1512.81	0.00729998	0.0108302	0.00865614	3.46755e-07	0.000260969	GL831143.1	1382205	1382322	ENSONIT00000000797	exonic_part	0.000322291	0.905927	0.452912	215.57	256.476	0
Brain	ENSONIG00000000628:E003	ENSONIG00000000628	faxca	E003	348.55	3303.43	0.00851511	0.00899539	0.00870487	3.80249e-09	5.6977e-06	GL831143.1	1382949	1383167	ENSONIT00000000797	exonic_part	7.03653e-06	1.02101	0.51041	313.921	383.817	0
Brain	ENSONIG00000000628:E004	ENSONIG00000000628	faxca	E004	365.187	4608.2	0.0177996	0.00882059	0.0140477	8.33444e-07	0.000543311	GL831143.1	1383256	1383453	ENSONIT00000000797	exonic_part	0.000670977	1.04235	0.521077	328.137	403.337	0
Brain	ENSONIG00000000628:E005	ENSONIG00000000628	faxca	E005	272.628	3092.58	0.00548006	0.0100639	0.00730865	6.83855e-13	2.16211e-09	GL831143.1	1383641	1383777	ENSONIT00000000797	exonic_part	2.67016e-09	1.16595	0.582896	230.287	315.654	0
Brain	ENSONIG00000000628:E006	ENSONIG00000000628	faxca	E006	296.938	3283.57	0.0120023	0.00966229	0.0110484	3.7657e-08	4.07734e-05	GL831143.1	1386193	1386672	ENSONIT00000000797	exonic_part	5.03542e-05	1.05199	0.525916	261.857	332.193	0
Brain	ENSONIG00000000628:J007	ENSONIG00000000628	faxca	J007	99.4106	1033.69	0.0280617	0.0162847	0.0229678	0.604385	0.95525	GL831143.1	1380740	1382205	ENSONIT00000000797	splice_site	1	-0.112248	-0.0561216	121.625	77.4879	0
Brain	ENSONIG00000000628:J008	ENSONIG00000000628	faxca	J008	138.822	924.953	0.00167273	0.0131484	0.00613022	4.15291e-11	9.72596e-08	GL831143.1	1382322	1382949	ENSONIT00000000797	splice_site	1.20113e-07	1.11392	0.556926	115.377	162.017	0
Brain	ENSONIG00000000628:J009	ENSONIG00000000628	faxca	J009	236.541	1405.47	0.0134349	0.00988026	0.0120585	5.53238e-05	0.0149372	GL831143.1	1383167	1383256	ENSONIT00000000797	splice_site	0.0184156	0.82179	0.410848	222.625	251.437	0
Brain	ENSONIG00000000628:J010	ENSONIG00000000628	faxca	J010	185.694	1981.37	0.0143097	0.0111515	0.013037	5.35547e-08	5.47965e-05	GL831143.1	1383453	1383641	ENSONIT00000000797	splice_site	6.76725e-05	1.14878	0.574339	154.728	217.693	0
Brain	ENSONIG00000000628:J011	ENSONIG00000000628	faxca	J011	123.584	237.651	0.00236028	0.0141238	0.00712829	7.59852e-05	0.0187102	GL831143.1	1383777	1386193	ENSONIT00000000797	splice_site	0.023017	0.705682	0.352821	118.798	128.734	0
Brain	ENSONIG00000000654:E001	ENSONIG00000000654	stxbp5b	E001	342.434	3188.1	0.00702355	0.00906391	0.00782576	0.17664	0.785513	GL831153.1	1035218	1039352	ENSONIT00000000827	exonic_part	0.865792	-0.232148	-0.116041	377.974	305.592	0.00154541
Brain	ENSONIG00000000654:E002	ENSONIG00000000654	stxbp5b	E002	73.6171	180.082	0.0220031	0.0233246	0.0225554	0.080718	0.65517	GL831153.1	1039352	1039394	ENSONIT00000000827;ENSONIT00000000828	exonic_part	0.734369	0.498685	0.24933	65.2531	82.1	0.00154541
Brain	ENSONIG00000000654:E003	ENSONIG00000000654	stxbp5b	E003	189.573	308.334	0.00519818	0.012213	0.00799385	0.0268124	0.460089	GL831153.1	1039497	1039718	ENSONIT00000000827;ENSONIT00000000828	exonic_part	0.527383	0.383167	0.191557	177.611	202.454	0.00154541
Brain	ENSONIG00000000654:E004	ENSONIG00000000654	stxbp5b	E004	154.801	84.4491	3.5655e-05	0.0137976	0.00548902	0.0748897	0.641503	GL831153.1	1040095	1040207	ENSONIT00000000827;ENSONIT00000000828	exonic_part	0.719738	0.284853	0.142411	148.8	161.063	0.00154541
Brain	ENSONIG00000000654:E005	ENSONIG00000000654	stxbp5b	E005	167.781	268.512	1.25419e-05	0.0131292	0.00444562	0.328695	0.881923	GL831153.1	1040820	1040986	ENSONIT00000000827;ENSONIT00000000828	exonic_part	0.958129	0.152237	0.0761091	168.25	167.897	0.00154541
Brain	ENSONIG00000000654:E006	ENSONIG00000000654	stxbp5b	E006	245.437	856.415	0.00377189	0.0106073	0.00651874	0.201341	0.806541	GL831153.1	1041109	1041467	ENSONIT00000000827;ENSONIT00000000828	exonic_part	0.886433	0.205316	0.102639	243.528	248.62	0.00154541
Brain	ENSONIG00000000654:E007	ENSONIG00000000654	stxbp5b	E007	193.284	308.044	0.00999628	0.0120775	0.0108445	0.073167	0.637023	GL831153.1	1041951	1042191	ENSONIT00000000827;ENSONIT00000000828	exonic_part	0.714874	0.344803	0.172377	183.143	203.937	0.00154541
Brain	ENSONIG00000000654:E008	ENSONIG00000000654	stxbp5b	E008	11.7215	31.8696	0.0806875	0.119251	0.096791	0.0921773	0.677864	GL831153.1	1042191	1042215	ENSONIT00000000828	exonic_part	0.757602	0.956431	0.478212	8.6613	15.169	0.00154541
Brain	ENSONIG00000000654:E009	ENSONIG00000000654	stxbp5b	E009	15.0613	109.767	0.00748087	0.093951	0.046806	2.10275e-05	0.00728086	GL831153.1	1043427	1043448	ENSONIT00000000827	exonic_part	0.00898188	2.14758	1.07378	6.07461	24.0712	0.00154541
Brain	ENSONIG00000000654:E010	ENSONIG00000000654	stxbp5b	E010	13.2527	85.8931	0.0293166	0.106069	0.0638129	0.00034854	0.0525995	GL831153.1	1043448	1043478	ENSONIT00000000827;ENSONIT00000000828	exonic_part	0.064163	2.00942	1.0047	5.74882	20.7509	0.00154541
Brain	ENSONIG00000000654:E011	ENSONIG00000000654	stxbp5b	E011	0.168894	0.17115	0.0243933	7.92334	3.37471	0.790996	NA	GL831153.1	1043843	1043867	ENSONIT00000000828	exonic_part	1	NA	NA	NA	NA	0.00154541
Brain	ENSONIG00000000654:E012	ENSONIG00000000654	stxbp5b	E012	0	0	NA	Inf	NA	NA	NA	GL831153.1	1044581	1044665	ENSONIT00000000828	exonic_part	NA	NA	NA	NA	NA	0.00154541
Brain	ENSONIG00000000654:E013	ENSONIG00000000654	stxbp5b	E013	8.35628	5.17297	0.000240998	0.165198	0.0605891	0.554851	0.946562	GL831153.1	1045666	1045714	ENSONIT00000000827	exonic_part	0.999912	-0.320094	-0.160046	9.6819	7.05465	0.00154541
Brain	ENSONIG00000000654:E014	ENSONIG00000000654	stxbp5b	E014	8.00498	19.9039	0.100934	0.172221	0.13233	0.828065	0.987531	GL831153.1	1045806	1045863	ENSONIT00000000827	exonic_part	1	-0.150713	-0.0753561	8.92097	7.30344	0.00154541
Brain	ENSONIG00000000654:E015	ENSONIG00000000654	stxbp5b	E015	92.4148	195.272	0.018987	0.0196295	0.0192649	0.873012	0.991623	GL831153.1	1045943	1046006	ENSONIT00000000827;ENSONIT00000000828	exonic_part	1	-0.0409068	-0.0204521	98.1448	86.8709	0.00154541
Brain	ENSONIG00000000654:E016	ENSONIG00000000654	stxbp5b	E016	0.884857	2.00882	0.989037	1.51651	1.20232	0.91871	NA	GL831153.1	1046443	1046527	ENSONIT00000000828	exonic_part	1	NA	NA	NA	NA	0.00154541
Brain	ENSONIG00000000654:E017	ENSONIG00000000654	stxbp5b	E017	95.4049	233.613	0.0176247	0.019176	0.0182931	0.69115	0.969894	GL831153.1	1047290	1047439	ENSONIT00000000827;ENSONIT00000000828	exonic_part	1	-0.100817	-0.0504052	103.116	87.8422	0.00154541
Brain	ENSONIG00000000654:E018	ENSONIG00000000654	stxbp5b	E018	76.6231	123.379	0.000207158	0.0226119	0.0101729	0.398235	0.908387	GL831153.1	1047685	1047811	ENSONIT00000000827;ENSONIT00000000828	exonic_part	0.980408	-0.17874	-0.0893653	84.9655	68.7537	0.00154541
Brain	ENSONIG00000000654:E019	ENSONIG00000000654	stxbp5b	E019	107.112	372.591	4.15606e-05	0.0176439	0.00707042	0.0686689	0.626045	GL831153.1	1048037	1048222	ENSONIT00000000827;ENSONIT00000000828	exonic_part	0.703345	-0.334596	-0.167286	123.505	90.8022	0.00154541
Brain	ENSONIG00000000654:E020	ENSONIG00000000654	stxbp5b	E020	127.365	232.832	0.000449825	0.0156585	0.00684567	0.561639	0.947537	GL831153.1	1048363	1048584	ENSONIT00000000827;ENSONIT00000000828	exonic_part	1	-0.0990622	-0.0495267	137.898	117.873	0.00154541
Brain	ENSONIG00000000654:E021	ENSONIG00000000654	stxbp5b	E021	53.107	59.8352	0.00369968	0.0303403	0.0148828	0.519674	0.939719	GL831153.1	1050482	1050523	ENSONIT00000000827;ENSONIT00000000828	exonic_part	0.998228	0.170764	0.0853792	52.8526	53.7933	0.00154541
Brain	ENSONIG00000000654:E022	ENSONIG00000000654	stxbp5b	E022	47.6321	71.5296	0.000662537	0.0332348	0.0150214	0.35575	0.893283	GL831153.1	1050653	1050721	ENSONIT00000000827;ENSONIT00000000828	exonic_part	0.968301	0.263133	0.131563	45.9061	49.7248	0.00154541
Brain	ENSONIG00000000654:E023	ENSONIG00000000654	stxbp5b	E023	39.1222	95.7646	0.00125235	0.0393419	0.017977	0.198351	0.804068	GL831153.1	1050817	1050965	ENSONIT00000000827;ENSONIT00000000828	exonic_part	0.883965	-0.381317	-0.190654	45.5663	32.0483	0.00154541
Brain	ENSONIG00000000654:E024	ENSONIG00000000654	stxbp5b	E024	30.1066	151.854	0.0296548	0.0495784	0.0376641	0.169493	0.778629	GL831153.1	1051272	1051345	ENSONIT00000000827;ENSONIT00000000828	exonic_part	0.859095	-0.549013	-0.274501	36.626	22.9466	0.00154541
Brain	ENSONIG00000000654:E025	ENSONIG00000000654	stxbp5b	E025	77.5808	484.846	0.0288528	0.0223965	0.0260269	0.600435	0.954391	GL831153.1	1051437	1051592	ENSONIT00000000827;ENSONIT00000000828	exonic_part	1	0.192212	0.0961011	76.3231	78.6615	0.00154541
Brain	ENSONIG00000000654:E026	ENSONIG00000000654	stxbp5b	E026	82.0838	406.192	0.0146972	0.0214508	0.0176199	0.480954	0.930339	GL831153.1	1052130	1052209	ENSONIT00000000827;ENSONIT00000000828	exonic_part	0.993814	0.222247	0.111117	80.121	84.1725	0.00154541
Brain	ENSONIG00000000654:E027	ENSONIG00000000654	stxbp5b	E027	79.4324	447.136	0.0133141	0.0219946	0.0171116	0.160651	0.769341	GL831153.1	1052462	1052586	ENSONIT00000000827;ENSONIT00000000828	exonic_part	0.849916	0.408834	0.204406	72.8771	86.4527	0.00154541
Brain	ENSONIG00000000654:E028	ENSONIG00000000654	stxbp5b	E028	52.6395	181.315	0.000564563	0.030564	0.0142618	0.0369277	0.512638	GL831153.1	1052993	1053077	ENSONIT00000000827;ENSONIT00000000828	exonic_part	0.584371	0.56764	0.28381	45.341	60.1349	0.00154541
Brain	ENSONIG00000000654:E029	ENSONIG00000000654	stxbp5b	E029	23.6728	27.4829	0.0158263	0.0616509	0.0351114	0.786736	0.982739	GL831153.1	1054069	1054133	ENSONIT00000000827;ENSONIT00000000828	exonic_part	1	0.102677	0.0513375	23.8135	23.204	0.00154541
Brain	ENSONIG00000000654:E030	ENSONIG00000000654	stxbp5b	E030	48.0426	102.047	0.0120698	0.0329949	0.020967	0.594507	0.953443	GL831153.1	1057262	1057397	ENSONIT00000000827;ENSONIT00000000828	exonic_part	1	-0.144356	-0.0721758	52.6163	43.4379	0.00154541
Brain	ENSONIG00000000654:E031	ENSONIG00000000654	stxbp5b	E031	69.7772	364.113	0.0157676	0.0243243	0.0193211	0.144417	0.754323	GL831153.1	1058668	1058769	ENSONIT00000000827;ENSONIT00000000828	exonic_part	0.835669	-0.399123	-0.199553	82.1376	57.4694	0.00154541
Brain	ENSONIG00000000654:E032	ENSONIG00000000654	stxbp5b	E032	76.9489	278.203	0.0144356	0.022538	0.0178114	0.42466	0.915716	GL831153.1	1059143	1059225	ENSONIT00000000827;ENSONIT00000000828	exonic_part	0.985176	-0.20094	-0.100465	85.7725	68.4041	0.00154541
Brain	ENSONIG00000000654:E033	ENSONIG00000000654	stxbp5b	E033	96.522	211.477	0.0033485	0.0190137	0.00990207	0.82334	0.987006	GL831153.1	1063870	1063968	ENSONIT00000000827;ENSONIT00000000828	exonic_part	1	-0.0450445	-0.0225208	102.873	90.8673	0.00154541
Brain	ENSONIG00000000654:E034	ENSONIG00000000654	stxbp5b	E034	108.321	93.4487	2.21813e-05	0.0175045	0.00631778	0.833151	0.988178	GL831153.1	1065283	1065403	ENSONIT00000000827;ENSONIT00000000828	exonic_part	1	-0.0344528	-0.0172252	114.562	101.963	0.00154541
Brain	ENSONIG00000000654:E035	ENSONIG00000000654	stxbp5b	E035	77.3592	54.1936	5.25659e-05	0.0224458	0.00884381	0.741034	0.976937	GL831153.1	1065403	1065427	ENSONIT00000000828	exonic_part	1	0.0741797	0.0370879	79.0589	75.4443	0.00154541
Brain	ENSONIG00000000654:E036	ENSONIG00000000654	stxbp5b	E036	72.0312	332.075	0.0217226	0.0237245	0.0225757	0.465889	0.926611	GL831153.1	1065543	1065834	ENSONIT00000000827	exonic_part	0.991975	0.218518	0.109254	70.1252	73.5784	0.00154541
Brain	ENSONIG00000000654:J037	ENSONIG00000000654	stxbp5b	J037	73.1527	179.394	0.0228401	0.0202501	0.0218054	0.0793296	0.652206	GL831153.1	1039394	1039497	ENSONIT00000000827;ENSONIT00000000828	splice_site	0.731328	0.494515	0.247246	64.9268	81.4759	0.00154541
Brain	ENSONIG00000000654:J038	ENSONIG00000000654	stxbp5b	J038	135.223	162.528	0.00251533	0.013359	0.00683753	0.0231167	0.436758	GL831153.1	1039718	1040095	ENSONIT00000000827;ENSONIT00000000828	splice_site	0.501524	0.394285	0.197124	125.453	145.658	0.00154541
Brain	ENSONIG00000000654:J039	ENSONIG00000000654	stxbp5b	J039	80.8703	165.436	0.00014692	0.0188174	0.00805194	0.180398	0.788789	GL831153.1	1040207	1040820	ENSONIT00000000827;ENSONIT00000000828	splice_site	0.869183	0.281459	0.140722	77.1348	84.2655	0.00154541
Brain	ENSONIG00000000654:J040	ENSONIG00000000654	stxbp5b	J040	95.0789	232.961	0.00243776	0.016788	0.00837217	0.562975	0.947702	GL831153.1	1040986	1041109	ENSONIT00000000827;ENSONIT00000000828	splice_site	1	-0.110596	-0.0552947	103.411	87.582	0.00154541
Brain	ENSONIG00000000654:J041	ENSONIG00000000654	stxbp5b	J041	107.574	441.922	0.00326367	0.0154464	0.00813877	0.000817321	0.0887391	GL831153.1	1041467	1041951	ENSONIT00000000827;ENSONIT00000000828	splice_site	0.107378	0.646484	0.323219	90.9166	124.695	0.00154541
Brain	ENSONIG00000000654:J042	ENSONIG00000000654	stxbp5b	J042	14.5892	119.427	0.00677411	0.0805133	0.0396648	1.47621e-06	0.000859535	GL831153.1	1042191	1043427	ENSONIT00000000827	splice_site	0.00106151	2.39408	1.19703	5.12143	24.0594	0.00154541
Brain	ENSONIG00000000654:J043	ENSONIG00000000654	stxbp5b	J043	0	0	NA	Inf	NA	NA	NA	GL831153.1	1042215	1043448	ENSONIT00000000828	splice_site	NA	NA	NA	NA	NA	0.00154541
Brain	ENSONIG00000000654:J044	ENSONIG00000000654	stxbp5b	J044	0	0	NA	Inf	NA	NA	NA	GL831153.1	1043478	1043843	ENSONIT00000000828	splice_site	NA	NA	NA	NA	NA	0.00154541
Brain	ENSONIG00000000654:J045	ENSONIG00000000654	stxbp5b	J045	2.19357	2.13472	0.00431478	0.50589	0.217759	0.532862	NA	GL831153.1	1043478	1045666	ENSONIT00000000827	splice_site	0.999122	NA	NA	NA	NA	0.00154541
Brain	ENSONIG00000000654:J046	ENSONIG00000000654	stxbp5b	J046	0	0	NA	Inf	NA	NA	NA	GL831153.1	1043867	1044581	ENSONIT00000000828	splice_site	NA	NA	NA	NA	NA	0.00154541
Brain	ENSONIG00000000654:J047	ENSONIG00000000654	stxbp5b	J047	0	0	NA	Inf	NA	NA	NA	GL831153.1	1044665	1045943	ENSONIT00000000828	splice_site	NA	NA	NA	NA	NA	0.00154541
Brain	ENSONIG00000000654:J048	ENSONIG00000000654	stxbp5b	J048	2.13692	7.57608	0.657338	0.519163	0.603331	0.878585	NA	GL831153.1	1045714	1045806	ENSONIT00000000827	splice_site	1	NA	NA	NA	NA	0.00154541
Brain	ENSONIG00000000654:J049	ENSONIG00000000654	stxbp5b	J049	4.27498	20.9368	0.549516	0.262131	0.432397	0.87264	0.991571	GL831153.1	1045863	1045943	ENSONIT00000000827	splice_site	1	0.0128228	0.00641136	4.53014	4.15114	0.00154541
Brain	ENSONIG00000000654:J050	ENSONIG00000000654	stxbp5b	J050	0.347526	0.724646	0.576234	3.16533	1.85336	0.535114	NA	GL831153.1	1046006	1046443	ENSONIT00000000828	splice_site	0.999122	NA	NA	NA	NA	0.00154541
Brain	ENSONIG00000000654:J051	ENSONIG00000000654	stxbp5b	J051	71.1465	187.972	0.0264329	0.0206734	0.0240084	0.808169	0.985181	GL831153.1	1046006	1047290	ENSONIT00000000827	splice_site	1	-0.0714129	-0.0357048	76.2035	66.0826	0.00154541
Brain	ENSONIG00000000654:J052	ENSONIG00000000654	stxbp5b	J052	0.481859	0.720875	0.292852	2.28436	1.0932	0.753075	NA	GL831153.1	1046527	1047290	ENSONIT00000000828	splice_site	1	NA	NA	NA	NA	0.00154541
Brain	ENSONIG00000000654:J053	ENSONIG00000000654	stxbp5b	J053	43.2945	32.891	0.00422846	0.0306036	0.0158838	0.698585	0.971094	GL831153.1	1047439	1047685	ENSONIT00000000827;ENSONIT00000000828	splice_site	1	-0.106835	-0.0534159	46.9562	39.7203	0.00154541
Brain	ENSONIG00000000654:J054	ENSONIG00000000654	stxbp5b	J054	37.3671	46.3387	9.59467e-05	0.0346273	0.0134467	0.295397	0.865426	GL831153.1	1047811	1048037	ENSONIT00000000827;ENSONIT00000000828	splice_site	0.943413	-0.283076	-0.141535	42.9579	32.2638	0.00154541
Brain	ENSONIG00000000654:J055	ENSONIG00000000654	stxbp5b	J055	79.1108	159.512	0.00233231	0.0191194	0.00945904	0.389905	0.905476	GL831153.1	1048222	1048363	ENSONIT00000000827;ENSONIT00000000828	splice_site	0.978243	-0.1812	-0.0905954	87.6648	70.8457	0.00154541
Brain	ENSONIG00000000654:J056	ENSONIG00000000654	stxbp5b	J056	47.0692	69.0619	0.0078606	0.0285694	0.0160643	0.278292	0.856442	GL831153.1	1048584	1050482	ENSONIT00000000827;ENSONIT00000000828	splice_site	0.935376	0.296493	0.148242	44.9707	49.7935	0.00154541
Brain	ENSONIG00000000654:J057	ENSONIG00000000654	stxbp5b	J057	45.0357	52.5079	0.000316437	0.0296229	0.0127826	0.32398	0.879804	GL831153.1	1050523	1050653	ENSONIT00000000827;ENSONIT00000000828	splice_site	0.95613	0.267469	0.133731	43.3315	47.0909	0.00154541
Brain	ENSONIG00000000654:J058	ENSONIG00000000654	stxbp5b	J058	21.6124	28.6429	7.19652e-05	0.0560515	0.0195152	0.161412	0.770203	GL831153.1	1050721	1050817	ENSONIT00000000827;ENSONIT00000000828	splice_site	0.850831	-0.477481	-0.238737	26.1195	17.1408	0.00154541
Brain	ENSONIG00000000654:J059	ENSONIG00000000654	stxbp5b	J059	22.9221	97.7956	0.0246411	0.0531482	0.0360278	0.0903081	0.675	GL831153.1	1050965	1051272	ENSONIT00000000827;ENSONIT00000000828	splice_site	0.754575	-0.705631	-0.352811	28.9257	16.2511	0.00154541
Brain	ENSONIG00000000654:J060	ENSONIG00000000654	stxbp5b	J060	20.3515	84.5821	0.0442354	0.0591998	0.0503135	0.268266	0.850472	GL831153.1	1051345	1051437	ENSONIT00000000827;ENSONIT00000000828	splice_site	0.929794	-0.504532	-0.252263	24.4997	15.7778	0.00154541
Brain	ENSONIG00000000654:J061	ENSONIG00000000654	stxbp5b	J061	69.5598	379.484	0.0251244	0.0210255	0.0234142	0.364693	0.896821	GL831153.1	1051592	1052130	ENSONIT00000000827;ENSONIT00000000828	splice_site	0.971395	0.292066	0.146026	66.0902	72.7907	0.00154541
Brain	ENSONIG00000000654:J062	ENSONIG00000000654	stxbp5b	J062	68.2004	392.259	0.0252458	0.0213402	0.0235765	0.402768	0.90954	GL831153.1	1052209	1052462	ENSONIT00000000827;ENSONIT00000000828	splice_site	0.981093	0.315027	0.157507	64.7074	72.3425	0.00154541
Brain	ENSONIG00000000654:J063	ENSONIG00000000654	stxbp5b	J063	49.3626	142.059	0.000109007	0.0274853	0.0113747	0.0366054	0.511643	GL831153.1	1052586	1052993	ENSONIT00000000827;ENSONIT00000000828	splice_site	0.583452	0.54023	0.270106	42.9499	55.9842	0.00154541
Brain	ENSONIG00000000654:J064	ENSONIG00000000654	stxbp5b	J064	10.1039	27.0494	0.062459	0.11393	0.0837521	0.059278	0.599311	GL831153.1	1053077	1054069	ENSONIT00000000827;ENSONIT00000000828	splice_site	0.675861	1.16509	0.582543	6.60788	13.3807	0.00154541
Brain	ENSONIG00000000654:J065	ENSONIG00000000654	stxbp5b	J065	23.6728	27.4829	0.0158263	0.0516289	0.0305653	0.777647	0.981475	GL831153.1	1054133	1057262	ENSONIT00000000827;ENSONIT00000000828	splice_site	1	0.10416	0.0520791	23.7906	23.2065	0.00154541
Brain	ENSONIG00000000654:J066	ENSONIG00000000654	stxbp5b	J066	34.187	89.2231	0.0110301	0.0373612	0.0218996	0.303958	0.869918	GL831153.1	1057397	1058668	ENSONIT00000000827;ENSONIT00000000828	splice_site	0.947268	-0.309218	-0.154605	39.3415	29.0286	0.00154541
Brain	ENSONIG00000000654:J067	ENSONIG00000000654	stxbp5b	J067	62.4055	304.505	0.019325	0.0228355	0.0207628	0.16271	0.771437	GL831153.1	1058769	1059143	ENSONIT00000000827;ENSONIT00000000828	splice_site	0.85214	-0.397801	-0.198892	73.6261	51.4669	0.00154541
Brain	ENSONIG00000000654:J068	ENSONIG00000000654	stxbp5b	J068	64.0945	295.484	0.0336417	0.0223718	0.0289649	0.697219	0.970882	GL831153.1	1059225	1063870	ENSONIT00000000827;ENSONIT00000000828	splice_site	1	-0.11283	-0.0564128	69.6847	58.798	0.00154541
Brain	ENSONIG00000000654:J069	ENSONIG00000000654	stxbp5b	J069	73.1916	134.094	0.00287906	0.0202421	0.0100968	0.696441	0.970799	GL831153.1	1063968	1065283	ENSONIT00000000827;ENSONIT00000000828	splice_site	1	-0.0811242	-0.0405602	78.8969	67.9981	0.00154541
Brain	ENSONIG00000000654:J070	ENSONIG00000000654	stxbp5b	J070	3.85913	5.8918	0.138424	0.289813	0.20023	0.489727	0.932519	GL831153.1	1065403	1065543	ENSONIT00000000827	splice_site	0.994865	0.746337	0.373168	2.96419	4.50914	0.00154541
Brain	ENSONIG00000000689:E001	ENSONIG00000000689	grin1b	E001	215.719	11396.8	0.0247846	0.011358	0.0188478	0.0173152	0.390606	GL831312.1	582905	582971	ENSONIT00000000869	exonic_part	0.450179	0.598187	0.299059	137.455	294.859	0.00189009
Brain	ENSONIG00000000689:E002	ENSONIG00000000689	grin1b	E002	31.0031	55.3333	0.00887602	0.0482939	0.0262155	0.00114946	0.108258	GL831312.1	586757	586865	ENSONIT00000000869	exonic_part	0.130851	-1.14241	-0.571197	36.8342	25.3132	0.00189009
Brain	ENSONIG00000000689:E003	ENSONIG00000000689	grin1b	E003	187.669	7038.53	0.0271465	0.0122846	0.0206497	0.211749	0.815292	GL831312.1	596075	596221	ENSONIT00000000869	exonic_part	0.895259	0.340772	0.170369	132.343	243.704	0.00189009
Brain	ENSONIG00000000689:E004	ENSONIG00000000689	grin1b	E004	106.095	1633.55	0.0374006	0.0177636	0.0290054	0.814767	0.985864	GL831312.1	596340	596470	ENSONIT00000000869	exonic_part	1	-0.082768	-0.0413817	88.1195	124.685	0.00189009
Brain	ENSONIG00000000689:E005	ENSONIG00000000689	grin1b	E005	0	0	NA	Inf	NA	NA	NA	GL831312.1	598438	598444	ENSONIT00000000869	exonic_part	NA	NA	NA	NA	NA	0.00189009
Brain	ENSONIG00000000689:E006	ENSONIG00000000689	grin1b	E006	0	0	NA	Inf	NA	NA	NA	GL831312.1	598491	598554	ENSONIT00000000869	exonic_part	NA	NA	NA	NA	NA	0.00189009
Brain	ENSONIG00000000689:E007	ENSONIG00000000689	grin1b	E007	0	0	NA	Inf	NA	NA	NA	GL831312.1	599412	599431	ENSONIT00000000869	exonic_part	NA	NA	NA	NA	NA	0.00189009
Brain	ENSONIG00000000689:E008	ENSONIG00000000689	grin1b	E008	0	0	NA	Inf	NA	NA	NA	GL831312.1	618841	618854	ENSONIT00000000869	exonic_part	NA	NA	NA	NA	NA	0.00189009
Brain	ENSONIG00000000689:E009	ENSONIG00000000689	grin1b	E009	0.567022	1.92908	1.12348	2.36368	1.76952	0.635409	NA	GL831312.1	619029	619091	ENSONIT00000000869	exonic_part	1	NA	NA	NA	NA	0.00189009
Brain	ENSONIG00000000689:E010	ENSONIG00000000689	grin1b	E010	0.567022	1.92908	1.12348	2.36368	1.76952	0.635409	NA	GL831312.1	619114	619194	ENSONIT00000000869	exonic_part	1	NA	NA	NA	NA	0.00189009
Brain	ENSONIG00000000689:E011	ENSONIG00000000689	grin1b	E011	0.268665	0.433086	0.287597	4.98284	2.51334	0.534203	NA	GL831312.1	619259	619310	ENSONIT00000000869	exonic_part	0.999122	NA	NA	NA	NA	0.00189009
Brain	ENSONIG00000000689:E012	ENSONIG00000000689	grin1b	E012	93.1375	420.811	0.00107996	0.0195172	0.00852912	0.492081	0.933189	GL831312.1	619650	619799	ENSONIT00000000869	exonic_part	0.995254	-0.134857	-0.0674254	79.0486	108.132	0.00189009
Brain	ENSONIG00000000689:E013	ENSONIG00000000689	grin1b	E013	187.118	1468.27	0.000593457	0.0123055	0.00509186	0.231156	0.828326	GL831312.1	619881	619994	ENSONIT00000000869	exonic_part	0.908441	-0.177641	-0.0888112	160.443	214.895	0.00189009
Brain	ENSONIG00000000689:E014	ENSONIG00000000689	grin1b	E014	243.208	2293.45	0.00148973	0.0106573	0.00499321	0.156685	0.766314	GL831312.1	620464	620580	ENSONIT00000000869	exonic_part	0.847125	-0.202304	-0.101138	209.626	277.893	0.00189009
Brain	ENSONIG00000000689:E015	ENSONIG00000000689	grin1b	E015	24.702	141.707	0.0802544	0.0592971	0.0716715	0.184937	0.792412	GL831312.1	621963	621975	ENSONIT00000000869	exonic_part	0.872939	-0.779825	-0.389908	26.6935	23.4196	0.00189009
Brain	ENSONIG00000000689:E016	ENSONIG00000000689	grin1b	E016	385.898	7017.08	0.00333079	0.00862405	0.00531388	0.249213	0.839604	GL831312.1	622286	622451	ENSONIT00000000869	exonic_part	0.919321	-0.154682	-0.0773217	324.968	447.299	0.00189009
Brain	ENSONIG00000000689:E017	ENSONIG00000000689	grin1b	E017	328.899	5709.61	0.00279915	0.00922464	0.00536317	0.731522	0.975623	GL831312.1	624354	624482	ENSONIT00000000869	exonic_part	1	-0.0487599	-0.0243751	268.034	389.744	0.00189009
Brain	ENSONIG00000000689:E018	ENSONIG00000000689	grin1b	E018	347.146	7738.83	0.0081606	0.0090109	0.00850865	0.985187	0.99953	GL831312.1	624594	624730	ENSONIT00000000869	exonic_part	1	0.00447162	0.00223533	277.519	415.733	0.00189009
Brain	ENSONIG00000000689:E019	ENSONIG00000000689	grin1b	E019	256.61	4769.78	0.00790193	0.0103701	0.00891694	0.453333	0.923625	GL831312.1	625541	625628	ENSONIT00000000869	exonic_part	0.990561	0.125239	0.0626104	196.445	315.944	0.00189009
Brain	ENSONIG00000000689:E020	ENSONIG00000000689	grin1b	E020	341.853	7610	0.0011779	0.00907055	0.00430458	0.58639	0.95178	GL831312.1	626974	627125	ENSONIT00000000869	exonic_part	1	0.0696002	0.0347928	267.758	415.507	0.00189009
Brain	ENSONIG00000000689:E021	ENSONIG00000000689	grin1b	E021	385.083	9941.94	0.00321369	0.00863139	0.00525891	0.599898	0.954321	GL831312.1	627601	627776	ENSONIT00000000869	exonic_part	1	0.0639717	0.0319781	302.834	467.524	0.00189009
Brain	ENSONIG00000000689:E022	ENSONIG00000000689	grin1b	E022	181.095	509.959	1.85095e-05	0.0125432	0.0045895	0.0182649	0.39943	GL831312.1	635669	635791	ENSONIT00000000869	exonic_part	0.460049	-0.353213	-0.176589	164.785	197.942	0.00189009
Brain	ENSONIG00000000689:E023	ENSONIG00000000689	grin1b	E023	164.396	586.517	0.0140648	0.0132933	0.0137538	0.107388	0.703062	GL831312.1	636464	636562	ENSONIT00000000869	exonic_part	0.783721	-0.369154	-0.18456	150.388	178.439	0.00189009
Brain	ENSONIG00000000689:E024	ENSONIG00000000689	grin1b	E024	92.8474	939.686	0.0106575	0.0195621	0.0143671	0.178342	0.787043	GL831312.1	637467	637530	ENSONIT00000000869	exonic_part	0.867462	0.303532	0.151759	65.867	120.04	0.00189009
Brain	ENSONIG00000000689:E025	ENSONIG00000000689	grin1b	E025	244.433	726.207	0.00577756	0.0106297	0.00767101	0.014893	0.367923	GL831312.1	644686	644863	ENSONIT00000000869	exonic_part	0.425611	-0.419171	-0.209556	225.422	263.052	0.00189009
Brain	ENSONIG00000000689:E026	ENSONIG00000000689	grin1b	E026	237.748	1173.95	0.000523087	0.0107835	0.00443119	0.0141721	0.360965	GL831312.1	652072	652207	ENSONIT00000000869	exonic_part	0.417692	-0.345722	-0.172837	214.388	260.798	0.00189009
Brain	ENSONIG00000000689:E027	ENSONIG00000000689	grin1b	E027	193.43	1597.08	0.0058864	0.0120723	0.00837943	0.0249728	0.449632	GL831312.1	659454	659712	ENSONIT00000000869	exonic_part	0.515889	-0.395585	-0.197771	178.19	208.95	0.00189009
Brain	ENSONIG00000000689:J028	ENSONIG00000000689	grin1b	J028	11.9229	11.3298	0.0109521	0.0973473	0.0473213	0.0510895	0.571896	GL831312.1	582971	586757	ENSONIT00000000869	splice_site	0.646678	-0.994471	-0.497233	13.4127	10.1126	0.00189009
Brain	ENSONIG00000000689:J029	ENSONIG00000000689	grin1b	J029	8.83407	54.0245	0.00328509	0.129553	0.064518	1.86525e-06	0.00105686	GL831312.1	586865	596075	ENSONIT00000000869	splice_site	0.0013052	-3.09159	-1.54579	15.2094	2.69303	0.00189009
Brain	ENSONIG00000000689:J030	ENSONIG00000000689	grin1b	J030	104.126	1390.48	0.0310554	0.0157844	0.0248268	0.764353	0.979695	GL831312.1	596221	596340	ENSONIT00000000869	splice_site	1	-0.0995745	-0.0497845	87.1038	121.901	0.00189009
Brain	ENSONIG00000000689:J031	ENSONIG00000000689	grin1b	J031	0	0	NA	Inf	NA	NA	NA	GL831312.1	596470	598438	ENSONIT00000000869	splice_site	NA	NA	NA	NA	NA	0.00189009
Brain	ENSONIG00000000689:J032	ENSONIG00000000689	grin1b	J032	0	0	NA	Inf	NA	NA	NA	GL831312.1	598444	598491	ENSONIT00000000869	splice_site	NA	NA	NA	NA	NA	0.00189009
Brain	ENSONIG00000000689:J033	ENSONIG00000000689	grin1b	J033	0	0	NA	Inf	NA	NA	NA	GL831312.1	598554	599412	ENSONIT00000000869	splice_site	NA	NA	NA	NA	NA	0.00189009
Brain	ENSONIG00000000689:J034	ENSONIG00000000689	grin1b	J034	0	0	NA	Inf	NA	NA	NA	GL831312.1	599431	618841	ENSONIT00000000869	splice_site	NA	NA	NA	NA	NA	0.00189009
Brain	ENSONIG00000000689:J035	ENSONIG00000000689	grin1b	J035	0	0	NA	Inf	NA	NA	NA	GL831312.1	618854	619029	ENSONIT00000000869	splice_site	NA	NA	NA	NA	NA	0.00189009
Brain	ENSONIG00000000689:J036	ENSONIG00000000689	grin1b	J036	0	0	NA	Inf	NA	NA	NA	GL831312.1	619091	619114	ENSONIT00000000869	splice_site	NA	NA	NA	NA	NA	0.00189009
Brain	ENSONIG00000000689:J037	ENSONIG00000000689	grin1b	J037	0	0	NA	Inf	NA	NA	NA	GL831312.1	619194	619259	ENSONIT00000000869	splice_site	NA	NA	NA	NA	NA	0.00189009
Brain	ENSONIG00000000689:J038	ENSONIG00000000689	grin1b	J038	0	0	NA	Inf	NA	NA	NA	GL831312.1	619310	619650	ENSONIT00000000869	splice_site	NA	NA	NA	NA	NA	0.00189009
Brain	ENSONIG00000000689:J039	ENSONIG00000000689	grin1b	J039	90.6224	358.207	0.00230114	0.017356	0.00811186	0.33631	0.884747	GL831312.1	619799	619881	ENSONIT00000000869	splice_site	0.960767	-0.186691	-0.0933409	78.4542	103.733	0.00189009
Brain	ENSONIG00000000689:J040	ENSONIG00000000689	grin1b	J040	152.86	839.757	2.22046e-05	0.0124219	0.00444701	0.221821	0.822169	GL831312.1	619994	620464	ENSONIT00000000869	splice_site	0.90218	-0.184105	-0.092045	131.364	174.764	0.00189009
Brain	ENSONIG00000000689:J041	ENSONIG00000000689	grin1b	J041	16.6927	140.415	0.195637	0.0710276	0.144821	0.344974	0.888889	GL831312.1	620580	621963	ENSONIT00000000869	splice_site	0.964287	-0.932966	-0.466479	18.9024	14.891	0.00189009
Brain	ENSONIG00000000689:J042	ENSONIG00000000689	grin1b	J042	7.32501	16.4525	0.0931025	0.155164	0.117436	0.341406	0.887164	GL831312.1	621975	622286	ENSONIT00000000869	splice_site	0.962759	-0.668712	-0.334355	7.68081	7.236	0.00189009
Brain	ENSONIG00000000689:J043	ENSONIG00000000689	grin1b	J043	262.85	3440.16	0.0038736	0.00941554	0.00589481	0.305519	0.870748	GL831312.1	622451	624354	ENSONIT00000000869	splice_site	0.948067	-0.146279	-0.0731283	221.68	304.236	0.00189009
Brain	ENSONIG00000000689:J044	ENSONIG00000000689	grin1b	J044	221.398	2921.45	0.00238663	0.0101978	0.00551835	0.942988	0.996843	GL831312.1	624482	624594	ENSONIT00000000869	splice_site	1	0.00991612	0.00495745	176.627	265.472	0.00189009
Brain	ENSONIG00000000689:J045	ENSONIG00000000689	grin1b	J045	184.865	2616.78	0.011924	0.0111781	0.0116241	0.610505	0.956463	GL831312.1	624730	625541	ENSONIT00000000869	splice_site	1	0.0948286	0.0474096	142.657	226.055	0.00189009
Brain	ENSONIG00000000689:J046	ENSONIG00000000689	grin1b	J046	194.863	3011.74	2.4752e-05	0.0108733	0.00397595	0.189199	0.795927	GL831312.1	625628	626974	ENSONIT00000000869	splice_site	0.876012	0.17755	0.0887658	146.244	243.432	0.00189009
Brain	ENSONIG00000000689:J047	ENSONIG00000000689	grin1b	J047	243.25	4198.91	0.00054931	0.0097522	0.00405806	0.420736	0.914416	GL831312.1	627125	627601	ENSONIT00000000869	splice_site	0.984223	0.103584	0.0517849	187.853	298.163	0.00189009
Brain	ENSONIG00000000689:J048	ENSONIG00000000689	grin1b	J048	125.342	103.61	2.38613e-05	0.0139992	0.00491503	0.000148796	0.0300217	GL831312.1	627776	635669	ENSONIT00000000869	splice_site	0.036841	-0.614264	-0.307111	124.79	125.822	0.00189009
Brain	ENSONIG00000000689:J049	ENSONIG00000000689	grin1b	J049	107.107	378.898	0.00614632	0.0154909	0.00978265	0.299098	0.867505	GL831312.1	635791	636464	ENSONIT00000000869	splice_site	0.94524	-0.233186	-0.116586	94.0965	120.79	0.00189009
Brain	ENSONIG00000000689:J050	ENSONIG00000000689	grin1b	J050	38.816	40.8679	0.0048193	0.0335303	0.016751	0.0747554	0.641204	GL831312.1	636562	637467	ENSONIT00000000869	splice_site	0.719354	-0.532556	-0.266272	38.0443	39.6301	0.00189009
Brain	ENSONIG00000000689:J051	ENSONIG00000000689	grin1b	J051	44.8116	97.7861	0.0279555	0.0297448	0.0286774	0.214144	0.817027	GL831312.1	637530	644686	ENSONIT00000000869	splice_site	0.896874	-0.41327	-0.20663	41.6718	47.127	0.00189009
Brain	ENSONIG00000000689:J052	ENSONIG00000000689	grin1b	J052	185.132	518.302	0.00359815	0.0111695	0.00644465	0.0430867	0.538631	GL831312.1	644863	652072	ENSONIT00000000869	splice_site	0.611853	-0.338861	-0.169413	167.112	202.671	0.00189009
Brain	ENSONIG00000000689:J053	ENSONIG00000000689	grin1b	J053	135.597	833.05	0.00328101	0.0133365	0.00734594	0.0667202	0.620192	GL831312.1	652207	659454	ENSONIT00000000869	splice_site	0.697531	-0.326935	-0.163456	122.716	148.842	0.00189009
Brain	ENSONIG00000000692:E001	ENSONIG00000000692	syne1b	E001	498.668	25164.3	0.00175392	0.00784035	0.00383871	0.721111	0.974245	GL831153.1	1173339	1173583	ENSONIT00000000872	exonic_part	1	-0.0387679	-0.0193828	633.036	361.827	0.00449129
Brain	ENSONIG00000000692:E002	ENSONIG00000000692	syne1b	E002	224.469	5174.9	0.0138569	0.0111163	0.0127246	0.734169	0.976033	GL831153.1	1176166	1176225	ENSONIT00000000872	exonic_part	1	-0.0638766	-0.0319375	287.724	161.446	0.00449129
Brain	ENSONIG00000000692:E003	ENSONIG00000000692	syne1b	E003	343.775	13426.3	9.7489e-05	0.00904868	0.00344435	0.242169	0.835041	GL831153.1	1177111	1177204	ENSONIT00000000872	exonic_part	0.915063	-0.134131	-0.0670627	446.858	239.688	0.00449129
Brain	ENSONIG00000000692:E004	ENSONIG00000000692	syne1b	E004	420.611	39109.9	0.00729903	0.00833804	0.0076856	0.00486382	0.226743	GL831153.1	1177877	1178090	ENSONIT00000000872	exonic_part	0.267335	-0.457199	-0.228589	584.728	254.022	0.00449129
Brain	ENSONIG00000000692:E005	ENSONIG00000000692	syne1b	E005	264.158	28580.2	0.0360403	0.0102212	0.0246652	0.00683032	0.26495	GL831153.1	1178201	1178330	ENSONIT00000000872	exonic_part	0.310269	-0.776156	-0.388067	390.738	136.098	0.00449129
Brain	ENSONIG00000000692:E006	ENSONIG00000000692	syne1b	E006	340.976	18301.8	0.00261092	0.00908061	0.00505684	0.0385844	0.520392	GL831153.1	1178445	1178646	ENSONIT00000000872	exonic_part	0.592637	-0.278168	-0.139078	456.98	222.79	0.00449129
Brain	ENSONIG00000000692:E007	ENSONIG00000000692	syne1b	E007	454.049	27333	0.00571921	0.00810389	0.00654619	0.282006	0.858512	GL831153.1	1178836	1179048	ENSONIT00000000872	exonic_part	0.937156	-0.160405	-0.0801981	594.202	313.674	0.00449129
Brain	ENSONIG00000000692:E008	ENSONIG00000000692	syne1b	E008	374.134	16561.4	0.00365103	0.00873302	0.00537785	0.44252	0.920933	GL831153.1	1179194	1179321	ENSONIT00000000872	exonic_part	0.988521	-0.107804	-0.0538995	483.559	263.958	0.00449129
Brain	ENSONIG00000000692:E009	ENSONIG00000000692	syne1b	E009	309.139	10458.7	0.00143102	0.00948453	0.00447413	0.617498	0.957525	GL831153.1	1179569	1179697	ENSONIT00000000872	exonic_part	1	-0.0615426	-0.0307702	394.834	222.151	0.00449129
Brain	ENSONIG00000000692:E010	ENSONIG00000000692	syne1b	E010	105.194	4859.5	0.0204448	0.0178715	0.0192285	2.19414e-05	0.00749581	GL831153.1	1180407	1180476	ENSONIT00000000872	exonic_part	0.00924717	-1.10497	-0.552479	165.126	45.4185	0.00449129
Brain	ENSONIG00000000692:E011	ENSONIG00000000692	syne1b	E011	414.449	19815.5	5.34914e-06	0.00838532	0.00246232	0.238089	0.83272	GL831153.1	1180838	1181166	ENSONIT00000000872	exonic_part	0.912731	-0.115115	-0.0575549	535.748	291.374	0.00449129
Brain	ENSONIG00000000692:E012	ENSONIG00000000692	syne1b	E012	395.334	21619.2	0.012029	0.00854133	0.0106296	0.32191	0.878578	GL831153.1	1181253	1181445	ENSONIT00000000872	exonic_part	0.955089	-0.185963	-0.092977	519.501	269.362	0.00449129
Brain	ENSONIG00000000692:E013	ENSONIG00000000692	syne1b	E013	399.365	16913.3	0.00229265	0.00850719	0.0046328	0.476205	0.929097	GL831153.1	1181664	1181802	ENSONIT00000000872	exonic_part	0.993204	-0.0921199	-0.0460578	513.522	283.269	0.00449129
Brain	ENSONIG00000000692:E014	ENSONIG00000000692	syne1b	E014	450.967	21845.7	0.0119414	0.00812402	0.0104106	0.516352	0.939298	GL831153.1	1182017	1182200	ENSONIT00000000872	exonic_part	0.997982	-0.113699	-0.0568465	583.99	317.688	0.00449129
Brain	ENSONIG00000000692:E015	ENSONIG00000000692	syne1b	E015	393.25	14099	0.0209345	0.00855926	0.0156119	0.953228	0.997319	GL831153.1	1182373	1182524	ENSONIT00000000872	exonic_part	1	0.00445907	0.00222943	495.735	291.21	0.00449129
Brain	ENSONIG00000000692:E016	ENSONIG00000000692	syne1b	E016	301.558	7116.21	0.0142903	0.00959329	0.0123631	0.619482	0.958066	GL831153.1	1182624	1182812	ENSONIT00000000872	exonic_part	1	0.10528	0.0526383	370.539	232.754	0.00449129
Brain	ENSONIG00000000692:E017	ENSONIG00000000692	syne1b	E017	384.279	14761.3	0.010804	0.00863865	0.00996634	0.963465	0.99789	GL831153.1	1183154	1183317	ENSONIT00000000872	exonic_part	1	0.0128842	0.00644181	483.468	285.642	0.00449129
Brain	ENSONIG00000000692:E018	ENSONIG00000000692	syne1b	E018	346.607	13536.4	0.00330815	0.0090169	0.00534389	0.427216	0.916418	GL831153.1	1183403	1183570	ENSONIT00000000872	exonic_part	0.985692	-0.0964003	-0.0481982	447.929	246.319	0.00449129
Brain	ENSONIG00000000692:E019	ENSONIG00000000692	syne1b	E019	269.506	8738.89	0.00215215	0.0101207	0.00509091	0.290249	0.86272	GL831153.1	1183712	1183871	ENSONIT00000000872	exonic_part	0.941106	-0.134077	-0.0670363	351.428	188.322	0.00449129
Brain	ENSONIG00000000692:E020	ENSONIG00000000692	syne1b	E020	161.449	4605.27	0.0158698	0.0134419	0.0148561	0.200627	0.806175	GL831153.1	1184528	1184684	ENSONIT00000000872	exonic_part	0.886019	-0.270485	-0.13524	217.406	106.012	0.00449129
Brain	ENSONIG00000000692:E021	ENSONIG00000000692	syne1b	E021	167.42	2527.05	0.00139909	0.0131464	0.00562618	0.817686	0.986349	GL831153.1	1184836	1184962	ENSONIT00000000872	exonic_part	1	-0.0246311	-0.0123153	212.867	122.647	0.00449129
Brain	ENSONIG00000000692:E022	ENSONIG00000000692	syne1b	E022	254.271	4292.49	0.000784541	0.010418	0.00428056	0.352809	0.891873	GL831153.1	1185130	1185325	ENSONIT00000000872	exonic_part	0.966977	0.129054	0.0645251	309.809	197.889	0.00449129
Brain	ENSONIG00000000692:E023	ENSONIG00000000692	syne1b	E023	352.698	6893.02	0.00233616	0.00895027	0.00454377	0.0813472	0.656336	GL831153.1	1185545	1185780	ENSONIT00000000872	exonic_part	0.735638	0.232069	0.11603	419.034	286.084	0.00449129
Brain	ENSONIG00000000692:E024	ENSONIG00000000692	syne1b	E024	221.879	3230.69	0.000518704	0.0111859	0.00493092	0.2335	0.830111	GL831153.1	1185874	1185969	ENSONIT00000000872	exonic_part	0.910272	0.187179	0.0935872	266.346	176.972	0.00449129
Brain	ENSONIG00000000692:E025	ENSONIG00000000692	syne1b	E025	221.769	3688.44	0.000747483	0.0111888	0.00493404	0.347158	0.889511	GL831153.1	1186059	1186207	ENSONIT00000000872	exonic_part	0.964935	0.150682	0.0753389	268.801	174.3	0.00449129
Brain	ENSONIG00000000692:E026	ENSONIG00000000692	syne1b	E026	154.65	3096.59	0.00669133	0.013806	0.00940352	0.836952	0.988711	GL831153.1	1186416	1186571	ENSONIT00000000872	exonic_part	1	-0.0328538	-0.0164266	195.679	112.113	0.00449129
Brain	ENSONIG00000000692:E027	ENSONIG00000000692	syne1b	E027	163.182	2141.18	0.00242942	0.0133539	0.0065371	0.271558	0.852456	GL831153.1	1186674	1186821	ENSONIT00000000872	exonic_part	0.931746	0.190862	0.0954294	195.101	130.098	0.00449129
Brain	ENSONIG00000000692:E028	ENSONIG00000000692	syne1b	E028	163.903	1765.89	1.16305e-05	0.0133178	0.00433048	0.403093	0.909629	GL831153.1	1186912	1187095	ENSONIT00000000872	exonic_part	0.981168	0.131703	0.0658501	199.401	127.747	0.00449129
Brain	ENSONIG00000000692:E029	ENSONIG00000000692	syne1b	E029	208.537	3617.76	0.00363738	0.0115715	0.00652813	0.269979	0.851553	GL831153.1	1187304	1187509	ENSONIT00000000872	exonic_part	0.930778	0.181194	0.0905947	250.009	165.491	0.00449129
Brain	ENSONIG00000000692:E030	ENSONIG00000000692	syne1b	E030	165.157	5141.12	0.0329269	0.0132559	0.0245529	0.86343	0.99101	GL831153.1	1187615	1187749	ENSONIT00000000872	exonic_part	1	0.03628	0.0181397	205.741	123.511	0.00449129
Brain	ENSONIG00000000692:E031	ENSONIG00000000692	syne1b	E031	142.184	4509.83	0.0301231	0.0145642	0.0236697	0.742921	0.977263	GL831153.1	1187916	1188087	ENSONIT00000000872	exonic_part	1	-0.119609	-0.0598037	183.748	99.227	0.00449129
Brain	ENSONIG00000000692:E032	ENSONIG00000000692	syne1b	E032	154.295	3952.85	0.0279561	0.0138259	0.0220911	0.796612	0.983914	GL831153.1	1188232	1188388	ENSONIT00000000872	exonic_part	1	0.0258021	0.0129008	192.37	114.662	0.00449129
Brain	ENSONIG00000000692:E033	ENSONIG00000000692	syne1b	E033	191.107	3729.04	0.00981886	0.0121564	0.0107083	0.437721	0.919668	GL831153.1	1188467	1188623	ENSONIT00000000872	exonic_part	0.987657	0.132591	0.066294	231.748	148.463	0.00449129
Brain	ENSONIG00000000692:E034	ENSONIG00000000692	syne1b	E034	235.216	3553.55	0.00259972	0.0108441	0.00560497	0.171399	0.780232	GL831153.1	1188738	1188915	ENSONIT00000000872	exonic_part	0.860739	0.20152	0.100757	280.452	188.077	0.00449129
Brain	ENSONIG00000000692:E035	ENSONIG00000000692	syne1b	E035	210.836	1351.15	1.37422e-05	0.0115015	0.00387507	0.00503729	0.230337	GL831153.1	1189206	1189356	ENSONIT00000000872	exonic_part	0.271357	0.381307	0.190648	239.261	181.165	0.00449129
Brain	ENSONIG00000000692:E036	ENSONIG00000000692	syne1b	E036	253.73	2839.92	0.00946442	0.0104292	0.00983232	0.185954	0.793329	GL831153.1	1189517	1189700	ENSONIT00000000872	exonic_part	0.873639	0.241298	0.120645	300.884	207.043	0.00449129
Brain	ENSONIG00000000692:E037	ENSONIG00000000692	syne1b	E037	209.656	2843.15	0.0055498	0.0115372	0.00773596	0.516464	0.939326	GL831153.1	1189964	1190097	ENSONIT00000000872	exonic_part	0.998029	0.116688	0.0583424	257.346	163.055	0.00449129
Brain	ENSONIG00000000692:E038	ENSONIG00000000692	syne1b	E038	183.75	2908.62	0.00125789	0.0124365	0.00565878	0.906554	0.99446	GL831153.1	1190195	1190392	ENSONIT00000000872	exonic_part	1	-0.0131338	-0.00656678	232.22	134.839	0.00449129
Brain	ENSONIG00000000692:E039	ENSONIG00000000692	syne1b	E039	89.1231	2322.29	0.0411239	0.020164	0.0322885	0.42311	0.915315	GL831153.1	1190599	1190731	ENSONIT00000000872	exonic_part	0.985	-0.286297	-0.143147	119.593	57.575	0.00449129
Brain	ENSONIG00000000692:E040	ENSONIG00000000692	syne1b	E040	115.144	784.495	0.00111732	0.016773	0.00760278	0.498893	0.935016	GL831153.1	1191214	1191388	ENSONIT00000000872	exonic_part	0.99612	0.131968	0.0659833	140.131	89.8082	0.00449129
Brain	ENSONIG00000000692:E041	ENSONIG00000000692	syne1b	E041	155.378	2051.07	0.00775719	0.0137655	0.00993936	0.886026	0.992792	GL831153.1	1191509	1191710	ENSONIT00000000872	exonic_part	1	0.0322884	0.0161439	195.021	116.758	0.00449129
Brain	ENSONIG00000000692:E042	ENSONIG00000000692	syne1b	E042	140.144	2183.42	0.00666038	0.0147011	0.00965503	0.705739	0.972332	GL831153.1	1191811	1191931	ENSONIT00000000872	exonic_part	1	-0.0690102	-0.0345045	180.08	100.653	0.00449129
Brain	ENSONIG00000000692:E043	ENSONIG00000000692	syne1b	E043	95.0467	2181.27	0.015447	0.0192288	0.0170081	0.112812	0.71172	GL831153.1	1192038	1192140	ENSONIT00000000872	exonic_part	0.792877	-0.386608	-0.193302	131.023	58.9138	0.00449129
Brain	ENSONIG00000000692:E044	ENSONIG00000000692	syne1b	E044	113.42	2391.03	0.0157825	0.0169495	0.0162548	0.615252	0.957015	GL831153.1	1192359	1192569	ENSONIT00000000872	exonic_part	1	-0.120678	-0.060338	146.819	79.2117	0.00449129
Brain	ENSONIG00000000692:E045	ENSONIG00000000692	syne1b	E045	103.54	1143.1	0.00996121	0.0180746	0.0132645	0.849051	0.989635	GL831153.1	1192813	1192969	ENSONIT00000000872	exonic_part	1	0.0487383	0.0243689	128.103	77.5728	0.00449129
Brain	ENSONIG00000000692:E046	ENSONIG00000000692	syne1b	E046	120.285	1383.63	0.0202672	0.0162765	0.0185785	0.688009	0.969323	GL831153.1	1193081	1193210	ENSONIT00000000872	exonic_part	1	0.114027	0.0570125	146.736	92.8793	0.00449129
Brain	ENSONIG00000000692:E047	ENSONIG00000000692	syne1b	E047	166.608	2923.29	0.0223936	0.0131853	0.018576	0.738519	0.976539	GL831153.1	1193298	1193452	ENSONIT00000000872	exonic_part	1	0.0721638	0.0360812	205.812	126.565	0.00449129
Brain	ENSONIG00000000692:E048	ENSONIG00000000692	syne1b	E048	138.823	2360.16	0.0214304	0.0147919	0.0187105	0.985984	0.999607	GL831153.1	1193580	1193696	ENSONIT00000000872	exonic_part	1	-0.0101594	-0.00507961	175.233	101.92	0.00449129
Brain	ENSONIG00000000692:E049	ENSONIG00000000692	syne1b	E049	159.409	2062.2	0.00671492	0.0135479	0.00936039	0.608242	0.955875	GL831153.1	1194068	1194200	ENSONIT00000000872	exonic_part	1	0.0928522	0.0464253	195.612	122.02	0.00449129
Brain	ENSONIG00000000692:E050	ENSONIG00000000692	syne1b	E050	189.661	3367.38	0.00120694	0.0122097	0.00527144	0.801657	0.984501	GL831153.1	1194435	1194627	ENSONIT00000000872	exonic_part	1	-0.0290445	-0.0145219	241.095	138.512	0.00449129
Brain	ENSONIG00000000692:E051	ENSONIG00000000692	syne1b	E051	186.351	3220.62	0.0189874	0.0123349	0.0163083	0.733476	0.97597	GL831153.1	1195564	1195741	ENSONIT00000000872	exonic_part	1	0.0946007	0.0472993	230.287	143.766	0.00449129
Brain	ENSONIG00000000692:E052	ENSONIG00000000692	syne1b	E052	158.881	1540.36	0.0101976	0.0135757	0.0115159	0.309886	0.873315	GL831153.1	1195867	1196062	ENSONIT00000000872	exonic_part	0.950419	0.228134	0.114065	189.551	129.584	0.00449129
Brain	ENSONIG00000000692:E053	ENSONIG00000000692	syne1b	E053	108.834	1040.16	0.00664743	0.0174463	0.0108171	0.930082	0.995975	GL831153.1	1196283	1196445	ENSONIT00000000872	exonic_part	1	0.0215815	0.0107906	136.894	81.3701	0.00449129
Brain	ENSONIG00000000692:E054	ENSONIG00000000692	syne1b	E054	71.6266	294.072	0.00966405	0.0238294	0.0152663	0.0517626	0.573999	GL831153.1	1196644	1196758	ENSONIT00000000872	exonic_part	0.648678	0.499456	0.249726	78.0896	64.4287	0.00449129
Brain	ENSONIG00000000692:E055	ENSONIG00000000692	syne1b	E055	96.0821	495.735	0.00981298	0.0190772	0.0134978	0.114555	0.71449	GL831153.1	1196897	1197072	ENSONIT00000000872	exonic_part	0.795646	0.393964	0.19698	108.613	83.2754	0.00449129
Brain	ENSONIG00000000692:E056	ENSONIG00000000692	syne1b	E056	153.968	1841.49	0.00586127	0.0138443	0.00907505	0.358639	0.894398	GL831153.1	1197265	1197459	ENSONIT00000000872	exonic_part	0.969209	0.195978	0.0979874	184.184	123.236	0.00449129
Brain	ENSONIG00000000692:E057	ENSONIG00000000692	syne1b	E057	130.673	2629.48	0.00134411	0.0153928	0.00765044	0.215093	0.8177	GL831153.1	1197664	1197808	ENSONIT00000000872	exonic_part	0.8975	-0.203886	-0.101941	173.072	88.2681	0.00449129
Brain	ENSONIG00000000692:E058	ENSONIG00000000692	syne1b	E058	104.805	1949.49	0.0171001	0.0179188	0.0174343	0.517162	0.939327	GL831153.1	1198055	1198238	ENSONIT00000000872	exonic_part	0.998053	-0.14884	-0.0744189	136.843	72.4173	0.00449129
Brain	ENSONIG00000000692:E059	ENSONIG00000000692	syne1b	E059	117.603	1305.9	0.0183393	0.0165301	0.0175717	0.573222	0.949615	GL831153.1	1198358	1198481	ENSONIT00000000872	exonic_part	1	0.1887	0.0943486	141.486	94.2603	0.00449129
Brain	ENSONIG00000000692:E060	ENSONIG00000000692	syne1b	E060	117.812	608.607	0.00214734	0.01651	0.00784947	0.0236083	0.440229	GL831153.1	1198636	1198822	ENSONIT00000000872	exonic_part	0.505557	0.433587	0.216791	131.756	103.729	0.00449129
Brain	ENSONIG00000000692:E061	ENSONIG00000000692	syne1b	E061	131.15	402.923	4.53958e-05	0.0153555	0.00595134	0.00284813	0.175434	GL831153.1	1198970	1199108	ENSONIT00000000872	exonic_part	0.209052	0.513686	0.256839	143.488	119.221	0.00449129
Brain	ENSONIG00000000692:E062	ENSONIG00000000692	syne1b	E062	140.472	1774.31	0.00682139	0.0146788	0.00988715	0.994357	1	GL831153.1	1199207	1199390	ENSONIT00000000872	exonic_part	1	0.0166789	0.00833934	177.058	104.903	0.00449129
Brain	ENSONIG00000000692:E063	ENSONIG00000000692	syne1b	E063	122.601	1475.1	0.0190195	0.0160665	0.0177772	0.99804	1	GL831153.1	1199518	1199671	ENSONIT00000000872	exonic_part	1	0.0156246	0.00781219	154.542	91.4842	0.00449129
Brain	ENSONIG00000000692:E064	ENSONIG00000000692	syne1b	E064	39.3006	237.436	0.0448275	0.0391868	0.0424604	0.963318	0.997884	GL831153.1	1199779	1199935	ENSONIT00000000872	exonic_part	1	0.068495	0.0342473	48.9516	30.0564	0.00449129
Brain	ENSONIG00000000692:E065	ENSONIG00000000692	syne1b	E065	65.0965	466.964	0.0106793	0.0257024	0.0166323	0.576942	0.950272	GL831153.1	1200132	1200298	ENSONIT00000000872	exonic_part	1	0.159595	0.0797968	78.6064	51.3806	0.00449129
Brain	ENSONIG00000000692:E066	ENSONIG00000000692	syne1b	E066	134.061	855.965	0.00242108	0.0151341	0.00736574	0.112676	0.711448	GL831153.1	1200428	1200697	ENSONIT00000000872	exonic_part	0.79258	0.290628	0.145312	156.45	111.681	0.00449129
Brain	ENSONIG00000000692:E067	ENSONIG00000000692	syne1b	E067	160.346	1652.75	0.0101933	0.0134988	0.0114768	0.143994	0.753871	GL831153.1	1200794	1201013	ENSONIT00000000872	exonic_part	0.835225	0.314031	0.157012	185.952	134.762	0.00449129
Brain	ENSONIG00000000692:E068	ENSONIG00000000692	syne1b	E068	145.816	964.07	0.0106748	0.0143299	0.0121038	0.027624	0.46485	GL831153.1	1201099	1201244	ENSONIT00000000872	exonic_part	0.532608	0.46048	0.230236	161.685	129.459	0.00449129
Brain	ENSONIG00000000692:E069	ENSONIG00000000692	syne1b	E069	141.213	1312.75	0.00138311	0.0146288	0.00637854	0.26375	0.848417	GL831153.1	1201348	1201686	ENSONIT00000000872	exonic_part	0.927661	0.193766	0.0968813	168.863	112.856	0.00449129
Brain	ENSONIG00000000692:E070	ENSONIG00000000692	syne1b	E070	425.298	17890.9	0.00191547	0.00830301	0.00408567	0.774993	0.981113	GL831153.1	1201800	1203961	ENSONIT00000000872	exonic_part	1	-0.0272582	-0.0136284	539.762	310.799	0.00449129
Brain	ENSONIG00000000692:E071	ENSONIG00000000692	syne1b	E071	72.9186	471.638	0.0342294	0.0234986	0.0294837	0.335362	0.884349	GL831153.1	1204192	1204458	ENSONIT00000000872	exonic_part	0.96047	0.359868	0.179933	83.6986	62.7452	0.00449129
Brain	ENSONIG00000000692:E072	ENSONIG00000000692	syne1b	E072	70.54	188.719	0.0130864	0.024117	0.0173687	0.0519808	0.574754	GL831153.1	1204735	1204912	ENSONIT00000000872	exonic_part	0.649481	0.524136	0.262066	77.2236	64.8001	0.00449129
Brain	ENSONIG00000000692:E073	ENSONIG00000000692	syne1b	E073	45.0833	41.8003	0.000323486	0.0348221	0.0148842	0.027832	0.466002	GL831153.1	1205230	1205365	ENSONIT00000000872	exonic_part	0.533858	0.615071	0.307534	47.8849	42.8372	0.00449129
Brain	ENSONIG00000000692:E074	ENSONIG00000000692	syne1b	E074	42.5869	61.133	6.8231e-05	0.0365609	0.0139392	0.268395	0.85056	GL831153.1	1205435	1205582	ENSONIT00000000872	exonic_part	0.929856	0.306775	0.153387	49.3464	35.7039	0.00449129
Brain	ENSONIG00000000692:E075	ENSONIG00000000692	syne1b	E075	48.4266	386.326	0.00619044	0.0327742	0.0166894	0.731006	0.975556	GL831153.1	1205708	1205885	ENSONIT00000000872	exonic_part	1	-0.0966937	-0.0483466	62.0546	34.0067	0.00449129
Brain	ENSONIG00000000692:E076	ENSONIG00000000692	syne1b	E076	38.6546	623.995	0.108037	0.0397555	0.0770735	0.505129	0.936639	GL831153.1	1206394	1206547	ENSONIT00000000872	exonic_part	0.996945	-0.35568	-0.177839	53.0625	24.3185	0.00449129
Brain	ENSONIG00000000692:E077	ENSONIG00000000692	syne1b	E077	32.6908	444.583	0.0621028	0.046067	0.0551618	0.247066	0.838106	GL831153.1	1206665	1206992	ENSONIT00000000872	exonic_part	0.91788	-0.5412	-0.270599	46.4689	18.7326	0.00449129
Brain	ENSONIG00000000692:E078	ENSONIG00000000692	syne1b	E078	17.6707	51.5999	0.00134284	0.0808394	0.0351673	0.843258	0.989315	GL831153.1	1207160	1207331	ENSONIT00000000872	exonic_part	1	-0.0877238	-0.0438618	22.5658	12.4384	0.00449129
Brain	ENSONIG00000000692:E079	ENSONIG00000000692	syne1b	E079	35.9704	98.5396	0.0100945	0.0423372	0.0234861	0.337154	0.885145	GL831153.1	1207509	1207665	ENSONIT00000000872	exonic_part	0.961068	0.306598	0.153298	41.2266	29.8302	0.00449129
Brain	ENSONIG00000000692:E080	ENSONIG00000000692	syne1b	E080	53.6808	409.685	0.0128126	0.0300712	0.0197468	0.966256	0.997966	GL831153.1	1207997	1208249	ENSONIT00000000872	exonic_part	1	0.00316538	0.00158268	66.925	39.2834	0.00449129
Brain	ENSONIG00000000692:E081	ENSONIG00000000692	syne1b	E081	46.3791	186.806	0.0118408	0.0339933	0.0207401	0.206045	0.810817	GL831153.1	1208355	1208520	ENSONIT00000000872	exonic_part	0.890662	0.381615	0.190807	52.1841	39.7508	0.00449129
Brain	ENSONIG00000000692:E082	ENSONIG00000000692	syne1b	E082	40.1153	169.792	0.016563	0.0384957	0.0254499	0.269168	0.851123	GL831153.1	1208727	1208871	ENSONIT00000000872	exonic_part	0.930403	0.350804	0.175401	45.5156	33.9507	0.00449129
Brain	ENSONIG00000000692:E083	ENSONIG00000000692	syne1b	E083	27.5282	75.734	0.00993434	0.053739	0.0282054	0.45356	0.923725	GL831153.1	1209002	1209156	ENSONIT00000000872	exonic_part	0.990588	0.295914	0.147957	31.9995	22.9912	0.00449129
Brain	ENSONIG00000000692:E084	ENSONIG00000000692	syne1b	E084	22.4965	66.521	0.0141993	0.0646048	0.034789	0.487774	0.931862	GL831153.1	1209349	1209522	ENSONIT00000000872	exonic_part	0.994484	0.278926	0.139463	26.0931	18.5299	0.00449129
Brain	ENSONIG00000000692:E085	ENSONIG00000000692	syne1b	E085	27.2924	78.7484	0.000463668	0.0541586	0.0230892	0.665799	0.965915	GL831153.1	1209619	1209784	ENSONIT00000000872	exonic_part	1	0.158674	0.0793367	32.8543	21.4711	0.00449129
Brain	ENSONIG00000000692:E086	ENSONIG00000000692	syne1b	E086	44.7006	216.812	0.0103336	0.035076	0.0209635	0.947054	0.996952	GL831153.1	1210112	1210268	ENSONIT00000000872	exonic_part	1	0.0125664	0.00628318	56.4421	33.3466	0.00449129
Brain	ENSONIG00000000692:E087	ENSONIG00000000692	syne1b	E087	43.7934	312.394	4.72094e-05	0.0356958	0.0131122	0.264788	0.848834	GL831153.1	1210752	1210896	ENSONIT00000000872	exonic_part	0.928017	-0.291195	-0.145597	58.9716	28.2623	0.00449129
Brain	ENSONIG00000000692:E088	ENSONIG00000000692	syne1b	E088	40.5904	631.269	0.0218412	0.0381055	0.0295009	0.00518515	0.233761	GL831153.1	1211009	1211192	ENSONIT00000000872	exonic_part	0.275041	-0.967615	-0.483805	62.0567	18.6472	0.00449129
Brain	ENSONIG00000000692:E089	ENSONIG00000000692	syne1b	E089	27.4453	426.819	0.160504	0.0538856	0.113525	0.295051	0.865387	GL831153.1	1211289	1211467	ENSONIT00000000872	exonic_part	0.943356	-0.549035	-0.274517	38.9443	15.6096	0.00449129
Brain	ENSONIG00000000692:E090	ENSONIG00000000692	syne1b	E090	31.9186	352.067	0.166449	0.0470567	0.112889	0.571138	0.949293	GL831153.1	1211675	1211812	ENSONIT00000000872	exonic_part	1	0.388263	0.194131	36.067	27.6107	0.00449129
Brain	ENSONIG00000000692:E091	ENSONIG00000000692	syne1b	E091	57.9418	451.436	0.0736286	0.0282391	0.0527918	0.110648	0.707904	GL831153.1	1211894	1212251	ENSONIT00000000872	exonic_part	0.788832	0.732419	0.366207	59.0175	57.1807	0.00449129
Brain	ENSONIG00000000692:E092	ENSONIG00000000692	syne1b	E092	44.7715	160.202	0.0239578	0.0350287	0.0283305	0.0236433	0.440572	GL831153.1	1212773	1212938	ENSONIT00000000872	exonic_part	0.50593	0.801656	0.400826	44.5359	45.3047	0.00449129
Brain	ENSONIG00000000692:E093	ENSONIG00000000692	syne1b	E093	61.0669	279.222	0.0252386	0.027058	0.0259783	0.0462011	0.552623	GL831153.1	1213096	1213406	ENSONIT00000000872	exonic_part	0.626457	0.672371	0.336183	63.5512	59.078	0.00449129
Brain	ENSONIG00000000692:E094	ENSONIG00000000692	syne1b	E094	63.005	360.342	0.0181879	0.0263843	0.021458	0.639278	0.961458	GL831153.1	1213488	1213661	ENSONIT00000000872	exonic_part	1	0.162384	0.0811913	76.6879	50.217	0.00449129
Brain	ENSONIG00000000692:E095	ENSONIG00000000692	syne1b	E095	74.6426	419.771	0.00547779	0.023075	0.012553	0.682859	0.968715	GL831153.1	1213789	1214081	ENSONIT00000000872	exonic_part	1	0.114381	0.0571901	91.5159	57.9737	0.00449129
Brain	ENSONIG00000000692:E096	ENSONIG00000000692	syne1b	E096	49.8624	338.362	0.0364353	0.031979	0.0345786	0.528161	0.94157	GL831153.1	1214195	1214345	ENSONIT00000000872	exonic_part	0.998773	0.27034	0.135169	58.197	41.055	0.00449129
Brain	ENSONIG00000000692:E097	ENSONIG00000000692	syne1b	E097	44.5501	360.127	0.0290884	0.0351772	0.031498	0.649355	0.963059	GL831153.1	1214427	1214633	ENSONIT00000000872	exonic_part	1	0.143269	0.071634	53.6304	34.6696	0.00449129
Brain	ENSONIG00000000692:E098	ENSONIG00000000692	syne1b	E098	27.8216	265.089	0.0586262	0.0532266	0.0564663	0.853991	0.990249	GL831153.1	1215062	1215175	ENSONIT00000000872	exonic_part	1	-0.156125	-0.0780621	35.9738	18.9156	0.00449129
Brain	ENSONIG00000000692:E099	ENSONIG00000000692	syne1b	E099	14.811	168.399	0.103841	0.0954517	0.100525	0.507398	0.93717	GL831153.1	1215341	1215549	ENSONIT00000000872	exonic_part	0.997183	-0.601645	-0.300822	20.9957	8.10962	0.00449129
Brain	ENSONIG00000000692:E100	ENSONIG00000000692	syne1b	E100	13.4597	24.4849	0.030629	0.104517	0.0621572	0.442663	0.920953	GL831153.1	1215693	1215897	ENSONIT00000000872	exonic_part	0.988529	0.452163	0.226081	15.0493	12.0501	0.00449129
Brain	ENSONIG00000000692:E101	ENSONIG00000000692	syne1b	E101	10.6428	23.0341	0.0890426	0.130815	0.107788	0.463167	0.926065	GL831153.1	1216015	1216117	ENSONIT00000000872	exonic_part	0.991729	0.605416	0.302707	11.4401	10.1864	0.00449129
Brain	ENSONIG00000000692:E102	ENSONIG00000000692	syne1b	E102	12.3504	38.5831	0.18783	0.113441	0.150459	0.545258	0.944906	GL831153.1	1216231	1216414	ENSONIT00000000872	exonic_part	0.999495	0.680906	0.340452	12.8679	12.0708	0.00449129
Brain	ENSONIG00000000692:E103	ENSONIG00000000692	syne1b	E103	9.68835	24.5412	0.135669	0.143194	0.139191	0.547345	0.94518	GL831153.1	1216685	1216844	ENSONIT00000000872	exonic_part	0.999495	0.652865	0.326432	10.2483	9.43044	0.00449129
Brain	ENSONIG00000000692:E104	ENSONIG00000000692	syne1b	E104	18.7449	53.0562	0.0395839	0.0765024	0.0541908	0.0655946	0.616884	GL831153.1	1216970	1217121	ENSONIT00000000872	exonic_part	0.694307	0.821604	0.410801	18.2093	18.819	0.00449129
Brain	ENSONIG00000000692:E105	ENSONIG00000000692	syne1b	E105	28.8805	150.007	0.0776609	0.0514642	0.0665286	0.447903	0.922035	GL831153.1	1217262	1217442	ENSONIT00000000872	exonic_part	0.989513	0.355868	0.177933	32.6425	24.4389	0.00449129
Brain	ENSONIG00000000692:E106	ENSONIG00000000692	syne1b	E106	57.4663	258.738	0.0261377	0.0284301	0.0270946	0.27664	0.85531	GL831153.1	1217548	1218174	ENSONIT00000000872	exonic_part	0.934471	0.342072	0.171035	65.3686	48.4323	0.00449129
Brain	ENSONIG00000000692:E107	ENSONIG00000000692	syne1b	E107	30.4188	91.2269	0.0216359	0.0491225	0.0329063	0.427052	0.916336	GL831153.1	1219102	1219256	ENSONIT00000000872	exonic_part	0.985609	0.318156	0.159077	34.8816	25.4442	0.00449129
Brain	ENSONIG00000000692:E108	ENSONIG00000000692	syne1b	E108	22.6339	97.4032	0.0278409	0.0642438	0.0427178	0.889697	0.993059	GL831153.1	1219350	1219517	ENSONIT00000000872	exonic_part	1	0.0564109	0.0282054	27.7525	16.8998	0.00449129
Brain	ENSONIG00000000692:E109	ENSONIG00000000692	syne1b	E109	21.0855	132.402	0.0394028	0.0685827	0.0516887	0.626825	0.959436	GL831153.1	1219611	1219735	ENSONIT00000000872	exonic_part	1	-0.208608	-0.104304	27.7488	14.0697	0.00449129
Brain	ENSONIG00000000692:E110	ENSONIG00000000692	syne1b	E110	39.4172	256.199	0.0197298	0.0390861	0.0278033	0.748449	0.977928	GL831153.1	1219908	1220096	ENSONIT00000000872	exonic_part	1	-0.0720033	-0.0360015	50.637	28.2237	0.00449129
Brain	ENSONIG00000000692:E111	ENSONIG00000000692	syne1b	E111	45.0022	195.942	0.00981079	0.0348755	0.0202902	0.722282	0.974458	GL831153.1	1220211	1220310	ENSONIT00000000872	exonic_part	1	0.14664	0.0733194	54.9157	35.5847	0.00449129
Brain	ENSONIG00000000692:E112	ENSONIG00000000692	syne1b	E112	52.7799	134.904	0.00491837	0.0304964	0.0159268	0.148965	0.758901	GL831153.1	1220408	1220636	ENSONIT00000000872	exonic_part	0.840293	0.412312	0.206155	59.7472	46.4703	0.00449129
Brain	ENSONIG00000000692:E113	ENSONIG00000000692	syne1b	E113	30.2815	72.5525	0.0275981	0.0493218	0.0362958	0.258054	0.844977	GL831153.1	1221542	1221693	ENSONIT00000000872	exonic_part	0.92439	0.455761	0.22788	33.901	27.1909	0.00449129
Brain	ENSONIG00000000692:E114	ENSONIG00000000692	syne1b	E114	25.5377	50.0317	0.000263511	0.0575254	0.0245649	0.465674	0.926611	GL831153.1	1221892	1222053	ENSONIT00000000872	exonic_part	0.991972	0.291334	0.145666	29.8269	21.3635	0.00449129
Brain	ENSONIG00000000692:E115	ENSONIG00000000692	syne1b	E115	21.6218	185.271	0.0422749	0.0670095	0.053417	0.0912224	0.676344	GL831153.1	1222200	1222341	ENSONIT00000000872	exonic_part	0.755925	-0.747029	-0.373513	32.1114	11.2222	0.00449129
Brain	ENSONIG00000000692:E116	ENSONIG00000000692	syne1b	E116	32.8173	231.76	0.000363786	0.0459093	0.0202198	0.273703	0.853471	GL831153.1	1224145	1224322	ENSONIT00000000872	exonic_part	0.932835	-0.334232	-0.167115	44.6336	20.7585	0.00449129
Brain	ENSONIG00000000692:E117	ENSONIG00000000692	syne1b	E117	32.0495	250.613	0.00787501	0.0468856	0.0238445	0.303852	0.869852	GL831153.1	1224437	1224605	ENSONIT00000000872	exonic_part	0.947256	-0.348849	-0.174424	43.6784	20.1091	0.00449129
Brain	ENSONIG00000000692:E118	ENSONIG00000000692	syne1b	E118	21.2202	160.802	0.0554517	0.0681802	0.0603986	0.960196	0.997773	GL831153.1	1225155	1225320	ENSONIT00000000872	exonic_part	1	-0.107594	-0.0537969	27.1961	14.7864	0.00449129
Brain	ENSONIG00000000692:E119	ENSONIG00000000692	syne1b	E119	12.4531	110.012	0.178749	0.112548	0.152057	0.963001	0.997884	GL831153.1	1225504	1225613	ENSONIT00000000872	exonic_part	1	-0.221002	-0.110501	16.241	8.16255	0.00449129
Brain	ENSONIG00000000692:E120	ENSONIG00000000692	syne1b	E120	20.8641	177.203	0.0962044	0.0692556	0.0854593	0.56892	0.948728	GL831153.1	1226374	1226583	ENSONIT00000000872	exonic_part	1	0.153985	0.0769923	24.9232	16.2353	0.00449129
Brain	ENSONIG00000000692:E121	ENSONIG00000000692	syne1b	E121	22.2181	59.2753	0.0456581	0.0653497	0.0541345	0.0280798	0.467576	GL831153.1	1226770	1226929	ENSONIT00000000872	exonic_part	0.535559	0.981765	0.490881	20.5011	23.6583	0.00449129
Brain	ENSONIG00000000692:E122	ENSONIG00000000692	syne1b	E122	23.6041	43.2939	0.0253902	0.0618154	0.0404339	0.0857032	0.66536	GL831153.1	1227123	1227258	ENSONIT00000000872	exonic_part	0.744608	0.723832	0.361915	23.8911	23.0676	0.00449129
Brain	ENSONIG00000000692:E123	ENSONIG00000000692	syne1b	E123	17.8142	57.3418	0.0484482	0.0802297	0.0613824	0.23709	0.832144	GL831153.1	1227425	1227590	ENSONIT00000000872	exonic_part	0.912197	0.540658	0.270328	19.0471	16.2106	0.00449129
Brain	ENSONIG00000000692:E124	ENSONIG00000000692	syne1b	E124	14.2383	141.688	0.140798	0.0990831	0.121193	0.100314	0.691404	GL831153.1	1227674	1227833	ENSONIT00000000872	exonic_part	0.771647	-1.14491	-0.572456	22.5688	5.9852	0.00449129
Brain	ENSONIG00000000692:E125	ENSONIG00000000692	syne1b	E125	19.3809	309.165	0.161986	0.0741611	0.124594	0.129017	0.735754	GL831153.1	1227964	1228132	ENSONIT00000000872	exonic_part	0.816996	-1.22521	-0.612603	31.1177	7.80987	0.00449129
Brain	ENSONIG00000000692:E126	ENSONIG00000000692	syne1b	E126	20.8064	223.435	0.0814305	0.0694336	0.0764982	0.155351	0.765125	GL831153.1	1228540	1228684	ENSONIT00000000872	exonic_part	0.845958	-0.867534	-0.433766	31.6533	10.1755	0.00449129
Brain	ENSONIG00000000692:E127	ENSONIG00000000692	syne1b	E127	27.2941	171.857	0.0218279	0.0541556	0.034522	0.309453	0.87312	GL831153.1	1228767	1228920	ENSONIT00000000872	exonic_part	0.950283	-0.389861	-0.19493	38.111	17.0514	0.00449129
Brain	ENSONIG00000000692:E128	ENSONIG00000000692	syne1b	E128	31.7199	234.745	0.130347	0.0473191	0.0872071	0.553944	0.946465	GL831153.1	1229049	1229214	ENSONIT00000000872	exonic_part	0.999893	-0.137558	-0.0687785	41.5488	22.1305	0.00449129
Brain	ENSONIG00000000692:E129	ENSONIG00000000692	syne1b	E129	31.1882	174.242	0.0779198	0.0480379	0.0637461	0.907115	0.994501	GL831153.1	1229366	1229569	ENSONIT00000000872	exonic_part	1	0.173929	0.0869641	37.6916	24.8908	0.00449129
Brain	ENSONIG00000000692:E130	ENSONIG00000000692	syne1b	E130	20.1575	85.0277	0.110549	0.0715027	0.0929963	0.319626	0.877808	GL831153.1	1229994	1230091	ENSONIT00000000872	exonic_part	0.954473	0.535316	0.267657	21.894	18.5622	0.00449129
Brain	ENSONIG00000000692:E131	ENSONIG00000000692	syne1b	E131	25.6195	108.767	0.0985105	0.0573583	0.0804273	0.0134299	0.353191	GL831153.1	1230179	1230348	ENSONIT00000000872	exonic_part	0.40932	1.26613	0.633065	21.3669	29.9939	0.00449129
Brain	ENSONIG00000000692:E132	ENSONIG00000000692	syne1b	E132	33.4434	222.136	0.114513	0.0451464	0.0848545	0.0882603	0.670587	GL831153.1	1230449	1230562	ENSONIT00000000872	exonic_part	0.750158	0.930719	0.465358	31.7425	35.3194	0.00449129
Brain	ENSONIG00000000692:E133	ENSONIG00000000692	syne1b	E133	41.9826	150.369	0.0493455	0.037013	0.0442719	0.038746	0.520916	GL831153.1	1230653	1230818	ENSONIT00000000872	exonic_part	0.593278	0.799553	0.399775	41.864	42.5245	0.00449129
Brain	ENSONIG00000000692:E134	ENSONIG00000000692	syne1b	E134	31.5009	100.779	0.0150568	0.0476123	0.0286093	0.591867	0.953009	GL831153.1	1231270	1231408	ENSONIT00000000872	exonic_part	1	0.213908	0.106954	37.6096	25.5298	0.00449129
Brain	ENSONIG00000000692:E135	ENSONIG00000000692	syne1b	E135	21.4004	100.426	0.0182885	0.0676496	0.0394922	0.550518	0.945719	GL831153.1	1231487	1231595	ENSONIT00000000872	exonic_part	0.999743	-0.229681	-0.11484	28.6828	14.3331	0.00449129
Brain	ENSONIG00000000692:E136	ENSONIG00000000692	syne1b	E136	3.70043	32.9824	1.22934	0.366557	0.807741	0.506432	0.936928	GL831153.1	1232048	1232105	ENSONIT00000000872	exonic_part	0.997091	-1.33552	-0.66776	5.91445	1.37299	0.00449129
Brain	ENSONIG00000000692:E137	ENSONIG00000000692	syne1b	E137	19.5282	176.258	0.0449049	0.0736406	0.0570713	0.201225	0.80649	GL831153.1	1232481	1232591	ENSONIT00000000872	exonic_part	0.886387	-0.63394	-0.316969	28.1623	10.641	0.00449129
Brain	ENSONIG00000000692:E138	ENSONIG00000000692	syne1b	E138	26.0558	168.519	0.0358385	0.0564842	0.0442048	0.789613	0.982846	GL831153.1	1233202	1233399	ENSONIT00000000872	exonic_part	1	-0.136281	-0.0681402	33.7763	18.0056	0.00449129
Brain	ENSONIG00000000692:E139	ENSONIG00000000692	syne1b	E139	22.2659	104.314	0.0729815	0.0652204	0.0698247	0.330891	0.882731	GL831153.1	1233497	1233676	ENSONIT00000000872	exonic_part	0.95881	0.393514	0.196756	24.9634	19.1878	0.00449129
Brain	ENSONIG00000000692:E140	ENSONIG00000000692	syne1b	E140	23.9629	78.301	0.0646117	0.060967	0.0630168	0.0654026	0.616436	GL831153.1	1233942	1234035	ENSONIT00000000872	exonic_part	0.693767	0.872312	0.436155	23.2674	24.8898	0.00449129
Brain	ENSONIG00000000692:E141	ENSONIG00000000692	syne1b	E141	0.506681	1.54035	1.1245	2.64455	1.89251	0.728757	NA	GL831153.1	1234563	1234584	ENSONIT00000000872	exonic_part	1	NA	NA	NA	NA	0.00449129
Brain	ENSONIG00000000692:E142	ENSONIG00000000692	syne1b	E142	29.7081	57.0339	0.0209241	0.0501742	0.0331058	0.17302	0.781778	GL831153.1	1234929	1235013	ENSONIT00000000872	exonic_part	0.862143	0.502742	0.25137	32.6004	27.01	0.00449129
Brain	ENSONIG00000000692:E143	ENSONIG00000000692	syne1b	E143	32.0224	25.6719	0.00114867	0.0469209	0.0212212	0.0756903	0.643435	GL831153.1	1236909	1237005	ENSONIT00000000872	exonic_part	0.721652	0.573053	0.286525	34.1781	29.7228	0.00449129
Brain	ENSONIG00000000692:E144	ENSONIG00000000692	syne1b	E144	25.5123	14.3115	0.000144447	0.0575776	0.0225552	0.00446821	0.219251	GL831153.1	1239427	1239489	ENSONIT00000000872	exonic_part	0.259122	0.98046	0.490228	23.6376	27.246	0.00449129
Brain	ENSONIG00000000692:E145	ENSONIG00000000692	syne1b	E145	2.22657	6.61053	1.08903	0.605783	0.879158	0.327305	NA	GL831153.1	1246973	1247040	ENSONIT00000000872	exonic_part	0.957703	NA	NA	NA	NA	0.00449129
Brain	ENSONIG00000000692:J146	ENSONIG00000000692	syne1b	J146	163.476	4050.5	0.0083373	0.0119553	0.0097056	0.181966	0.790059	GL831153.1	1173583	1176166	ENSONIT00000000872	splice_site	0.870443	-0.254975	-0.127485	219.11	107.978	0.00449129
Brain	ENSONIG00000000692:J147	ENSONIG00000000692	syne1b	J147	146.363	2766.06	0.0114246	0.0127408	0.0119543	0.340589	0.886767	GL831153.1	1176225	1177111	ENSONIT00000000872	splice_site	0.962446	-0.191369	-0.095683	193.484	99.5143	0.00449129
Brain	ENSONIG00000000692:J148	ENSONIG00000000692	syne1b	J148	219.095	5618.54	9.97751e-06	0.0102499	0.00316826	0.21911	0.820197	GL831153.1	1177204	1177877	ENSONIT00000000872	splice_site	0.900011	-0.146084	-0.07304	285.681	151.771	0.00449129
Brain	ENSONIG00000000692:J149	ENSONIG00000000692	syne1b	J149	202.621	15418.4	0.037197	0.0106575	0.0259132	0.0159371	0.377766	GL831153.1	1178090	1178201	ENSONIT00000000872	splice_site	0.436279	-0.703775	-0.35188	296.007	107.813	0.00449129
Brain	ENSONIG00000000692:J150	ENSONIG00000000692	syne1b	J150	147.174	7580.5	0.0211906	0.0126994	0.017771	0.0034595	0.193981	GL831153.1	1178330	1178445	ENSONIT00000000872	splice_site	0.23028	-0.738666	-0.369327	216.196	76.6275	0.00449129
Brain	ENSONIG00000000692:J151	ENSONIG00000000692	syne1b	J151	214.724	4825.98	0.000776271	0.010352	0.00437888	0.540385	0.943736	GL831153.1	1178646	1178836	ENSONIT00000000872	splice_site	0.999297	-0.0751976	-0.0375979	275.319	153.359	0.00449129
Brain	ENSONIG00000000692:J152	ENSONIG00000000692	syne1b	J152	285.182	11637.8	0.0137312	0.00908837	0.0120196	0.570633	0.949143	GL831153.1	1179048	1179194	ENSONIT00000000872	splice_site	1	-0.125383	-0.0626895	370.502	199.63	0.00449129
Brain	ENSONIG00000000692:J153	ENSONIG00000000692	syne1b	J153	222.125	6484.43	0.000890075	0.0101816	0.00452035	0.21416	0.817027	GL831153.1	1179321	1179569	ENSONIT00000000872	splice_site	0.896874	-0.168502	-0.084249	290.887	152.22	0.00449129
Brain	ENSONIG00000000692:J154	ENSONIG00000000692	syne1b	J154	64.6553	1774.42	0.000369266	0.0222231	0.010133	5.54073e-06	0.00255871	GL831153.1	1179697	1180407	ENSONIT00000000872	splice_site	0.00315995	-1.07682	-0.538405	100.765	28.1516	0.00449129
Brain	ENSONIG00000000692:J155	ENSONIG00000000692	syne1b	J155	65.4659	1671.49	0.0716161	0.0220128	0.0472698	0.0111979	0.327967	GL831153.1	1180476	1180838	ENSONIT00000000872	splice_site	0.380641	-0.908135	-0.454065	100.048	31.3893	0.00449129
Brain	ENSONIG00000000692:J156	ENSONIG00000000692	syne1b	J156	203.652	7350.73	0.00244977	0.01063	0.00523104	0.0262784	0.457402	GL831153.1	1181166	1181253	ENSONIT00000000872	splice_site	0.524414	-0.332637	-0.166314	276.311	129.381	0.00449129
Brain	ENSONIG00000000692:J157	ENSONIG00000000692	syne1b	J157	218.427	7059.69	0.0195823	0.0102653	0.0157377	0.408485	0.911327	GL831153.1	1181445	1181664	ENSONIT00000000872	splice_site	0.982252	-0.184002	-0.0919989	286.739	148.391	0.00449129
Brain	ENSONIG00000000692:J158	ENSONIG00000000692	syne1b	J158	273.229	7825.3	0.00224783	0.00925684	0.00491773	0.490439	0.93278	GL831153.1	1181802	1182017	ENSONIT00000000872	splice_site	0.995042	-0.0926914	-0.0463442	351.741	193.733	0.00449129
Brain	ENSONIG00000000692:J159	ENSONIG00000000692	syne1b	J159	266.736	8303.68	0.0146512	0.00935468	0.0125644	0.475125	0.92883	GL831153.1	1182200	1182373	ENSONIT00000000872	splice_site	0.993109	-0.139072	-0.069534	347.87	185.681	0.00449129
Brain	ENSONIG00000000692:J160	ENSONIG00000000692	syne1b	J160	187.431	2477.28	0.0316741	0.0110968	0.0228749	0.463284	0.926078	GL831153.1	1182524	1182624	ENSONIT00000000872	splice_site	0.991746	0.225095	0.112545	223.144	152.126	0.00449129
Brain	ENSONIG00000000692:J161	ENSONIG00000000692	syne1b	J161	192.777	3582.12	0.00836438	0.0109343	0.00931946	0.794895	0.983751	GL831153.1	1182812	1183154	ENSONIT00000000872	splice_site	1	0.0550242	0.0275115	239.691	145.738	0.00449129
Brain	ENSONIG00000000692:J162	ENSONIG00000000692	syne1b	J162	233.271	5191.68	0.00492495	0.00994533	0.00667096	0.990647	1	GL831153.1	1183317	1183403	ENSONIT00000000872	splice_site	1	0.0131308	0.00656522	293.727	173.62	0.00449129
Brain	ENSONIG00000000692:J163	ENSONIG00000000692	syne1b	J163	203.982	5683.69	0.000242986	0.0106213	0.00451614	0.116265	0.717413	GL831153.1	1183570	1183712	ENSONIT00000000872	splice_site	0.798441	-0.211258	-0.105627	270.552	137.516	0.00449129
Brain	ENSONIG00000000692:J164	ENSONIG00000000692	syne1b	J164	131.303	2927.51	0.0125884	0.0136014	0.0129809	0.248199	0.838746	GL831153.1	1183871	1184528	ENSONIT00000000872	splice_site	0.918479	-0.237538	-0.118767	175.617	87.5158	0.00449129
Brain	ENSONIG00000000692:J165	ENSONIG00000000692	syne1b	J165	68.8836	689.734	0.00972786	0.0211805	0.0142378	0.421258	0.914608	GL831153.1	1184684	1184836	ENSONIT00000000872	splice_site	0.984363	-0.175571	-0.0877849	91.0691	47.2835	0.00449129
Brain	ENSONIG00000000692:J166	ENSONIG00000000692	syne1b	J166	122.64	1239.47	0.000121501	0.0141922	0.00550042	0.990098	1	GL831153.1	1184962	1185130	ENSONIT00000000872	splice_site	1	0.00915117	0.00457552	154.288	90.9518	0.00449129
Brain	ENSONIG00000000692:J167	ENSONIG00000000692	syne1b	J167	205.142	2378.69	0.00271085	0.0105909	0.005517	0.187633	0.794521	GL831153.1	1185325	1185545	ENSONIT00000000872	splice_site	0.874656	0.20148	0.100738	245.153	164.491	0.00449129
Brain	ENSONIG00000000692:J168	ENSONIG00000000692	syne1b	J168	183.771	2123.87	0.00308216	0.0112134	0.0060127	0.15127	0.760764	GL831153.1	1185780	1185874	ENSONIT00000000872	splice_site	0.841935	0.240649	0.120322	217.111	149.644	0.00449129
Brain	ENSONIG00000000692:J169	ENSONIG00000000692	syne1b	J169	153.698	1271.95	0.000509565	0.0123827	0.00560349	0.10852	0.70481	GL831153.1	1185969	1186059	ENSONIT00000000872	splice_site	0.785604	0.277901	0.138948	180.334	127.575	0.00449129
Brain	ENSONIG00000000692:J170	ENSONIG00000000692	syne1b	J170	105.194	1513.45	0.00263878	0.0156773	0.00749094	0.61603	0.957205	GL831153.1	1186207	1186416	ENSONIT00000000872	splice_site	1	-0.0877409	-0.0438699	134.707	74.3326	0.00449129
Brain	ENSONIG00000000692:J171	ENSONIG00000000692	syne1b	J171	84.6657	825.207	0.0180058	0.0182086	0.0180807	0.374005	0.900541	GL831153.1	1186571	1186674	ENSONIT00000000872	splice_site	0.974407	0.225993	0.112995	99.7897	68.2344	0.00449129
Brain	ENSONIG00000000692:J172	ENSONIG00000000692	syne1b	J172	102.146	1035.52	0.00747502	0.0159889	0.0107565	0.620119	0.958128	GL831153.1	1186821	1186912	ENSONIT00000000872	splice_site	1	0.12838	0.0641895	124.545	79.6582	0.00449129
Brain	ENSONIG00000000692:J173	ENSONIG00000000692	syne1b	J173	112.653	788.608	3.45176e-05	0.0149861	0.00546918	0.476118	0.929097	GL831153.1	1187095	1187304	ENSONIT00000000872	splice_site	0.993204	0.129649	0.0648238	137.224	87.8288	0.00449129
Brain	ENSONIG00000000692:J174	ENSONIG00000000692	syne1b	J174	113.623	1885.82	0.035136	0.0149029	0.0268233	0.374107	0.900554	GL831153.1	1187509	1187615	ENSONIT00000000872	splice_site	0.974407	0.26973	0.134863	132.842	93.5247	0.00449129
Brain	ENSONIG00000000692:J175	ENSONIG00000000692	syne1b	J175	95.619	2057.97	0.0428006	0.0167228	0.0320309	0.914447	0.994988	GL831153.1	1187749	1187916	ENSONIT00000000872	splice_site	1	-0.0325438	-0.0162717	121.02	69.3233	0.00449129
Brain	ENSONIG00000000692:J176	ENSONIG00000000692	syne1b	J176	80.8514	1845.6	0.0342096	0.0188206	0.0279763	0.321491	0.878437	GL831153.1	1188087	1188232	ENSONIT00000000872	splice_site	0.954988	-0.345923	-0.17296	109.694	50.6805	0.00449129
Brain	ENSONIG00000000692:J177	ENSONIG00000000692	syne1b	J177	98.3294	1524.79	0.0281889	0.0164062	0.0235674	0.492553	0.933246	GL831153.1	1188388	1188467	ENSONIT00000000872	splice_site	0.995259	0.146859	0.0734289	118.583	76.7933	0.00449129
Brain	ENSONIG00000000692:J178	ENSONIG00000000692	syne1b	J178	147.213	1692.16	0.0129943	0.0126975	0.0128795	0.382718	0.902969	GL831153.1	1188623	1188738	ENSONIT00000000872	splice_site	0.976203	0.182917	0.091457	176.098	116.774	0.00449129
Brain	ENSONIG00000000692:J179	ENSONIG00000000692	syne1b	J179	120.697	1142.41	2.09873e-05	0.0143364	0.00479978	0.515732	0.939119	GL831153.1	1188915	1189206	ENSONIT00000000872	splice_site	0.997859	0.117455	0.0587265	147.164	93.4214	0.00449129
Brain	ENSONIG00000000692:J180	ENSONIG00000000692	syne1b	J180	127.911	441.321	0.00691957	0.0138232	0.00951618	0.021203	0.423183	GL831153.1	1189356	1189517	ENSONIT00000000872	splice_site	0.486562	0.450023	0.225008	142.052	113.004	0.00449129
Brain	ENSONIG00000000692:J181	ENSONIG00000000692	syne1b	J181	152.744	1748.38	0.0186464	0.0124274	0.0162007	0.590673	0.952743	GL831153.1	1189700	1189964	ENSONIT00000000872	splice_site	1	0.127426	0.0637119	186.988	119.396	0.00449129
Brain	ENSONIG00000000692:J182	ENSONIG00000000692	syne1b	J182	127.533	1289.46	0.00969618	0.0138487	0.0111906	0.802783	0.984535	GL831153.1	1190097	1190195	ENSONIT00000000872	splice_site	1	0.0517385	0.0258689	159.247	96.6097	0.00449129
Brain	ENSONIG00000000692:J183	ENSONIG00000000692	syne1b	J183	73.3947	1541.51	0.050772	0.0202006	0.0381958	0.647431	0.962831	GL831153.1	1190392	1190599	ENSONIT00000000872	splice_site	1	-0.178608	-0.0893032	96.0808	49.7821	0.00449129
Brain	ENSONIG00000000692:J184	ENSONIG00000000692	syne1b	J184	43.5922	306.778	0.0012582	0.0304303	0.0143255	0.43444	0.918632	GL831153.1	1190731	1191214	ENSONIT00000000872	splice_site	0.987193	-0.206859	-0.103429	57.2378	29.0713	0.00449129
Brain	ENSONIG00000000692:J185	ENSONIG00000000692	syne1b	J185	80.1753	255.28	0.00373934	0.0189351	0.00939241	0.212921	0.816338	GL831153.1	1191388	1191509	ENSONIT00000000872	splice_site	0.896271	0.267792	0.133895	94.3153	66.3668	0.00449129
Brain	ENSONIG00000000692:J186	ENSONIG00000000692	syne1b	J186	110.267	1033.44	0.0173143	0.015197	0.0165359	0.710676	0.973088	GL831153.1	1191710	1191811	ENSONIT00000000872	splice_site	1	0.083286	0.0416425	136.717	84.7481	0.00449129
Brain	ENSONIG00000000692:J187	ENSONIG00000000692	syne1b	J187	77.3761	1436.16	0.0261452	0.0194306	0.0234355	0.384941	0.903794	GL831153.1	1191931	1192038	ENSONIT00000000872	splice_site	0.976907	-0.246704	-0.123351	103.397	51.1401	0.00449129
Brain	ENSONIG00000000692:J188	ENSONIG00000000692	syne1b	J188	58.6664	1119.51	0.0387767	0.0239571	0.0326745	0.292365	0.863878	GL831153.1	1192140	1192359	ENSONIT00000000872	splice_site	0.942027	-0.369194	-0.184596	80.4081	36.5384	0.00449129
Brain	ENSONIG00000000692:J189	ENSONIG00000000692	syne1b	J189	59.295	319.326	0.000241606	0.0237586	0.00994354	0.600349	0.954381	GL831153.1	1192569	1192813	ENSONIT00000000872	splice_site	1	0.13362	0.0668095	71.7858	46.097	0.00449129
Brain	ENSONIG00000000692:J190	ENSONIG00000000692	syne1b	J190	71.533	487.296	0.0110164	0.02059	0.014863	0.718458	0.973945	GL831153.1	1192969	1193081	ENSONIT00000000872	splice_site	1	0.0953368	0.047668	87.3251	54.603	0.00449129
Brain	ENSONIG00000000692:J191	ENSONIG00000000692	syne1b	J191	81.954	745.625	0.0475377	0.0186378	0.0347986	0.83602	0.988624	GL831153.1	1193210	1193298	ENSONIT00000000872	splice_site	1	0.110789	0.0553941	100.012	63.1855	0.00449129
Brain	ENSONIG00000000692:J192	ENSONIG00000000692	syne1b	J192	1.6798	1.32074	0.0196713	0.659013	0.291394	0.559832	NA	GL831153.1	1193452	1193580	ENSONIT00000000872	splice_site	1	NA	NA	NA	NA	0.00449129
Brain	ENSONIG00000000692:J193	ENSONIG00000000692	syne1b	J193	99.8208	1263.33	0.0234559	0.0162393	0.020567	0.976316	0.998723	GL831153.1	1193696	1194068	ENSONIT00000000872	splice_site	1	-0.0178211	-0.00891045	125.99	72.8937	0.00449129
Brain	ENSONIG00000000692:J194	ENSONIG00000000692	syne1b	J194	102.818	980.865	0.0056964	0.0159186	0.00973638	0.89365	0.993506	GL831153.1	1194200	1194435	ENSONIT00000000872	splice_site	1	0.027228	0.0136138	128.029	76.4001	0.00449129
Brain	ENSONIG00000000692:J195	ENSONIG00000000692	syne1b	J195	104.069	1503.88	0.0246629	0.0157902	0.0210076	0.633873	0.960547	GL831153.1	1194627	1195564	ENSONIT00000000872	splice_site	1	-0.0963532	-0.048176	135.105	74.0884	0.00449129
Brain	ENSONIG00000000692:J196	ENSONIG00000000692	syne1b	J196	96.9646	751.874	0.00912785	0.0165634	0.0118324	0.680856	0.9683	GL831153.1	1195741	1195867	ENSONIT00000000872	splice_site	1	0.104354	0.0521763	119.564	75.2079	0.00449129
Brain	ENSONIG00000000692:J197	ENSONIG00000000692	syne1b	J197	77.8041	607.211	0.00508313	0.0193526	0.010595	0.912883	0.994928	GL831153.1	1196062	1196283	ENSONIT00000000872	splice_site	1	-0.0072272	-0.00361357	98.8507	57.6163	0.00449129
Brain	ENSONIG00000000692:J198	ENSONIG00000000692	syne1b	J198	27.5482	60.3653	0.0195992	0.0451027	0.0299512	0.663839	0.965696	GL831153.1	1196445	1196644	ENSONIT00000000872	splice_site	1	0.166822	0.0834105	33.0974	21.7484	0.00449129
Brain	ENSONIG00000000692:J199	ENSONIG00000000692	syne1b	J199	0.506681	1.54035	1.1245	2.17271	1.64662	0.7008	NA	GL831153.1	1196758	1196897	ENSONIT00000000872	splice_site	1	NA	NA	NA	NA	0.00449129
Brain	ENSONIG00000000692:J200	ENSONIG00000000692	syne1b	J200	0	0	NA	Inf	NA	NA	NA	GL831153.1	1197072	1197265	ENSONIT00000000872	splice_site	NA	NA	NA	NA	NA	0.00449129
Brain	ENSONIG00000000692:J201	ENSONIG00000000692	syne1b	J201	89.1581	804.319	2.20294e-05	0.017555	0.00583629	0.923006	0.995585	GL831153.1	1197459	1197664	ENSONIT00000000872	splice_site	1	-0.00367319	-0.00183658	112.137	65.5382	0.00449129
Brain	ENSONIG00000000692:J202	ENSONIG00000000692	syne1b	J202	66.6352	986.387	0.0194941	0.0217184	0.0204134	0.156268	0.765932	GL831153.1	1197808	1198055	ENSONIT00000000872	splice_site	0.846662	-0.363858	-0.181928	91.6169	41.7994	0.00449129
Brain	ENSONIG00000000692:J203	ENSONIG00000000692	syne1b	J203	60.9484	952.665	0.0613168	0.0232562	0.043445	0.321325	0.878359	GL831153.1	1198238	1198358	ENSONIT00000000872	splice_site	0.954961	-0.311011	-0.155504	82.7938	39.1605	0.00449129
Brain	ENSONIG00000000692:J204	ENSONIG00000000692	syne1b	J204	82.7859	406.225	0.00797306	0.0185032	0.0120168	0.0756075	0.643276	GL831153.1	1198481	1198636	ENSONIT00000000872	splice_site	0.721439	0.429713	0.214855	92.7536	72.934	0.00449129
Brain	ENSONIG00000000692:J205	ENSONIG00000000692	syne1b	J205	80.1321	219.046	0.00247688	0.0189425	0.00913477	0.0079454	0.283753	GL831153.1	1198822	1198970	ENSONIT00000000872	splice_site	0.331605	0.573287	0.286641	85.9809	74.6004	0.00449129
Brain	ENSONIG00000000692:J206	ENSONIG00000000692	syne1b	J206	66.717	210.975	0.000231555	0.0216982	0.0091371	0.0996588	0.690383	GL831153.1	1199108	1199207	ENSONIT00000000872	splice_site	0.770549	0.377435	0.188716	75.8485	57.5785	0.00449129
Brain	ENSONIG00000000692:J207	ENSONIG00000000692	syne1b	J207	107.075	1097.1	0.0096736	0.015494	0.0119007	0.92586	0.995784	GL831153.1	1199390	1199518	ENSONIT00000000872	splice_site	1	-0.00979743	-0.00489865	135.899	79.0697	0.00449129
Brain	ENSONIG00000000692:J208	ENSONIG00000000692	syne1b	J208	29.2795	129.107	0.0507753	0.0427454	0.0474816	0.953041	0.997307	GL831153.1	1199671	1199779	ENSONIT00000000872	splice_site	1	0.0713747	0.0356872	36.5973	22.5159	0.00449129
Brain	ENSONIG00000000692:J209	ENSONIG00000000692	syne1b	J209	15.2293	65.0863	0.100737	0.0773496	0.0911247	0.505804	0.936829	GL831153.1	1199935	1200132	ENSONIT00000000872	splice_site	0.997066	0.366809	0.183404	17.231	13.0056	0.00449129
Brain	ENSONIG00000000692:J210	ENSONIG00000000692	syne1b	J210	57.0999	464.842	0.0149742	0.0244707	0.0187532	0.881793	0.99261	GL831153.1	1200298	1200428	ENSONIT00000000872	splice_site	1	0.0631438	0.0315717	70.7902	43.3076	0.00449129
Brain	ENSONIG00000000692:J211	ENSONIG00000000692	syne1b	J211	74.0052	177.199	0.00400698	0.0200771	0.0103916	0.0504066	0.569354	GL831153.1	1200697	1200794	ENSONIT00000000872	splice_site	0.643968	0.450807	0.225401	82.5807	65.8984	0.00449129
Brain	ENSONIG00000000692:J212	ENSONIG00000000692	syne1b	J212	96.3132	396.045	0.0116135	0.01664	0.0135498	0.0281152	0.467721	GL831153.1	1201013	1201099	ENSONIT00000000872	splice_site	0.535763	0.521907	0.260951	104.837	87.7369	0.00449129
Brain	ENSONIG00000000692:J213	ENSONIG00000000692	syne1b	J213	69.4513	583.337	0.0318217	0.0210502	0.0274694	0.407723	0.911001	GL831153.1	1201244	1201348	ENSONIT00000000872	splice_site	0.982089	0.231171	0.115585	81.979	56.2728	0.00449129
Brain	ENSONIG00000000692:J214	ENSONIG00000000692	syne1b	J214	52.0833	134.355	7.11509e-05	0.0263232	0.00997937	0.205387	0.810385	GL831153.1	1201686	1201800	ENSONIT00000000872	splice_site	0.890249	0.310092	0.155045	59.9816	43.4902	0.00449129
Brain	ENSONIG00000000692:J215	ENSONIG00000000692	syne1b	J215	17.425	107.493	0.109828	0.0682627	0.0914977	0.90439	0.994391	GL831153.1	1203961	1204192	ENSONIT00000000872	splice_site	1	-0.00938538	-0.00469268	21.9883	12.7948	0.00449129
Brain	ENSONIG00000000692:J216	ENSONIG00000000692	syne1b	J216	48.1853	172.088	0.0298794	0.0280289	0.0291312	0.172162	0.780994	GL831153.1	1204458	1204735	ENSONIT00000000872	splice_site	0.861382	0.488339	0.244168	53.3688	43.742	0.00449129
Brain	ENSONIG00000000692:J217	ENSONIG00000000692	syne1b	J217	31.1451	49.1777	0.0209054	0.0404986	0.0284869	0.0618891	0.607469	GL831153.1	1204912	1205230	ENSONIT00000000872	splice_site	0.684407	0.673851	0.336924	32.5499	30.3471	0.00449129
Brain	ENSONIG00000000692:J218	ENSONIG00000000692	syne1b	J218	0.18985	0.216258	0.0280212	5.78989	2.5843	0.98223	NA	GL831153.1	1205365	1205435	ENSONIT00000000872	splice_site	1	NA	NA	NA	NA	0.00449129
Brain	ENSONIG00000000692:J219	ENSONIG00000000692	syne1b	J219	20.9927	77.0638	0.0145972	0.0575515	0.0321318	0.652527	0.96367	GL831153.1	1205582	1205708	ENSONIT00000000872	splice_site	1	-0.188813	-0.0944065	27.6487	14.211	0.00449129
Brain	ENSONIG00000000692:J220	ENSONIG00000000692	syne1b	J220	0.7594	3.46013	1.55274	1.4514	1.50008	0.645547	NA	GL831153.1	1205885	1206394	ENSONIT00000000872	splice_site	1	NA	NA	NA	NA	0.00449129
Brain	ENSONIG00000000692:J221	ENSONIG00000000692	syne1b	J221	18.1348	213.666	0.175925	0.0657958	0.127658	0.371064	0.899521	GL831153.1	1206547	1206665	ENSONIT00000000872	splice_site	0.973484	-0.714044	-0.357021	26.7947	9.57714	0.00449129
Brain	ENSONIG00000000692:J222	ENSONIG00000000692	syne1b	J222	11.2554	35.1198	0.0332421	0.10281	0.0631058	0.543458	0.944584	GL831153.1	1206992	1207160	ENSONIT00000000872	splice_site	0.999495	-0.305843	-0.152921	15.0475	7.13113	0.00449129
Brain	ENSONIG00000000692:J223	ENSONIG00000000692	syne1b	J223	8.08875	10.8174	0.023444	0.141008	0.0725288	0.463544	0.926137	GL831153.1	1207331	1207509	ENSONIT00000000872	splice_site	0.991776	0.497212	0.248606	8.84269	7.30684	0.00449129
Brain	ENSONIG00000000692:J224	ENSONIG00000000692	syne1b	J224	1.09084	2.86421	1.16832	1.012	1.10363	0.757089	NA	GL831153.1	1207665	1207997	ENSONIT00000000872	splice_site	1	NA	NA	NA	NA	0.00449129
Brain	ENSONIG00000000692:J225	ENSONIG00000000692	syne1b	J225	22.0674	160.72	0.0257743	0.0550039	0.0374723	0.271737	0.852519	GL831153.1	1208249	1208355	ENSONIT00000000872	splice_site	0.931814	-0.477157	-0.238578	30.5757	12.8766	0.00449129
Brain	ENSONIG00000000692:J226	ENSONIG00000000692	syne1b	J226	32.4483	149.073	0.0416871	0.0390825	0.0406113	0.297691	0.86687	GL831153.1	1208520	1208727	ENSONIT00000000872	splice_site	0.944698	0.428741	0.214369	36.0852	28.4097	0.00449129
Brain	ENSONIG00000000692:J227	ENSONIG00000000692	syne1b	J227	21.2908	44.7283	0.0204405	0.0568191	0.0352183	0.327253	0.88136	GL831153.1	1208871	1209002	ENSONIT00000000872	splice_site	0.957654	0.42144	0.210719	23.8306	18.6759	0.00449129
Brain	ENSONIG00000000692:J228	ENSONIG00000000692	syne1b	J228	12.2266	24.6518	0.000505457	0.0950595	0.0393813	0.807391	0.985126	GL831153.1	1209156	1209349	ENSONIT00000000872	splice_site	1	-0.120178	-0.0600888	15.6576	8.43817	0.00449129
Brain	ENSONIG00000000692:J229	ENSONIG00000000692	syne1b	J229	11.2122	35.9614	0.121046	0.103186	0.113384	0.192671	0.799031	GL831153.1	1209522	1209619	ENSONIT00000000872	splice_site	0.87896	0.883668	0.441833	10.7766	11.6328	0.00449129
Brain	ENSONIG00000000692:J230	ENSONIG00000000692	syne1b	J230	20.7023	76.33	0.0180091	0.0582855	0.0363163	0.698797	0.9711	GL831153.1	1209784	1210112	ENSONIT00000000872	splice_site	1	-0.134015	-0.0670074	26.9505	14.3878	0.00449129
Brain	ENSONIG00000000692:J231	ENSONIG00000000692	syne1b	J231	33.2259	116.28	0.00100886	0.0382904	0.0179851	0.845929	0.989513	GL831153.1	1210268	1210752	ENSONIT00000000872	splice_site	1	-0.0429101	-0.021455	42.4927	24.1618	0.00449129
Brain	ENSONIG00000000692:J232	ENSONIG00000000692	syne1b	J232	27.6999	298.734	0.0150132	0.0448843	0.0280567	0.0133304	0.352332	GL831153.1	1210896	1211009	ENSONIT00000000872	splice_site	0.408327	-0.94037	-0.470184	42.1257	12.8847	0.00449129
Brain	ENSONIG00000000692:J233	ENSONIG00000000692	syne1b	J233	14.3125	125.923	0.152609	0.0819684	0.122794	0.207981	0.812024	GL831153.1	1211192	1211289	ENSONIT00000000872	splice_site	0.891913	-0.807212	-0.403605	21.2894	7.13228	0.00449129
Brain	ENSONIG00000000692:J234	ENSONIG00000000692	syne1b	J234	19.0241	190.098	0.226687	0.062965	0.156456	0.456307	0.924402	GL831153.1	1211467	1211675	ENSONIT00000000872	splice_site	0.99094	-0.299778	-0.149889	25.6615	12.2149	0.00449129
Brain	ENSONIG00000000692:J235	ENSONIG00000000692	syne1b	J235	19.7255	142.027	0.156955	0.0609123	0.116394	0.261921	0.847344	GL831153.1	1211812	1211894	ENSONIT00000000872	splice_site	0.926556	0.620307	0.310153	20.6222	18.5422	0.00449129
Brain	ENSONIG00000000692:J236	ENSONIG00000000692	syne1b	J236	23.6922	95.1241	0.0785493	0.0515908	0.0671622	0.476567	0.929161	GL831153.1	1212251	1212773	ENSONIT00000000872	splice_site	0.993218	0.516251	0.258125	26.078	21.8173	0.00449129
Brain	ENSONIG00000000692:J237	ENSONIG00000000692	syne1b	J237	23.0285	82.5494	0.0385912	0.0529268	0.044339	0.00216421	0.151487	GL831153.1	1212938	1213096	ENSONIT00000000872	splice_site	0.181576	1.34732	0.673658	18.5515	27.5578	0.00449129
Brain	ENSONIG00000000692:J238	ENSONIG00000000692	syne1b	J238	30.5626	140.473	0.0699315	0.0411707	0.0571797	0.815706	0.986031	GL831153.1	1213406	1213488	ENSONIT00000000872	splice_site	1	0.236072	0.118036	36.5337	25.183	0.00449129
Brain	ENSONIG00000000692:J239	ENSONIG00000000692	syne1b	J239	35.8311	98.8982	0.00899108	0.0358872	0.0194287	0.62619	0.959238	GL831153.1	1213661	1213789	ENSONIT00000000872	splice_site	1	0.149582	0.0747907	43.5735	28.2921	0.00449129
Brain	ENSONIG00000000692:J240	ENSONIG00000000692	syne1b	J240	27.588	109.405	0.0284917	0.0450451	0.0351977	0.679369	0.96812	GL831153.1	1214081	1214195	ENSONIT00000000872	splice_site	1	0.195901	0.0979501	33.0372	22.1509	0.00449129
Brain	ENSONIG00000000692:J241	ENSONIG00000000692	syne1b	J241	25.6268	112.312	0.0427614	0.0480916	0.044849	0.499808	0.93524	GL831153.1	1214345	1214427	ENSONIT00000000872	splice_site	0.996244	0.314434	0.157217	29.325	21.3398	0.00449129
Brain	ENSONIG00000000692:J242	ENSONIG00000000692	syne1b	J242	26.6859	262.782	0.0626718	0.0463908	0.0561029	0.672071	0.967072	GL831153.1	1214633	1215062	ENSONIT00000000872	splice_site	1	-0.240048	-0.120023	35.24	17.4862	0.00449129
Brain	ENSONIG00000000692:J243	ENSONIG00000000692	syne1b	J243	9.13265	145.664	0.571057	0.125489	0.36417	0.508737	0.937342	GL831153.1	1215175	1215341	ENSONIT00000000872	splice_site	0.997187	-1.16609	-0.583046	14.2589	3.72442	0.00449129
Brain	ENSONIG00000000692:J244	ENSONIG00000000692	syne1b	J244	7.00392	11.5462	0.0616925	0.162037	0.103484	0.693553	0.970211	GL831153.1	1215549	1215693	ENSONIT00000000872	splice_site	1	0.295598	0.147799	8.06655	5.79685	0.00449129
Brain	ENSONIG00000000692:J245	ENSONIG00000000692	syne1b	J245	7.15879	10.5128	0.0446078	0.158645	0.095814	0.556809	0.946831	GL831153.1	1215897	1216015	ENSONIT00000000872	splice_site	0.999958	0.500348	0.250174	7.98312	6.61093	0.00449129
Brain	ENSONIG00000000692:J246	ENSONIG00000000692	syne1b	J246	9.10686	19.1207	0.0980818	0.125829	0.111074	0.381023	0.902465	GL831153.1	1216117	1216231	ENSONIT00000000872	splice_site	0.975794	0.761383	0.380691	9.28084	9.20676	0.00449129
Brain	ENSONIG00000000692:J247	ENSONIG00000000692	syne1b	J247	5.10378	9.3254	0.0325603	0.220414	0.114402	0.866943	0.991291	GL831153.1	1216414	1216685	ENSONIT00000000872	splice_site	1	-0.107359	-0.0536794	6.72674	3.65706	0.00449129
Brain	ENSONIG00000000692:J248	ENSONIG00000000692	syne1b	J248	7.32141	25.7646	0.265301	0.155238	0.210118	0.298769	0.867388	GL831153.1	1216844	1216970	ENSONIT00000000872	splice_site	0.945147	1.27902	0.639509	6.13499	8.71052	0.00449129
Brain	ENSONIG00000000692:J249	ENSONIG00000000692	syne1b	J249	13.2425	79.9276	0.169399	0.0881684	0.1374	0.424287	0.915599	GL831153.1	1217121	1217262	ENSONIT00000000872	splice_site	0.985126	0.418049	0.209024	14.5623	11.3882	0.00449129
Brain	ENSONIG00000000692:J250	ENSONIG00000000692	syne1b	J250	21.2866	76.7152	0.0917736	0.0568292	0.0773342	0.238281	0.832843	GL831153.1	1217442	1217548	ENSONIT00000000872	splice_site	0.912907	0.650013	0.325006	21.8494	20.0503	0.00449129
Brain	ENSONIG00000000692:J251	ENSONIG00000000692	syne1b	J251	21.9287	33.337	0.0188165	0.0553187	0.0335041	0.137592	0.746071	GL831153.1	1218174	1219102	ENSONIT00000000872	splice_site	0.8274	0.595386	0.297692	23.0564	20.374	0.00449129
Brain	ENSONIG00000000692:J252	ENSONIG00000000692	syne1b	J252	14.9418	31.2585	0.0336769	0.0787367	0.0517111	0.266921	0.849852	GL831153.1	1219256	1219350	ENSONIT00000000872	splice_site	0.929158	0.548383	0.274191	15.829	13.5462	0.00449129
Brain	ENSONIG00000000692:J253	ENSONIG00000000692	syne1b	J253	13.6149	85.9609	0.104596	0.0859004	0.0967995	0.461558	0.925816	GL831153.1	1219517	1219611	ENSONIT00000000872	splice_site	0.991609	-0.444891	-0.222445	18.7792	8.08404	0.00449129
Brain	ENSONIG00000000692:J254	ENSONIG00000000692	syne1b	J254	13.3606	74.2237	0.0348571	0.0874352	0.0553943	0.43079	0.917459	GL831153.1	1219735	1219908	ENSONIT00000000872	splice_site	0.986445	-0.428707	-0.214353	18.4348	8.0254	0.00449129
Brain	ENSONIG00000000692:J255	ENSONIG00000000692	syne1b	J255	32.5815	124.55	0.0211225	0.0389441	0.0282476	0.747281	0.977808	GL831153.1	1220096	1220211	ENSONIT00000000872	splice_site	1	0.160735	0.080367	39.563	25.8905	0.00449129
Brain	ENSONIG00000000692:J256	ENSONIG00000000692	syne1b	J256	32.2987	95.9924	0.0136425	0.0392393	0.0239233	0.477302	0.929309	GL831153.1	1220310	1220408	ENSONIT00000000872	splice_site	0.993279	0.274211	0.137105	38.086	26.9535	0.00449129
Brain	ENSONIG00000000692:J257	ENSONIG00000000692	syne1b	J257	24.1044	60.0432	0.0354082	0.0507982	0.0414497	0.367672	0.898065	GL831153.1	1220636	1221542	ENSONIT00000000872	splice_site	0.972305	0.426337	0.213168	27.0899	21.2966	0.00449129
Brain	ENSONIG00000000692:J258	ENSONIG00000000692	syne1b	J258	13.4781	12.8215	0.0191327	0.086719	0.0461765	0.0577982	0.594365	GL831153.1	1221693	1221892	ENSONIT00000000872	splice_site	0.67054	0.916537	0.458268	13.0185	14.3725	0.00449129
Brain	ENSONIG00000000692:J259	ENSONIG00000000692	syne1b	J259	15.2596	69.6297	0.0296553	0.0772063	0.0520082	0.29711	0.866558	GL831153.1	1222053	1222200	ENSONIT00000000872	splice_site	0.944373	-0.441113	-0.220556	21.453	9.26049	0.00449129
Brain	ENSONIG00000000692:J260	ENSONIG00000000692	syne1b	J260	15.7913	147.992	0.0907922	0.0747831	0.0840479	0.157491	0.766816	GL831153.1	1222341	1224145	ENSONIT00000000872	splice_site	0.847593	-0.872175	-0.436087	23.7682	7.61416	0.00449129
Brain	ENSONIG00000000692:J261	ENSONIG00000000692	syne1b	J261	20.9059	86.5088	0.000955968	0.0577688	0.0260321	0.394782	0.907181	GL831153.1	1224322	1224437	ENSONIT00000000872	splice_site	0.979558	-0.312732	-0.156366	28.4255	13.4121	0.00449129
Brain	ENSONIG00000000692:J262	ENSONIG00000000692	syne1b	J262	15.5826	76.4225	0.0254607	0.0757142	0.0451992	0.579078	0.950767	GL831153.1	1224605	1225155	ENSONIT00000000872	splice_site	1	-0.282686	-0.141343	20.8879	10.0607	0.00449129
Brain	ENSONIG00000000692:J263	ENSONIG00000000692	syne1b	J263	10.3801	76.58	0.189362	0.111037	0.159293	0.998068	1	GL831153.1	1225320	1225504	ENSONIT00000000872	splice_site	1	-0.190498	-0.0952487	13.385	6.87027	0.00449129
Brain	ENSONIG00000000692:J264	ENSONIG00000000692	syne1b	J264	8.45128	45.6641	0.181598	0.135184	0.164213	0.621325	0.958296	GL831153.1	1225613	1226374	ENSONIT00000000872	splice_site	1	0.157271	0.0786355	9.94839	6.49627	0.00449129
Brain	ENSONIG00000000692:J265	ENSONIG00000000692	syne1b	J265	12.7084	47.6558	0.0628714	0.091654	0.0741478	0.567512	0.948516	GL831153.1	1226583	1226770	ENSONIT00000000872	splice_site	1	0.258219	0.12911	14.8154	10.374	0.00449129
Brain	ENSONIG00000000692:J266	ENSONIG00000000692	syne1b	J266	17.8343	41.71	0.0614076	0.0668162	0.0636217	0.0698558	0.629127	GL831153.1	1226929	1227123	ENSONIT00000000872	splice_site	0.706799	0.946433	0.473216	16.6861	18.7982	0.00449129
Brain	ENSONIG00000000692:J267	ENSONIG00000000692	syne1b	J267	11.5638	12.9986	0.00083837	0.100207	0.0430412	0.00488144	0.227062	GL831153.1	1227258	1227425	ENSONIT00000000872	splice_site	0.267658	1.38998	0.694991	9.05261	13.8713	0.00449129
Brain	ENSONIG00000000692:J268	ENSONIG00000000692	syne1b	J268	9.37942	54.323	0.0845052	0.122325	0.102376	0.147241	0.757229	GL831153.1	1227590	1227674	ENSONIT00000000872	splice_site	0.838648	-0.962565	-0.481282	14.3913	4.32826	0.00449129
Brain	ENSONIG00000000692:J269	ENSONIG00000000692	syne1b	J269	7.53449	47.6143	0.253644	0.150996	0.20804	0.421182	0.914589	GL831153.1	1227833	1227964	ENSONIT00000000872	splice_site	0.984336	-0.88025	-0.440125	11.4919	3.65832	0.00449129
Brain	ENSONIG00000000692:J270	ENSONIG00000000692	syne1b	J270	13.9196	201.383	0.229602	0.0841343	0.170206	0.13999	0.749158	GL831153.1	1228132	1228540	ENSONIT00000000872	splice_site	0.83066	-1.38364	-0.691818	22.876	5.14205	0.00449129
Brain	ENSONIG00000000692:J271	ENSONIG00000000692	syne1b	J271	16.1998	133.387	0.101981	0.0730291	0.0901981	0.219295	0.820271	GL831153.1	1228684	1228767	ENSONIT00000000872	splice_site	0.900078	-0.802746	-0.401372	24.3689	8.18995	0.00449129
Brain	ENSONIG00000000692:J272	ENSONIG00000000692	syne1b	J272	15.6708	70.7819	0.0732479	0.0753176	0.0741969	0.533761	0.942576	GL831153.1	1228920	1229049	ENSONIT00000000872	splice_site	0.999122	-0.227237	-0.113618	20.9766	10.4988	0.00449129
Brain	ENSONIG00000000692:J273	ENSONIG00000000692	syne1b	J273	24.5421	141.842	0.106246	0.0499856	0.0797711	0.80218	0.984507	GL831153.1	1229214	1229366	ENSONIT00000000872	splice_site	1	0.00652871	0.00326435	31.0586	18.2726	0.00449129
Brain	ENSONIG00000000692:J274	ENSONIG00000000692	syne1b	J274	11.4974	37.4493	0.102743	0.100756	0.10195	0.398334	0.90841	GL831153.1	1229569	1229994	ENSONIT00000000872	splice_site	0.980428	0.652466	0.326232	12.0655	11.0987	0.00449129
Brain	ENSONIG00000000692:J275	ENSONIG00000000692	syne1b	J275	12.3735	19.6544	0.0421686	0.0939926	0.0641319	0.0849737	0.663672	GL831153.1	1230091	1230179	ENSONIT00000000872	splice_site	0.742862	0.920636	0.460317	11.8181	13.0858	0.00449129
Brain	ENSONIG00000000692:J276	ENSONIG00000000692	syne1b	J276	19.7566	100.224	0.185711	0.0608246	0.1304	0.0490452	0.564265	GL831153.1	1230348	1230449	ENSONIT00000000872	splice_site	0.638706	1.27649	0.638245	16.3494	23.1331	0.00449129
Brain	ENSONIG00000000692:J277	ENSONIG00000000692	syne1b	J277	24.7197	126.235	0.112757	0.0496641	0.0874734	0.0545671	0.583888	GL831153.1	1230562	1230653	ENSONIT00000000872	splice_site	0.659448	0.996704	0.498351	23.0274	26.8388	0.00449129
Brain	ENSONIG00000000692:J278	ENSONIG00000000692	syne1b	J278	26.9497	74.3506	0.0397914	0.0459879	0.0422469	0.266601	0.849816	GL831153.1	1230818	1231270	ENSONIT00000000872	splice_site	0.929113	0.452834	0.226416	30.1565	24.1427	0.00449129
Brain	ENSONIG00000000692:J279	ENSONIG00000000692	syne1b	J279	14.9896	42.004	0.000324048	0.0785025	0.031723	0.487802	0.931878	GL831153.1	1231408	1231487	ENSONIT00000000872	splice_site	0.994505	-0.290147	-0.145073	20.3095	9.73158	0.00449129
Brain	ENSONIG00000000692:J280	ENSONIG00000000692	syne1b	J280	2.43583	20.9098	0.908521	0.456096	0.642253	0.0671282	NA	GL831153.1	1231595	1232048	ENSONIT00000000872	splice_site	0.698544	NA	NA	NA	NA	0.00449129
Brain	ENSONIG00000000692:J281	ENSONIG00000000692	syne1b	J281	0.3797	0.865031	0.761311	2.89756	1.80257	0.779067	NA	GL831153.1	1232105	1232481	ENSONIT00000000872	splice_site	1	NA	NA	NA	NA	0.00449129
Brain	ENSONIG00000000692:J282	ENSONIG00000000692	syne1b	J282	14.6014	71.4407	0.0236215	0.0804502	0.0473716	0.402715	0.90954	GL831153.1	1232591	1233202	ENSONIT00000000872	splice_site	0.981093	-0.387913	-0.193956	20.0587	8.98309	0.00449129
Brain	ENSONIG00000000692:J283	ENSONIG00000000692	syne1b	J283	16.3598	105.327	0.134402	0.0723665	0.108634	0.724393	0.974651	GL831153.1	1233399	1233497	ENSONIT00000000872	splice_site	1	0.0349664	0.0174832	20.2263	12.1353	0.00449129
Brain	ENSONIG00000000692:J284	ENSONIG00000000692	syne1b	J284	6.83043	7.06338	0.00323303	0.16602	0.0738159	0.0515936	0.573548	GL831153.1	1233676	1233942	ENSONIT00000000872	splice_site	0.648217	1.26956	0.634781	5.73152	8.08479	0.00449129
Brain	ENSONIG00000000692:J285	ENSONIG00000000692	syne1b	J285	0.506681	1.54035	1.1245	2.17271	1.64662	0.7008	NA	GL831153.1	1234035	1234563	ENSONIT00000000872	splice_site	1	NA	NA	NA	NA	0.00449129
Brain	ENSONIG00000000692:J286	ENSONIG00000000692	syne1b	J286	0.506681	1.54035	1.1245	2.17271	1.64662	0.7008	NA	GL831153.1	1234584	1234929	ENSONIT00000000872	splice_site	1	NA	NA	NA	NA	0.00449129
Brain	ENSONIG00000000692:J287	ENSONIG00000000692	syne1b	J287	29.1574	56.0351	0.0205439	0.0429025	0.029556	0.143556	0.753177	GL831153.1	1235013	1236909	ENSONIT00000000872	splice_site	0.834512	0.524366	0.262182	31.7333	26.6879	0.00449129
Brain	ENSONIG00000000692:J288	ENSONIG00000000692	syne1b	J288	24.2083	23.8352	0.00146279	0.0506026	0.0228779	0.00393396	0.206539	GL831153.1	1237005	1239427	ENSONIT00000000872	splice_site	0.244748	1.0048	0.502398	22.1191	25.9317	0.00449129
Brain	ENSONIG00000000692:J289	ENSONIG00000000692	syne1b	J289	2.22657	6.61053	1.08903	0.49847	0.83724	0.322058	NA	GL831153.1	1239489	1246973	ENSONIT00000000872	splice_site	0.955164	NA	NA	NA	NA	0.00449129
Brain	ENSONIG00000000805:E001	ENSONIG00000000805	hsp90aa1.1	E001	532.568	76276.9	0.000163854	0.00766965	0.00266966	0.987277	0.999672	GL831143.1	3033201	3034767	ENSONIT00000001023	exonic_part	1	0.0103348	0.00516691	750.998	308.55	0.0151058
Brain	ENSONIG00000000805:E002	ENSONIG00000000805	hsp90aa1.1	E002	1319.19	622089	0.00436101	0.0061723	0.00497777	0.0268935	0.460507	GL831143.1	3034864	3035198	ENSONIT00000001023	exonic_part	0.527861	-0.293016	-0.14647	1950.39	682.387	0.0151058
Brain	ENSONIG00000000805:E003	ENSONIG00000000805	hsp90aa1.1	E003	1500.58	636330	0.00340385	0.00604976	0.00427092	0.486123	0.93164	GL831143.1	3035288	3035557	ENSONIT00000001023	exonic_part	0.994484	0.0718176	0.035897	2105.55	889.636	0.0151058
Brain	ENSONIG00000000805:E004	ENSONIG00000000805	hsp90aa1.1	E004	1151.88	335685	0.00356081	0.00631954	0.00444545	0.0157484	0.375982	GL831143.1	3035667	3035815	ENSONIT00000001023	exonic_part	0.434356	0.272768	0.136352	1561.5	736.966	0.0151058
Brain	ENSONIG00000000805:E005	ENSONIG00000000805	hsp90aa1.1	E005	1006.74	253482	0.0040077	0.00648692	0.00480215	0.00723406	0.27185	GL831143.1	3036048	3036239	ENSONIT00000001023	exonic_part	0.318254	0.307243	0.153591	1353.65	654.514	0.0151058
Brain	ENSONIG00000000805:E006	ENSONIG00000000805	hsp90aa1.1	E006	1092.82	258328	0.00379712	0.00638229	0.00469366	0.168662	0.777803	GL831143.1	3036349	3036515	ENSONIT00000001023	exonic_part	0.858391	0.171651	0.0858068	1508.27	675.333	0.0151058
Brain	ENSONIG00000000805:E007	ENSONIG00000000805	hsp90aa1.1	E007	1103.9	246958	0.00872714	0.00637001	0.00784194	0.329197	0.882101	GL831143.1	3036636	3036954	ENSONIT00000001023	exonic_part	0.958302	0.162421	0.0811924	1527.35	679.831	0.0151058
Brain	ENSONIG00000000805:E008	ENSONIG00000000805	hsp90aa1.1	E008	587.773	79669.9	0.00158345	0.0074338	0.00373404	0.245482	0.837174	GL831143.1	3037149	3037283	ENSONIT00000001023	exonic_part	0.916998	0.152781	0.0763824	810.28	363.071	0.0151058
Brain	ENSONIG00000000805:E009	ENSONIG00000000805	hsp90aa1.1	E009	1349.62	539785	2.6748e-06	0.00614944	0.00165128	0.197411	0.803338	GL831143.1	3037373	3037740	ENSONIT00000001023	exonic_part	0.883202	-0.0951764	-0.047575	1936.06	753.772	0.0151058
Brain	ENSONIG00000000805:E010	ENSONIG00000000805	hsp90aa1.1	E010	837.245	242898	0.0013703	0.00675585	0.00326886	0.0196012	0.410874	GL831143.1	3037906	3038056	ENSONIT00000001023	exonic_part	0.473017	-0.2432	-0.121582	1232.47	436.171	0.0151058
Brain	ENSONIG00000000805:E011	ENSONIG00000000805	hsp90aa1.1	E011	689.814	156452	0.000186062	0.00709723	0.00266939	0.0282428	0.468534	GL831143.1	3039102	3039387	ENSONIT00000001023	exonic_part	0.536754	-0.209808	-0.104891	1010.61	363.4	0.0151058
Brain	ENSONIG00000000805:J012	ENSONIG00000000805	hsp90aa1.1	J012	485.505	65336.7	0.00134686	0.00749945	0.00318526	0.821812	0.986777	GL831143.1	3034767	3034864	ENSONIT00000001023	splice_site	1	-0.0170338	-0.00851619	687.985	277.747	0.0151058
Brain	ENSONIG00000000805:J013	ENSONIG00000000805	hsp90aa1.1	J013	606.056	170176	0.00967148	0.00704951	0.00871084	0.0229811	0.43586	GL831143.1	3035198	3035288	ENSONIT00000001023	splice_site	0.500481	-0.416859	-0.208409	918.454	289.383	0.0151058
Brain	ENSONIG00000000805:J014	ENSONIG00000000805	hsp90aa1.1	J014	857.81	138320	0.00105473	0.00651769	0.00272995	2.65302e-05	0.00858537	GL831143.1	3035557	3035667	ENSONIT00000001023	splice_site	0.0105919	0.426775	0.213351	1123.85	585.883	0.0151058
Brain	ENSONIG00000000805:J015	ENSONIG00000000805	hsp90aa1.1	J015	551.075	101776	0.0148608	0.0072303	0.0120095	0.186028	0.79339	GL831143.1	3035815	3036048	ENSONIT00000001023	splice_site	0.873701	0.200811	0.100395	751.977	346.807	0.0151058
Brain	ENSONIG00000000805:J016	ENSONIG00000000805	hsp90aa1.1	J016	582.158	86029.2	0.00467989	0.00712389	0.0054819	0.077889	0.649037	GL831143.1	3036239	3036349	ENSONIT00000001023	splice_site	0.727793	0.224575	0.112276	791.179	370.284	0.0151058
Brain	ENSONIG00000000805:J017	ENSONIG00000000805	hsp90aa1.1	J017	777.263	112405	0.00777713	0.00665037	0.00738232	0.235223	0.83074	GL831143.1	3036515	3036636	ENSONIT00000001023	splice_site	0.910846	0.195163	0.0975675	1066.46	487.355	0.0151058
Brain	ENSONIG00000000805:J018	ENSONIG00000000805	hsp90aa1.1	J018	254.789	16761.9	0.00224078	0.00954772	0.0051503	0.74814	0.977919	GL831143.1	3036954	3037149	ENSONIT00000001023	splice_site	1	0.0580366	0.0290171	356.642	151.086	0.0151058
Brain	ENSONIG00000000805:J019	ENSONIG00000000805	hsp90aa1.1	J019	521.567	63097.4	0.000770161	0.00734304	0.00327691	0.211397	0.814986	GL831143.1	3037283	3037373	ENSONIT00000001023	splice_site	0.894929	0.158362	0.0791739	717.232	323.034	0.0151058
Brain	ENSONIG00000000805:J020	ENSONIG00000000805	hsp90aa1.1	J020	569.081	131315	0.00657707	0.00716724	0.00679502	0.0205688	0.417532	GL831143.1	3037740	3037906	ENSONIT00000001023	splice_site	0.480387	-0.350111	-0.175039	854.33	280.125	0.0151058
Brain	ENSONIG00000000805:J021	ENSONIG00000000805	hsp90aa1.1	J021	683.597	152071	0.000258326	0.00684396	0.00245782	0.0281376	0.467946	GL831143.1	3038056	3039102	ENSONIT00000001023	splice_site	0.536033	-0.203057	-0.101516	1000.16	361.11	0.0151058
Brain	ENSONIG00000000859:E001	ENSONIG00000000859	prpf39	E001	165.907	863.346	0.0105969	0.0132193	0.0116208	0.354069	0.892604	GL831143.1	3499345	3500523	ENSONIT00000001089	exonic_part	0.967666	0.192874	0.0964296	170.961	161.522	0.000190441
Brain	ENSONIG00000000859:E002	ENSONIG00000000859	prpf39	E002	250.481	1668.34	0.00139698	0.0104976	0.00498465	0.678894	0.967998	GL831143.1	3500523	3500613	ENSONIT00000001089;ENSONIT00000001090	exonic_part	1	0.0744594	0.0372253	267.013	233.768	0.000190441
Brain	ENSONIG00000000859:E003	ENSONIG00000000859	prpf39	E003	320.837	2909.99	0.00248251	0.0093268	0.00501506	0.473646	0.928659	GL831143.1	3500722	3500834	ENSONIT00000001089;ENSONIT00000001090	exonic_part	0.993088	0.104099	0.0520413	338.753	301.241	0.000190441
Brain	ENSONIG00000000859:E004	ENSONIG00000000859	prpf39	E004	227.516	1573.83	0.00554669	0.0110365	0.00762576	0.302895	0.869323	GL831143.1	3501121	3501130	ENSONIT00000001089	exonic_part	0.946831	0.167304	0.0836431	235.042	217.976	0.000190441
Brain	ENSONIG00000000859:E005	ENSONIG00000000859	prpf39	E005	322.824	3713.22	0.00474841	0.00930115	0.00645513	0.638757	0.961352	GL831143.1	3501130	3501205	ENSONIT00000001089;ENSONIT00000001090	exonic_part	1	0.0792323	0.0396099	343.191	300.761	0.000190441
Brain	ENSONIG00000000859:E006	ENSONIG00000000859	prpf39	E006	332.496	2236.15	0.00181646	0.00918065	0.00449501	0.719713	0.974106	GL831143.1	3501300	3501485	ENSONIT00000001089;ENSONIT00000001090	exonic_part	1	0.0458178	0.0229052	356.345	306.371	0.000190441
Brain	ENSONIG00000000859:E007	ENSONIG00000000859	prpf39	E007	456.407	1614.47	0.00885384	0.00808867	0.00855155	0.560843	0.94739	GL831143.1	3501655	3501924	ENSONIT00000001089;ENSONIT00000001090	exonic_part	1	0.0945686	0.0472729	485.801	427.348	0.000190441
Brain	ENSONIG00000000859:E008	ENSONIG00000000859	prpf39	E008	340.823	153.985	0.0082438	0.00908238	0.00857208	0.0254461	0.452435	GL831143.1	3502062	3502189	ENSONIT00000001089;ENSONIT00000001090	exonic_part	0.518889	0.375629	0.187783	334.791	347.14	0.000190441
Brain	ENSONIG00000000859:E009	ENSONIG00000000859	prpf39	E009	47.8748	182.514	0.0113593	0.0330925	0.0198272	0.183899	0.791416	GL831143.1	3502189	3502192	ENSONIT00000001090	exonic_part	0.871894	-0.395606	-0.197799	58.8343	37.6282	0.000190441
Brain	ENSONIG00000000859:E010	ENSONIG00000000859	prpf39	E010	348.888	7242.59	0.0135932	0.00899167	0.0116923	0.524227	0.940601	GL831143.1	3502634	3502799	ENSONIT00000001089;ENSONIT00000001090	exonic_part	0.998514	-0.114281	-0.0571306	390.701	306.347	0.000190441
Brain	ENSONIG00000000859:E011	ENSONIG00000000859	prpf39	E011	224.703	3097.67	0.00840478	0.0111101	0.00948141	0.466672	0.926837	GL831143.1	3502916	3503024	ENSONIT00000001089;ENSONIT00000001090	exonic_part	0.992177	-0.12978	-0.0648833	253.161	195.654	0.000190441
Brain	ENSONIG00000000859:E012	ENSONIG00000000859	prpf39	E012	289.556	1920.85	0.00398882	0.0097771	0.00617702	0.370757	0.899358	GL831143.1	3503445	3503626	ENSONIT00000001089;ENSONIT00000001090	exonic_part	0.973341	0.150351	0.0751653	302.853	276.895	0.000190441
Brain	ENSONIG00000000859:E013	ENSONIG00000000859	prpf39	E013	275.714	572.839	0.00169074	0.010009	0.00473274	0.245947	0.837346	GL831143.1	3503990	3504158	ENSONIT00000001089;ENSONIT00000001090	exonic_part	0.917135	0.161409	0.0806937	287.354	264.692	0.000190441
Brain	ENSONIG00000000859:E014	ENSONIG00000000859	prpf39	E014	238.417	609.872	0.00609445	0.0107678	0.00786377	0.490946	0.932913	GL831143.1	3504349	3504468	ENSONIT00000001089;ENSONIT00000001090	exonic_part	0.99508	0.112402	0.0561945	251.774	225.41	0.000190441
Brain	ENSONIG00000000859:E015	ENSONIG00000000859	prpf39	E015	119.613	631.449	0.00653517	0.016339	0.0103885	0.98734	0.999672	GL831143.1	3504654	3504780	ENSONIT00000001089;ENSONIT00000001090	exonic_part	1	-0.0165215	-0.00826031	130.125	107.686	0.000190441
Brain	ENSONIG00000000859:E016	ENSONIG00000000859	prpf39	E016	226.884	924.249	0.00921389	0.0110529	0.00994948	0.805461	0.984924	GL831143.1	3504913	3505107	ENSONIT00000001089;ENSONIT00000001090	exonic_part	1	0.0364777	0.018237	243.781	208.522	0.000190441
Brain	ENSONIG00000000859:E017	ENSONIG00000000859	prpf39	E017	552.681	2821.62	0.00108449	0.00757826	0.00339359	0.230749	0.828047	GL831143.1	3505406	3505662	ENSONIT00000001089;ENSONIT00000001090	exonic_part	0.908146	0.13592	0.0679384	582.169	521.815	0.000190441
Brain	ENSONIG00000000859:E018	ENSONIG00000000859	prpf39	E018	363.675	1518.88	0.000348196	0.00883581	0.00353263	0.397567	0.908326	GL831143.1	3505662	3505716	ENSONIT00000001089	exonic_part	0.980408	0.109304	0.0546423	384.42	342.373	0.000190441
Brain	ENSONIG00000000859:E019	ENSONIG00000000859	prpf39	E019	343.898	2458.83	0.000957431	0.00904729	0.00414829	0.505629	0.936787	GL831143.1	3505716	3505845	ENSONIT00000001089;ENSONIT00000001090	exonic_part	0.997048	0.100367	0.0501751	364.432	323.174	0.000190441
Brain	ENSONIG00000000859:E020	ENSONIG00000000859	prpf39	E020	235.903	1924.01	4.2723e-05	0.0108275	0.00428771	0.451112	0.923067	GL831143.1	3505845	3505847	ENSONIT00000001089	exonic_part	0.990321	-0.0913983	-0.0456942	262.792	208.069	0.000190441
Brain	ENSONIG00000000859:E021	ENSONIG00000000859	prpf39	E021	235.734	1917.93	4.38362e-05	0.0108316	0.00429598	0.460892	0.925751	GL831143.1	3507133	3507281	ENSONIT00000001089	exonic_part	0.991609	-0.0893152	-0.0446528	262.461	208.069	0.000190441
Brain	ENSONIG00000000859:J022	ENSONIG00000000859	prpf39	J022	237.575	1750.37	0.00300948	0.00986004	0.00552963	0.717872	0.973839	GL831143.1	3500613	3500722	ENSONIT00000001089;ENSONIT00000001090	splice_site	1	0.0704079	0.0352001	253.333	221.282	0.000190441
Brain	ENSONIG00000000859:J023	ENSONIG00000000859	prpf39	J023	220.38	1377.5	0.00384891	0.0102207	0.00612532	0.304832	0.870428	GL831143.1	3500834	3501121	ENSONIT00000001089	splice_site	0.947793	0.157353	0.0786687	228.215	210.487	0.000190441
Brain	ENSONIG00000000859:J024	ENSONIG00000000859	prpf39	J024	54.4417	245.803	0.0100886	0.0254098	0.0162575	0.562288	0.947598	GL831143.1	3500834	3501130	ENSONIT00000001090	splice_site	1	-0.121684	-0.0608408	61.2713	47.1976	0.000190441
Brain	ENSONIG00000000859:J025	ENSONIG00000000859	prpf39	J025	201.355	1814.14	0.00617192	0.0106916	0.0078212	0.720123	0.974226	GL831143.1	3501205	3501300	ENSONIT00000001089;ENSONIT00000001090	splice_site	1	0.0632001	0.0315971	214.423	186.646	0.000190441
Brain	ENSONIG00000000859:J026	ENSONIG00000000859	prpf39	J026	168.325	811.249	0.00610297	0.0117618	0.00818443	0.563232	0.947746	GL831143.1	3501485	3501655	ENSONIT00000001089;ENSONIT00000001090	splice_site	1	-0.105102	-0.0525471	188.532	147.567	0.000190441
Brain	ENSONIG00000000859:J027	ENSONIG00000000859	prpf39	J027	279.135	191.231	0.011325	0.00917178	0.0104953	0.10025	0.691345	GL831143.1	3501924	3502062	ENSONIT00000001089;ENSONIT00000001090	splice_site	0.771568	0.305125	0.152542	279.066	279.729	0.000190441
Brain	ENSONIG00000000859:J028	ENSONIG00000000859	prpf39	J028	122.11	908.954	0.00101047	0.0142311	0.00607571	1.21072e-07	0.000110632	GL831143.1	3502189	3502634	ENSONIT00000001089	splice_site	0.000136629	0.913756	0.456854	97.0707	147.166	0.000190441
Brain	ENSONIG00000000859:J029	ENSONIG00000000859	prpf39	J029	2.61203	3.47786	0.0554064	0.425683	0.201585	0.727491	NA	GL831143.1	3502192	3502634	ENSONIT00000001090	splice_site	1	NA	NA	NA	NA	0.000190441
Brain	ENSONIG00000000859:J030	ENSONIG00000000859	prpf39	J030	165.684	2258.75	0.0138765	0.0118658	0.0130869	0.36506	0.896962	GL831143.1	3502799	3502916	ENSONIT00000001089;ENSONIT00000001090	splice_site	0.971506	-0.188007	-0.0939965	189.74	140.912	0.000190441
Brain	ENSONIG00000000859:J031	ENSONIG00000000859	prpf39	J031	118.301	964.055	0.0103129	0.0145206	0.0119894	0.664477	0.965741	GL831143.1	3503024	3503445	ENSONIT00000001089;ENSONIT00000001090	splice_site	1	-0.0825768	-0.0412863	131.84	104.517	0.000190441
Brain	ENSONIG00000000859:J032	ENSONIG00000000859	prpf39	J032	177.843	347.873	0.00598959	0.0114126	0.00799863	0.134339	0.742233	GL831143.1	3503626	3503990	ENSONIT00000001089;ENSONIT00000001090	splice_site	0.823692	0.268115	0.134047	179.317	177.513	0.000190441
Brain	ENSONIG00000000859:J033	ENSONIG00000000859	prpf39	J033	220.199	451.059	0.00562865	0.0102248	0.00728458	0.356392	0.893449	GL831143.1	3504158	3504349	ENSONIT00000001089;ENSONIT00000001090	splice_site	0.968419	0.149724	0.0748544	229.985	210.841	0.000190441
Brain	ENSONIG00000000859:J034	ENSONIG00000000859	prpf39	J034	95.6366	95.611	0.00188628	0.0167206	0.00812865	0.487424	0.931768	GL831143.1	3504468	3504654	ENSONIT00000001089;ENSONIT00000001090	splice_site	0.994484	0.134489	0.0672419	99.5057	90.9274	0.000190441
Brain	ENSONIG00000000859:J035	ENSONIG00000000859	prpf39	J035	39.9902	425.287	0.0408275	0.0326995	0.0376778	0.278773	0.856697	GL831143.1	3504780	3504913	ENSONIT00000001089;ENSONIT00000001090	splice_site	0.935539	-0.473693	-0.236843	49.3675	29.9192	0.000190441
Brain	ENSONIG00000000859:J036	ENSONIG00000000859	prpf39	J036	198.407	562.572	0.0119409	0.0107726	0.0114845	0.674321	0.967437	GL831143.1	3505107	3505406	ENSONIT00000001089;ENSONIT00000001090	splice_site	1	0.0767644	0.0383787	210.781	184.91	0.000190441
Brain	ENSONIG00000000859:J037	ENSONIG00000000859	prpf39	J037	10.3175	50.7957	0.312466	0.11168	0.225878	0.913235	0.994928	GL831143.1	3505662	3505716	ENSONIT00000001090	splice_site	1	0.163487	0.081743	10.6394	9.9552	0.000190441
Brain	ENSONIG00000000859:J038	ENSONIG00000000859	prpf39	J038	235.734	1917.93	4.38362e-05	0.00989614	0.00377363	0.444458	0.921362	GL831143.1	3505847	3507133	ENSONIT00000001089	splice_site	0.988916	-0.0890289	-0.0445096	262.381	208.078	0.000190441
Brain	ENSONIG00000000862:E001	ENSONIG00000000862	zbtb18	E001	11134	6.30287e+06	0.0379635	0.00527866	0.0168388	2.81423e-05	0.00899658	GL831135.1	4120705	4125985	ENSONIT00000001093	exonic_part	0.0110994	-1.44386	-0.562732	10379.1	11890.2	0.0158519
Brain	ENSONIG00000000862:E002	ENSONIG00000000862	zbtb18	E002	451.8	9676.9	9.12999e-06	0.00811856	0.00248572	0.495123	0.933896	GL831135.1	4128723	4128739	ENSONIT00000001093	exonic_part	0.995585	0.0770382	0.0385178	410.799	496.95	0.0158519
Brain	ENSONIG00000000862:J003	ENSONIG00000000862	zbtb18	J003	423.034	7134.68	1.1229e-05	0.00783348	0.00241386	0.810211	0.985401	GL831135.1	4125985	4128723	ENSONIT00000001093	splice_site	1	-0.0152397	-0.00761963	397.907	452.691	0.0158519
Brain	ENSONIG00000000868:E001	ENSONIG00000000868	arhgap23a	E001	557.751	18314.3	0.00788336	0.00755627	0.00776663	0.683692	0.968827	GL831149.1	1283847	1284163	ENSONIT00000001099	exonic_part	1	0.0879071	0.0439489	533.077	579.122	1.80007e-12
Brain	ENSONIG00000000868:E002	ENSONIG00000000868	arhgap23a	E002	598.522	14996	0.000202826	0.00739293	0.00249737	0.12	0.72283	GL831149.1	1284208	1284282	ENSONIT00000001099	exonic_part	0.804019	0.136776	0.0683803	564.109	629.556	1.80007e-12
Brain	ENSONIG00000000868:E003	ENSONIG00000000868	arhgap23a	E003	837.902	36232.8	0.00525188	0.0067546	0.00579824	0.958123	0.997677	GL831149.1	1284507	1284685	ENSONIT00000001099	exonic_part	1	-0.0242937	-0.0121448	831.701	843.687	1.80007e-12
Brain	ENSONIG00000000868:E004	ENSONIG00000000868	arhgap23a	E004	839.173	21860.6	0.000566636	0.00675218	0.00242359	0.476405	0.929161	GL831149.1	1284868	1285116	ENSONIT00000001099	exonic_part	0.993218	-0.0828563	-0.0414211	847.501	829.872	1.80007e-12
Brain	ENSONIG00000000868:E005	ENSONIG00000000868	arhgap23a	E005	413.456	5340.14	1.5238e-05	0.00839307	0.00273185	0.959903	0.997773	GL831149.1	1285200	1285232	ENSONIT00000001099	exonic_part	1	-0.0249438	-0.0124709	410.552	415.169	1.80007e-12
Brain	ENSONIG00000000868:E006	ENSONIG00000000868	arhgap23a	E006	412.496	7444.8	0.00190315	0.00840059	0.00424288	0.761859	0.979449	GL831149.1	1289084	1289178	ENSONIT00000001099	exonic_part	1	-0.0721549	-0.0360747	415.969	408.63	1.80007e-12
Brain	ENSONIG00000000868:E007	ENSONIG00000000868	arhgap23a	E007	369.177	5799.07	0.000909575	0.00878101	0.00366163	0.324922	0.880315	GL831149.1	1289909	1289951	ENSONIT00000001099	exonic_part	0.95666	-0.145919	-0.0729548	380.531	356.383	1.80007e-12
Brain	ENSONIG00000000868:E008	ENSONIG00000000868	arhgap23a	E008	377.417	4320.01	0.00150138	0.00870193	0.0039323	0.11012	0.707115	GL831149.1	1290047	1290173	ENSONIT00000001099	exonic_part	0.787972	-0.217534	-0.108759	397.14	355.528	1.80007e-12
Brain	ENSONIG00000000868:E009	ENSONIG00000000868	arhgap23a	E009	366.637	2425.7	0.00399607	0.0088061	0.00572954	0.627454	0.959505	GL831149.1	1290264	1290354	ENSONIT00000001099	exonic_part	1	-0.0809112	-0.0404529	369.84	361.447	1.80007e-12
Brain	ENSONIG00000000868:E010	ENSONIG00000000868	arhgap23a	E010	361.107	2961.59	0.00512825	0.00886196	0.00650714	0.804493	0.98476	GL831149.1	1290454	1290528	ENSONIT00000001099	exonic_part	1	0.0293982	0.0146981	351.746	368.926	1.80007e-12
Brain	ENSONIG00000000868:E011	ENSONIG00000000868	arhgap23a	E011	372.941	3013.37	0.0037076	0.00874446	0.00551563	0.487287	0.931723	GL831149.1	1290627	1290706	ENSONIT00000001099	exonic_part	0.994484	0.0804129	0.0402037	357.603	387.363	1.80007e-12
Brain	ENSONIG00000000868:E012	ENSONIG00000000868	arhgap23a	E012	431.47	5553.88	0.00445567	0.00825803	0.00579425	0.106869	0.70205	GL831149.1	1291366	1291519	ENSONIT00000001099	exonic_part	0.782812	0.202565	0.101274	397.848	465.114	1.80007e-12
Brain	ENSONIG00000000868:E013	ENSONIG00000000868	arhgap23a	E013	357.446	3299.83	0.00262896	0.0088999	0.00478802	0.397023	0.908125	GL831149.1	1291616	1291735	ENSONIT00000001099	exonic_part	0.980295	0.079	0.0394974	343.62	371.832	1.80007e-12
Brain	ENSONIG00000000868:E014	ENSONIG00000000868	arhgap23a	E014	289.563	2483.72	0.00188488	0.00977699	0.00466125	0.157216	0.766497	GL831149.1	1292249	1292368	ENSONIT00000001099	exonic_part	0.847242	0.159014	0.0795027	270.495	308.649	1.80007e-12
Brain	ENSONIG00000000868:E015	ENSONIG00000000868	arhgap23a	E015	252.535	2157.4	7.63144e-05	0.0104542	0.00396062	0.616901	0.957438	GL831149.1	1292580	1292642	ENSONIT00000001099	exonic_part	1	0.0462307	0.0231143	244.126	258.867	1.80007e-12
Brain	ENSONIG00000000868:E016	ENSONIG00000000868	arhgap23a	E016	415.933	8275.85	0.000813584	0.0083738	0.00335233	0.964994	0.997937	GL831149.1	1292749	1293058	ENSONIT00000001099	exonic_part	1	-0.0135538	-0.0067764	410.849	418.751	1.80007e-12
Brain	ENSONIG00000000868:E017	ENSONIG00000000868	arhgap23a	E017	228.858	1865.3	1.14828e-05	0.011002	0.00357735	0.157861	0.767233	GL831149.1	1293140	1293278	ENSONIT00000001099	exonic_part	0.847978	-0.208177	-0.104085	240.777	215.823	1.80007e-12
Brain	ENSONIG00000000868:E018	ENSONIG00000000868	arhgap23a	E018	169.09	691.418	0.00056317	0.0130675	0.00564792	0.441653	0.920814	GL831149.1	1294411	1294454	ENSONIT00000001099	exonic_part	0.988512	-0.143706	-0.0718509	174.501	163.163	1.80007e-12
Brain	ENSONIG00000000868:E019	ENSONIG00000000868	arhgap23a	E019	221.693	1711.21	0.000407966	0.0111909	0.00479378	0.305774	0.870844	GL831149.1	1294542	1294651	ENSONIT00000001099	exonic_part	0.948147	-0.157825	-0.0789097	229.49	212.748	1.80007e-12
Brain	ENSONIG00000000868:E020	ENSONIG00000000868	arhgap23a	E020	174.718	7729.06	3.86483e-05	0.0128128	0.00519393	2.38498e-16	1.371e-12	GL831149.1	1295512	1295668	ENSONIT00000001099	exonic_part	1.69315e-12	1.23348	0.616721	104.137	244.625	1.80007e-12
Brain	ENSONIG00000000868:E021	ENSONIG00000000868	arhgap23a	E021	334.739	4572.25	0.00430026	0.0091537	0.0060413	0.851101	0.989916	GL831149.1	1299361	1299481	ENSONIT00000001099	exonic_part	1	0.0185776	0.00928823	327.643	341.146	1.80007e-12
Brain	ENSONIG00000000868:E022	ENSONIG00000000868	arhgap23a	E022	264.01	3994.4	0.000980257	0.010224	0.00427895	0.0217399	0.427477	GL831149.1	1299544	1299597	ENSONIT00000001099	exonic_part	0.491233	-0.315808	-0.157897	287.139	240.088	1.80007e-12
Brain	ENSONIG00000000868:E023	ENSONIG00000000868	arhgap23a	E023	294.105	4652.01	0.00399535	0.00970567	0.006114	0.371741	0.899666	GL831149.1	1299666	1299983	ENSONIT00000001099	exonic_part	0.973564	-0.122719	-0.0613565	300.519	285.566	1.80007e-12
Brain	ENSONIG00000000868:E024	ENSONIG00000000868	arhgap23a	E024	170.769	2198.02	0.018972	0.0129898	0.0164906	0.561354	0.947471	GL831149.1	1300076	1300199	ENSONIT00000001099	exonic_part	1	0.165707	0.082851	158.269	182.149	1.80007e-12
Brain	ENSONIG00000000868:E025	ENSONIG00000000868	arhgap23a	E025	217.722	5108.37	0.00910038	0.0113009	0.00993683	0.289277	0.862067	GL831149.1	1300253	1300514	ENSONIT00000001099	exonic_part	0.940426	0.235829	0.11791	196.478	236.478	1.80007e-12
Brain	ENSONIG00000000868:E026	ENSONIG00000000868	arhgap23a	E026	404.613	13603.2	0.00509267	0.00846376	0.00630404	0.752496	0.97848	GL831149.1	1300616	1300958	ENSONIT00000001099	exonic_part	1	0.0722325	0.0361136	388.214	418.15	1.80007e-12
Brain	ENSONIG00000000868:E027	ENSONIG00000000868	arhgap23a	E027	256.163	3713.46	0.000341397	0.0103792	0.00414824	0.781237	0.981939	GL831149.1	1302493	1302548	ENSONIT00000001099	exonic_part	1	0.0324286	0.0162136	248.528	261.102	1.80007e-12
Brain	ENSONIG00000000868:E028	ENSONIG00000000868	arhgap23a	E028	274.697	3383.41	1.70989e-05	0.0100269	0.00342226	0.70521	0.972278	GL831149.1	1303526	1303605	ENSONIT00000001099	exonic_part	1	0.0326403	0.0163194	266.676	280.11	1.80007e-12
Brain	ENSONIG00000000868:E029	ENSONIG00000000868	arhgap23a	E029	233.025	2857.31	0.00537705	0.0108976	0.00743431	0.369757	0.898992	GL831149.1	1304453	1304546	ENSONIT00000001099	exonic_part	0.973047	0.13448	0.0672373	218.296	245.613	1.80007e-12
Brain	ENSONIG00000000868:E030	ENSONIG00000000868	arhgap23a	E030	169.223	1258.79	2.34521e-05	0.0130613	0.00481818	0.734392	0.97605	GL831149.1	1305741	1305766	ENSONIT00000001099	exonic_part	1	0.0197602	0.00987979	165.572	172.619	1.80007e-12
Brain	ENSONIG00000000868:E031	ENSONIG00000000868	arhgap23a	E031	219.702	2531.35	0.00225647	0.0112456	0.00556497	0.945605	0.996881	GL831149.1	1308953	1309184	ENSONIT00000001099	exonic_part	1	-0.00580625	-0.00290302	217.011	222.416	1.80007e-12
Brain	ENSONIG00000000868:J032	ENSONIG00000000868	arhgap23a	J032	0.894434	1.14378	0.0171436	1.23307	0.560393	0.317972	NA	GL831149.1	1284163	1284208	ENSONIT00000001099	splice_site	0.95387	NA	NA	NA	NA	1.80007e-12
Brain	ENSONIG00000000868:J033	ENSONIG00000000868	arhgap23a	J033	2.05838	3.66599	0.163896	0.538772	0.328993	0.199241	NA	GL831149.1	1284282	1284507	ENSONIT00000001099	splice_site	0.884881	NA	NA	NA	NA	1.80007e-12
Brain	ENSONIG00000000868:J034	ENSONIG00000000868	arhgap23a	J034	6.59749	28.9949	0.0748692	0.171697	0.112877	0.516234	0.939232	GL831149.1	1284685	1284868	ENSONIT00000001099	splice_site	0.997912	0.597983	0.298991	5.10063	7.9519	1.80007e-12
Brain	ENSONIG00000000868:J035	ENSONIG00000000868	arhgap23a	J035	333.557	3223.5	0.000931906	0.00852987	0.0033979	0.264888	0.848975	GL831149.1	1285116	1285200	ENSONIT00000001099	splice_site	0.928172	-0.160592	-0.0802912	346.364	321.029	1.80007e-12
Brain	ENSONIG00000000868:J036	ENSONIG00000000868	arhgap23a	J036	52.8121	1133.61	2.16376e-05	0.0260322	0.0116674	6.96087e-11	1.56084e-07	GL831149.1	1285232	1289084	ENSONIT00000001099	splice_site	1.9276e-07	1.62521	0.812599	25.5177	80.1608	1.80007e-12
Brain	ENSONIG00000000868:J037	ENSONIG00000000868	arhgap23a	J037	330.918	4551.09	0.00140692	0.00855613	0.0037945	0.433978	0.918565	GL831149.1	1289178	1289909	ENSONIT00000001099	splice_site	0.987193	-0.129907	-0.0649497	339.686	321.217	1.80007e-12
Brain	ENSONIG00000000868:J038	ENSONIG00000000868	arhgap23a	J038	312.845	4493.68	0.000817119	0.00874786	0.00353685	0.120435	0.723174	GL831149.1	1289951	1290047	ENSONIT00000001099	splice_site	0.804322	-0.211472	-0.10573	328.927	294.881	1.80007e-12
Brain	ENSONIG00000000868:J039	ENSONIG00000000868	arhgap23a	J039	217.386	1042.97	0.00708291	0.0102893	0.00823618	0.155665	0.765544	GL831149.1	1290173	1290264	ENSONIT00000001099	splice_site	0.846422	-0.268652	-0.134321	232.893	200.79	1.80007e-12
Brain	ENSONIG00000000868:J040	ENSONIG00000000868	arhgap23a	J040	265.089	1881.01	0.0118625	0.00938026	0.0109153	0.954299	0.997425	GL831149.1	1290354	1290454	ENSONIT00000001099	splice_site	1	0.00952356	0.00476156	259.494	268.933	1.80007e-12
Brain	ENSONIG00000000868:J041	ENSONIG00000000868	arhgap23a	J041	279.788	1777.34	0.00560601	0.0091626	0.0068775	0.449572	0.922664	GL831149.1	1290528	1290627	ENSONIT00000001099	splice_site	0.990028	0.103827	0.0519112	265.803	292.784	1.80007e-12
Brain	ENSONIG00000000868:J042	ENSONIG00000000868	arhgap23a	J042	320.358	3127.49	0.00149944	0.00866552	0.00386914	0.328184	0.881774	GL831149.1	1290706	1291366	ENSONIT00000001099	splice_site	0.95804	0.100275	0.0501348	305.239	334.888	1.80007e-12
Brain	ENSONIG00000000868:J043	ENSONIG00000000868	arhgap23a	J043	247.353	2065.9	0.00669833	0.00967731	0.00774593	0.227089	0.825785	GL831149.1	1291519	1291616	ENSONIT00000001099	splice_site	0.905942	0.168063	0.084028	230.496	264.964	1.80007e-12
Brain	ENSONIG00000000868:J044	ENSONIG00000000868	arhgap23a	J044	193.559	999.849	0.00360157	0.0109112	0.00620514	0.67817	0.967998	GL831149.1	1291735	1292249	ENSONIT00000001099	splice_site	1	0.0240947	0.0120469	189.498	198.198	1.80007e-12
Brain	ENSONIG00000000868:J045	ENSONIG00000000868	arhgap23a	J045	214.654	1268.05	0.00041263	0.0103536	0.00404352	0.424807	0.915728	GL831149.1	1292368	1292580	ENSONIT00000001099	splice_site	0.985176	0.0795605	0.0397787	205.264	222.584	1.80007e-12
Brain	ENSONIG00000000868:J046	ENSONIG00000000868	arhgap23a	J046	197.116	1982.32	0.0056252	0.0108089	0.00750283	0.857249	0.990489	GL831149.1	1292642	1292749	ENSONIT00000001099	splice_site	1	0.0242354	0.0121173	191.777	200.674	1.80007e-12
Brain	ENSONIG00000000868:J047	ENSONIG00000000868	arhgap23a	J047	154.48	1495.57	0.00380418	0.0123465	0.00710142	0.378419	0.901745	GL831149.1	1293058	1293140	ENSONIT00000001099	splice_site	0.975327	-0.191051	-0.0955229	162.079	146.753	1.80007e-12
Brain	ENSONIG00000000868:J048	ENSONIG00000000868	arhgap23a	J048	154.313	728.138	1.6271e-05	0.0123543	0.00405367	0.270143	0.851737	GL831149.1	1293278	1294411	ENSONIT00000001099	splice_site	0.930973	-0.18467	-0.0923324	161.298	146.61	1.80007e-12
Brain	ENSONIG00000000868:J049	ENSONIG00000000868	arhgap23a	J049	131.359	667.517	0.00539486	0.0135978	0.00849425	0.904522	0.994391	GL831149.1	1294454	1294542	ENSONIT00000001099	splice_site	1	-0.0343154	-0.0171573	130.572	131.392	1.80007e-12
Brain	ENSONIG00000000868:J050	ENSONIG00000000868	arhgap23a	J050	26.8376	213.078	0.068701	0.0461581	0.0585039	0.00460446	0.222051	GL831149.1	1294651	1295512	ENSONIT00000001099	splice_site	0.262038	1.2455	0.622749	15.4982	37.7016	1.80007e-12
Brain	ENSONIG00000000868:J051	ENSONIG00000000868	arhgap23a	J051	141.96	5362.73	0.000801412	0.0129735	0.00597188	5.02005e-14	2.00907e-10	GL831149.1	1295668	1299361	ENSONIT00000001099	splice_site	2.48116e-10	1.22971	0.614842	84.4065	198.893	1.80007e-12
Brain	ENSONIG00000000868:J052	ENSONIG00000000868	arhgap23a	J052	0.506681	1.54035	1.01285	2.17271	1.60719	0.50775	NA	GL831149.1	1299481	1299544	ENSONIT00000001099	splice_site	0.997183	NA	NA	NA	NA	1.80007e-12
Brain	ENSONIG00000000868:J053	ENSONIG00000000868	arhgap23a	J053	1.47604	4.95202	0.607848	0.749263	0.669472	0.208739	NA	GL831149.1	1299597	1299666	ENSONIT00000001099	splice_site	0.89264	NA	NA	NA	NA	1.80007e-12
Brain	ENSONIG00000000868:J054	ENSONIG00000000868	arhgap23a	J054	6.80044	24.1164	0.215182	0.166729	0.191556	0.989543	0.999992	GL831149.1	1299983	1300076	ENSONIT00000001099	splice_site	1	-0.1525	-0.07625	7.09748	6.58183	1.80007e-12
Brain	ENSONIG00000000868:J055	ENSONIG00000000868	arhgap23a	J055	2.07181	2.0105	0.00436364	0.535314	0.21829	0.385373	NA	GL831149.1	1300199	1300253	ENSONIT00000001099	splice_site	0.976907	NA	NA	NA	NA	1.80007e-12
Brain	ENSONIG00000000868:J056	ENSONIG00000000868	arhgap23a	J056	11.559	80.5418	0.0430017	0.100247	0.0653678	0.0844708	0.662502	GL831149.1	1300514	1300616	ENSONIT00000001099	splice_site	0.741769	1.09588	0.547938	7.08847	15.5867	1.80007e-12
Brain	ENSONIG00000000868:J057	ENSONIG00000000868	arhgap23a	J057	170.255	2126.12	0.00658727	0.0116878	0.0084267	0.101569	0.693417	GL831149.1	1300958	1302493	ENSONIT00000001099	splice_site	0.773777	-0.28112	-0.140556	182.483	155.699	1.80007e-12
Brain	ENSONIG00000000868:J058	ENSONIG00000000868	arhgap23a	J058	198.905	2149.15	0.000358552	0.0107587	0.00423044	0.503491	0.936126	GL831149.1	1302548	1303526	ENSONIT00000001099	splice_site	0.996666	0.078925	0.0394611	189.704	205.657	1.80007e-12
Brain	ENSONIG00000000868:J059	ENSONIG00000000868	arhgap23a	J059	182.483	1542.08	0.00564837	0.0112556	0.00767325	0.508296	0.937273	GL831149.1	1303605	1304453	ENSONIT00000001099	splice_site	0.997183	0.0972043	0.0486006	173.002	190.077	1.80007e-12
Brain	ENSONIG00000000868:J060	ENSONIG00000000868	arhgap23a	J060	152.109	1010.66	0.000442214	0.0124574	0.00512246	0.294864	0.865285	GL831149.1	1304546	1305741	ENSONIT00000001099	splice_site	0.943273	0.129805	0.0649006	143.007	160.571	1.80007e-12
Brain	ENSONIG00000000868:J061	ENSONIG00000000868	arhgap23a	J061	150.636	927.79	3.91764e-05	0.0125279	0.00466972	0.841308	0.989129	GL831149.1	1305766	1308953	ENSONIT00000001099	splice_site	1	-0.000297975	-0.000148984	148.524	152.779	1.80007e-12
Brain	ENSONIG00000000875:E001	ENSONIG00000000875	cipcb	E001	67.3547	478.697	0.000615345	0.0250136	0.0123936	0.653404	0.963758	GL831143.1	3619212	3619729	ENSONIT00000001107	exonic_part	1	0.120695	0.0603431	48.6977	86.248	2.70317e-05
Brain	ENSONIG00000000875:E002	ENSONIG00000000875	cipcb	E002	135.072	5836.12	0.0153737	0.0150594	0.0152233	8.12186e-06	0.00353698	GL831143.1	3620443	3620604	ENSONIT00000001107	exonic_part	0.00436809	1.06954	0.534691	66.074	203.486	2.70317e-05
Brain	ENSONIG00000000875:E003	ENSONIG00000000875	cipcb	E003	164.62	7838.76	0.00655501	0.0132823	0.00962714	3.34847e-07	0.000253877	GL831143.1	3620703	3620876	ENSONIT00000001107	exonic_part	0.000313533	1.0193	0.509554	83.9408	244.761	2.70317e-05
Brain	ENSONIG00000000875:E004	ENSONIG00000000875	cipcb	E004	676.169	28141.1	0.0126158	0.00713635	0.00977678	0.0507051	0.570301	GL831143.1	3622137	3627544	ENSONIT00000001107	exonic_part	0.644996	-0.413338	-0.20579	526.112	825.58	2.70317e-05
Brain	ENSONIG00000000875:J005	ENSONIG00000000875	cipcb	J005	27.6902	565.318	0.00106154	0.0448982	0.0211981	1.24828e-08	1.58499e-05	GL831143.1	3619729	3620443	ENSONIT00000001107	splice_site	1.95743e-05	2.26311	1.13153	6.45576	48.8378	2.70317e-05
Brain	ENSONIG00000000875:J006	ENSONIG00000000875	cipcb	J006	110.627	3869.5	0.00905869	0.0151646	0.0119605	4.5138e-06	0.00217879	GL831143.1	3620604	3620703	ENSONIT00000001107	splice_site	0.00269076	1.04196	0.520923	53.961	166.778	2.70317e-05
Brain	ENSONIG00000000875:J007	ENSONIG00000000875	cipcb	J007	78.22	1481.66	0.00852943	0.0192775	0.0130348	0.00398786	0.207766	GL831143.1	3620876	3622137	ENSONIT00000001107	splice_site	0.246086	0.708125	0.354034	43.7335	112.105	2.70317e-05
Brain	ENSONIG00000000925:E001	ENSONIG00000000925	vat1	E001	83.8892	1081.83	0.0117377	0.0211002	0.0153941	0.0105956	0.32076	GL831149.1	1660107	1660138	ENSONIT00000001168	exonic_part	0.372956	-0.649489	-0.324732	108	58.8637	0.000261342
Brain	ENSONIG00000000925:E002	ENSONIG00000000925	vat1	E002	253.54	14738.4	0.0694353	0.0104332	0.0415746	0.147955	0.758029	GL831149.1	1664200	1664469	ENSONIT00000001168	exonic_part	0.839528	-0.534565	-0.267248	314.903	191.631	0.000261342
Brain	ENSONIG00000000925:E003	ENSONIG00000000925	vat1	E003	282.173	18148.5	0.0687769	0.00989795	0.0408693	0.183083	0.790746	GL831149.1	1669672	1669914	ENSONIT00000001168	exonic_part	0.871173	-0.501786	-0.250856	347.125	216.663	0.000261342
Brain	ENSONIG00000000925:E004	ENSONIG00000000925	vat1	E004	209.146	5499.11	0.0500327	0.0115528	0.0326426	0.908216	0.994567	GL831149.1	1671629	1671719	ENSONIT00000001168	exonic_part	1	-0.00473603	-0.00236776	227.506	190.031	0.000261342
Brain	ENSONIG00000000925:E005	ENSONIG00000000925	vat1	E005	588.818	6336.19	4.25592e-06	0.00742976	0.00215889	1.7772e-07	0.000149837	GL831149.1	1672841	1673012	ENSONIT00000001168	exonic_part	0.000185045	0.514762	0.257278	571.468	610.014	0.000261342
Brain	ENSONIG00000000925:E006	ENSONIG00000000925	vat1	E006	835.698	12626.4	0.0174112	0.0067588	0.0129094	0.00402319	0.208592	GL831149.1	1684316	1684524	ENSONIT00000001168	exonic_part	0.247033	0.566677	0.283135	823.858	849.438	0.000261342
Brain	ENSONIG00000000925:E007	ENSONIG00000000925	vat1	E007	938.585	22142.1	0.0324183	0.00658338	0.020627	0.521189	0.940014	GL831149.1	1690845	1691612	ENSONIT00000001168	exonic_part	0.998312	0.168258	0.0840543	996.49	881.99	0.000261342
Brain	ENSONIG00000000925:J008	ENSONIG00000000925	vat1	J008	2.7323	15.0845	1.02875	0.407175	0.756104	0.34052	NA	GL831149.1	1660138	1664200	ENSONIT00000001168	splice_site	0.962446	NA	NA	NA	NA	0.000261342
Brain	ENSONIG00000000925:J009	ENSONIG00000000925	vat1	J009	167.947	6533.28	0.0545625	0.0117765	0.0360447	0.151715	0.76117	GL831149.1	1664469	1669672	ENSONIT00000001168	splice_site	0.842306	-0.520156	-0.260057	209.103	126.213	0.000261342
Brain	ENSONIG00000000925:J010	ENSONIG00000000925	vat1	J010	120.597	3690.57	0.0774097	0.0143439	0.0495466	0.442051	0.920858	GL831149.1	1669914	1671629	ENSONIT00000001168	splice_site	0.988515	-0.357435	-0.178708	144.538	96.0532	0.000261342
Brain	ENSONIG00000000925:J011	ENSONIG00000000925	vat1	J011	159.458	2047.53	0.0281159	0.0121246	0.0216219	0.641048	0.961704	GL831149.1	1671719	1672841	ENSONIT00000001168	splice_site	1	0.101853	0.0509224	168.005	150.131	0.000261342
Brain	ENSONIG00000000925:J012	ENSONIG00000000925	vat1	J012	504.003	5802.57	0.00404762	0.00741642	0.00521458	2.84536e-05	0.00905945	GL831149.1	1673012	1684316	ENSONIT00000001168	splice_site	0.011177	0.569727	0.284773	478.799	532.666	0.000261342
Brain	ENSONIG00000000925:J013	ENSONIG00000000925	vat1	J013	421.573	4975.48	0.018726	0.00784248	0.0143563	0.0490726	0.564363	GL831149.1	1684524	1690845	ENSONIT00000001168	splice_site	0.638844	0.412252	0.206074	414.01	431.13	0.000261342
Brain	ENSONIG00000000955:E001	ENSONIG00000000955	crip3	E001	204.216	313.65	0.00628041	0.0117072	0.00834422	3.4259e-07	0.000258508	GL831153.1	2402051	2402788	ENSONIT00000001207	exonic_part	0.000319252	0.902645	0.451301	199.819	209.238	2.48357e-05
Brain	ENSONIG00000000955:E002	ENSONIG00000000955	crip3	E002	203.629	301.61	0.0050864	0.011726	0.00759284	3.8368e-07	0.000284089	GL831153.1	2402937	2402941	ENSONIT00000001207	exonic_part	0.000350844	0.868404	0.434182	201.554	206.41	2.48357e-05
Brain	ENSONIG00000000955:E003	ENSONIG00000000955	crip3	E003	299.353	559.854	0.00655379	0.00962595	0.00770387	1.56235e-08	1.89985e-05	GL831153.1	2402941	2402982	ENSONIT00000001207;ENSONIT00000001208	exonic_part	2.34628e-05	0.934988	0.467461	292.088	307.185	2.48357e-05
Brain	ENSONIG00000000955:E004	ENSONIG00000000955	crip3	E004	426.949	651.336	0.0126847	0.00829084	0.0109497	1.12177e-06	0.000684515	GL831153.1	2403359	2403417	ENSONIT00000001207;ENSONIT00000001208	exonic_part	0.000845361	0.914061	0.456982	423.868	430.339	2.48357e-05
Brain	ENSONIG00000000955:E005	ENSONIG00000000955	crip3	E005	453.713	1123.26	0.0121536	0.00810607	0.0105742	3.17826e-06	0.00162073	GL831153.1	2403606	2403701	ENSONIT00000001207;ENSONIT00000001208	exonic_part	0.00200157	0.857648	0.428775	459.521	448.752	2.48357e-05
Brain	ENSONIG00000000955:E006	ENSONIG00000000955	crip3	E006	388.331	465.096	0.00979991	0.00860234	0.00934134	1.99648e-07	0.000165007	GL831153.1	2406484	2406631	ENSONIT00000001208	exonic_part	0.000203781	0.912772	0.456342	384.551	392.682	2.48357e-05
Brain	ENSONIG00000000955:E007	ENSONIG00000000955	crip3	E007	0.673538	1.11327	0.0301222	1.99069	1.0469	0.0994055	NA	GL831153.1	2406825	2406871	ENSONIT00000001208	exonic_part	0.770225	NA	NA	NA	NA	2.48357e-05
Brain	ENSONIG00000000955:E008	ENSONIG00000000955	crip3	E008	789.391	69365.1	0.00378664	0.00685268	0.00480689	0.56609	0.948298	GL831153.1	2434569	2434637	ENSONIT00000001209	exonic_part	1	-0.0707047	-0.0353452	1012.51	564.831	2.48357e-05
Brain	ENSONIG00000000955:E009	ENSONIG00000000955	crip3	E009	847.262	73806.4	0.00151106	0.00673696	0.00308842	0.881818	0.99261	GL831153.1	2434883	2434941	ENSONIT00000001207;ENSONIT00000001209	exonic_part	1	0.0133879	0.00669243	1069.15	624.738	2.48357e-05
Brain	ENSONIG00000000955:E010	ENSONIG00000000955	crip3	E010	895.954	83748.9	0.00045232	0.00665118	0.00222169	0.922284	0.995526	GL831153.1	2435540	2435635	ENSONIT00000001207;ENSONIT00000001209	exonic_part	1	-0.0107955	-0.00539646	1136.3	655.327	2.48357e-05
Brain	ENSONIG00000000955:E011	ENSONIG00000000955	crip3	E011	76.0378	272.484	0.010881	0.0227463	0.0158908	0.000596291	0.0744281	GL831153.1	2435635	2435638	ENSONIT00000001209	exonic_part	0.0904882	0.884926	0.442456	74.1746	78.4562	2.48357e-05
Brain	ENSONIG00000000955:E012	ENSONIG00000000955	crip3	E012	927.289	93727.5	0.00161516	0.00660074	0.00325234	0.545731	0.944942	GL831153.1	2435766	2435835	ENSONIT00000001207;ENSONIT00000001209	exonic_part	0.999495	-0.0588278	-0.0294066	1186.76	667.275	2.48357e-05
Brain	ENSONIG00000000955:E013	ENSONIG00000000955	crip3	E013	1494.72	294959	0.00337113	0.00605325	0.00424604	0.114364	0.714341	GL831153.1	2436581	2436713	ENSONIT00000001207;ENSONIT00000001209	exonic_part	0.795464	-0.184788	-0.0923485	1945.97	1042.72	2.48357e-05
Brain	ENSONIG00000000955:E014	ENSONIG00000000955	crip3	E014	2098.32	635266	0.00354392	0.00579588	0.00430055	0.00550164	0.240385	GL831153.1	2436961	2437019	ENSONIT00000001207;ENSONIT00000001209	exonic_part	0.282466	-0.336807	-0.168249	2761.1	1436.51	2.48357e-05
Brain	ENSONIG00000000955:E015	ENSONIG00000000955	crip3	E015	2186.74	693297	0.00331293	0.00577011	0.00412865	0.00222814	0.15388	GL831153.1	2440009	2440104	ENSONIT00000001207;ENSONIT00000001209	exonic_part	0.184243	-0.362828	-0.181231	2880.17	1494.35	2.48357e-05
Brain	ENSONIG00000000955:E016	ENSONIG00000000955	crip3	E016	1910.26	538833	0.00334553	0.00585862	0.0041793	0.00610593	0.251791	GL831153.1	2451412	2451455	ENSONIT00000001207;ENSONIT00000001209	exonic_part	0.295281	-0.328102	-0.163927	2520.99	1300.8	2.48357e-05
Brain	ENSONIG00000000955:E017	ENSONIG00000000955	crip3	E017	1740.79	460122	0.00399361	0.00592678	0.00464988	0.00819432	0.287206	GL831153.1	2451455	2451621	ENSONIT00000001207	exonic_part	0.335434	-0.33159	-0.16569	2306.35	1176.62	2.48357e-05
Brain	ENSONIG00000000955:J018	ENSONIG00000000955	crip3	J018	201.076	291.436	0.00601981	0.0106991	0.00771885	2.61204e-07	0.000206977	GL831153.1	2402788	2402937	ENSONIT00000001207	splice_site	0.000255612	0.887438	0.443698	197.712	205.098	2.48357e-05
Brain	ENSONIG00000000955:J019	ENSONIG00000000955	crip3	J019	295.24	338.355	0.00597184	0.00895718	0.00702849	1.12331e-08	1.45554e-05	GL831153.1	2402982	2403359	ENSONIT00000001207;ENSONIT00000001208	splice_site	1.79756e-05	0.910082	0.455009	290.307	300.738	2.48357e-05
Brain	ENSONIG00000000955:J020	ENSONIG00000000955	crip3	J020	404.669	543.677	0.0128308	0.0079513	0.0110027	3.01325e-06	0.00156271	GL831153.1	2403417	2403606	ENSONIT00000001207;ENSONIT00000001208	splice_site	0.00192992	0.879913	0.439913	405.202	404.38	2.48357e-05
Brain	ENSONIG00000000955:J021	ENSONIG00000000955	crip3	J021	385.915	496.52	0.010532	0.00808318	0.00963615	2.91157e-07	0.000225622	GL831153.1	2403701	2406484	ENSONIT00000001208	splice_site	0.000278638	0.913055	0.456484	382.027	390.338	2.48357e-05
Brain	ENSONIG00000000955:J022	ENSONIG00000000955	crip3	J022	0	0	NA	Inf	NA	NA	NA	GL831153.1	2403701	2434883	ENSONIT00000001207	splice_site	NA	NA	NA	NA	NA	2.48357e-05
Brain	ENSONIG00000000955:J023	ENSONIG00000000955	crip3	J023	0.673538	1.11327	0.0301222	1.63575	0.863873	0.0799258	NA	GL831153.1	2406631	2406825	ENSONIT00000001208	splice_site	0.732818	NA	NA	NA	NA	2.48357e-05
Brain	ENSONIG00000000955:J024	ENSONIG00000000955	crip3	J024	636.566	44002.4	0.00161317	0.00696266	0.00320935	0.831913	0.9879	GL831153.1	2434637	2434883	ENSONIT00000001209	splice_site	1	-0.0263991	-0.0131975	809.589	462.484	2.48357e-05
Brain	ENSONIG00000000955:J025	ENSONIG00000000955	crip3	J025	692.788	57562.7	0.000909367	0.00682265	0.0025545	0.44529	0.92154	GL831153.1	2434941	2435540	ENSONIT00000001207;ENSONIT00000001209	splice_site	0.989114	-0.0794701	-0.0397282	890.971	493.932	2.48357e-05
Brain	ENSONIG00000000955:J026	ENSONIG00000000955	crip3	J026	563.922	37196.2	0.00161987	0.0071849	0.00335457	0.346871	0.889463	GL831153.1	2435635	2435766	ENSONIT00000001207	splice_site	0.964867	-0.101089	-0.0505377	728.596	397.999	2.48357e-05
Brain	ENSONIG00000000955:J027	ENSONIG00000000955	crip3	J027	0.347526	0.724646	0.545149	3.16533	1.845	0.416477	NA	GL831153.1	2435638	2435766	ENSONIT00000001209	splice_site	0.983604	NA	NA	NA	NA	2.48357e-05
Brain	ENSONIG00000000955:J028	ENSONIG00000000955	crip3	J028	695.956	55559.3	0.00123061	0.00681543	0.0031055	0.562084	0.947568	GL831153.1	2435835	2436581	ENSONIT00000001207;ENSONIT00000001209	splice_site	1	-0.0584357	-0.0292128	891.97	500.402	2.48357e-05
Brain	ENSONIG00000000955:J029	ENSONIG00000000955	crip3	J029	1124.21	192881	0.00410426	0.00621432	0.00475531	0.0504191	0.569381	GL831153.1	2436713	2436961	ENSONIT00000001207;ENSONIT00000001209	splice_site	0.64401	-0.247309	-0.123615	1485.13	762.04	2.48357e-05
Brain	ENSONIG00000000955:J030	ENSONIG00000000955	crip3	J030	1982.22	563555	0.00354649	0.00579147	0.00424603	0.0112488	0.328689	GL831153.1	2437019	2440009	ENSONIT00000001207;ENSONIT00000001209	splice_site	0.381459	-0.30678	-0.153265	2605.37	1360.11	2.48357e-05
Brain	ENSONIG00000000955:J031	ENSONIG00000000955	crip3	J031	1902.71	537106	0.00351775	0.00581462	0.00422742	0.00625245	0.254259	GL831153.1	2440104	2451412	ENSONIT00000001207;ENSONIT00000001209	splice_site	0.298205	-0.329111	-0.164432	2511.71	1294.96	2.48357e-05
Brain	ENSONIG00000000988:E001	ENSONIG00000000988	slit3	E001	30.4422	72.7586	0.000416691	0.0490887	0.023706	0.655099	0.964165	GL831156.1	389216	389464	ENSONIT00000001250;ENSONIT00000001251	exonic_part	1	0.143945	0.0719567	27.7135	33.8563	0.0101191
Brain	ENSONIG00000000988:E002	ENSONIG00000000988	slit3	E002	28.0089	87.7303	0.022893	0.0529052	0.0375724	0.960887	0.997773	GL831156.1	389569	389775	ENSONIT00000001250;ENSONIT00000001251	exonic_part	1	-0.0368627	-0.0184276	26.7978	29.7119	0.0101191
Brain	ENSONIG00000000988:E003	ENSONIG00000000988	slit3	E003	20.0557	74.9812	0.0755669	0.0718393	0.0739119	0.721062	0.974229	GL831156.1	390212	390351	ENSONIT00000001250;ENSONIT00000001251	exonic_part	1	-0.207966	-0.103969	20.0892	20.1624	0.0101191
Brain	ENSONIG00000000988:E004	ENSONIG00000000988	slit3	E004	13.1464	73.1862	0.285421	0.106885	0.209209	0.281804	0.858402	GL831156.1	390351	390370	ENSONIT00000001251	exonic_part	0.937045	-0.67134	-0.335643	14.9296	11.1682	0.0101191
Brain	ENSONIG00000000988:E005	ENSONIG00000000988	slit3	E005	14.3038	93.1638	0.267271	0.0986534	0.193896	0.181556	0.789942	GL831156.1	390950	390955	ENSONIT00000001251	exonic_part	0.870338	-0.914616	-0.457267	17.3058	11.1587	0.0101191
Brain	ENSONIG00000000988:E006	ENSONIG00000000988	slit3	E006	21.6186	131.487	0.119466	0.0670188	0.096251	0.141367	0.750726	GL831156.1	390955	391111	ENSONIT00000001250;ENSONIT00000001251	exonic_part	0.832106	-0.85084	-0.425358	25.6062	17.6607	0.0101191
Brain	ENSONIG00000000988:E007	ENSONIG00000000988	slit3	E007	19.2226	105.861	0.0638734	0.0747292	0.0693129	0.43711	0.919313	GL831156.1	391556	391711	ENSONIT00000001250;ENSONIT00000001251	exonic_part	0.987402	-0.570422	-0.285174	21.5499	17.3801	0.0101191
Brain	ENSONIG00000000988:E008	ENSONIG00000000988	slit3	E008	17.5813	69.6374	0.0135896	0.0812241	0.0457027	0.160884	0.769481	GL831156.1	400836	400967	ENSONIT00000001250;ENSONIT00000001251	exonic_part	0.850066	-0.74339	-0.371652	20.5904	14.8798	0.0101191
Brain	ENSONIG00000000988:E009	ENSONIG00000000988	slit3	E009	16.7501	75.509	0.0414363	0.0849988	0.0596321	0.00596736	0.249492	GL831156.1	403078	403319	ENSONIT00000001250;ENSONIT00000001251	exonic_part	0.292677	-1.40737	-0.703612	22.5809	10.841	0.0101191
Brain	ENSONIG00000000988:E010	ENSONIG00000000988	slit3	E010	11.8517	21.5791	0.141552	0.117997	0.131578	0.414996	0.913043	GL831156.1	403923	404061	ENSONIT00000001250;ENSONIT00000001251	exonic_part	0.983426	-0.533614	-0.266787	12.9341	10.5252	0.0101191
Brain	ENSONIG00000000988:E011	ENSONIG00000000988	slit3	E011	9.09763	23.5814	0.116453	0.152156	0.131025	0.507648	0.937199	GL831156.1	404685	404779	ENSONIT00000001250;ENSONIT00000001251	exonic_part	0.997183	-0.481042	-0.240508	9.81487	8.19776	0.0101191
Brain	ENSONIG00000000988:E012	ENSONIG00000000988	slit3	E012	11.9951	32.3939	0.186183	0.116648	0.157693	0.429902	0.91727	GL831156.1	406927	407067	ENSONIT00000001250;ENSONIT00000001251	exonic_part	0.986319	-0.369652	-0.184812	12.4989	11.2884	0.0101191
Brain	ENSONIG00000000988:E013	ENSONIG00000000988	slit3	E013	11.3645	48.9356	0.154533	0.122834	0.141367	0.942433	0.996802	GL831156.1	412510	412608	ENSONIT00000001250;ENSONIT00000001251	exonic_part	1	0.292827	0.146403	9.58624	13.1807	0.0101191
Brain	ENSONIG00000000988:E014	ENSONIG00000000988	slit3	E014	13.1365	50.6088	0.114845	0.106961	0.111331	0.16455	0.773638	GL831156.1	414747	414872	ENSONIT00000001250;ENSONIT00000001251	exonic_part	0.854315	1.05429	0.527101	8.13934	18.0902	0.0101191
Brain	ENSONIG00000000988:E015	ENSONIG00000000988	slit3	E015	10.4904	51.5013	0.000217398	0.13264	0.0558978	0.00106903	0.103511	GL831156.1	415843	415924	ENSONIT00000001250;ENSONIT00000001251	exonic_part	0.125077	1.95088	0.975386	4.17641	16.8423	0.0101191
Brain	ENSONIG00000000988:E016	ENSONIG00000000988	slit3	E016	8.82057	62.513	0.000601754	0.156774	0.0761824	1.49829e-05	0.00570731	GL831156.1	416046	416129	ENSONIT00000001250;ENSONIT00000001251	exonic_part	0.00704841	3.24784	1.62386	1.62121	15.8879	0.0101191
Brain	ENSONIG00000000988:E017	ENSONIG00000000988	slit3	E017	8.97854	62.3664	0.0458572	0.154106	0.0951066	0.000304546	0.0480714	GL831156.1	416224	416296	ENSONIT00000001250;ENSONIT00000001251	exonic_part	0.0587511	2.73865	1.36927	2.26548	15.7147	0.0101191
Brain	ENSONIG00000000988:E018	ENSONIG00000000988	slit3	E018	7.94738	26.5292	0.000418871	0.173432	0.0731209	0.0127755	0.346732	GL831156.1	419729	419801	ENSONIT00000001250;ENSONIT00000001251	exonic_part	0.401935	1.57458	0.787255	3.80735	12.1994	0.0101191
Brain	ENSONIG00000000988:E019	ENSONIG00000000988	slit3	E019	8.12115	32.6442	0.180503	0.169831	0.175833	0.637952	0.961213	GL831156.1	421235	421307	ENSONIT00000001250;ENSONIT00000001251	exonic_part	1	0.212963	0.106476	7.25178	9.49927	0.0101191
Brain	ENSONIG00000000988:E020	ENSONIG00000000988	slit3	E020	9.99455	57.7054	0.228568	0.138965	0.191739	0.759355	0.979269	GL831156.1	421436	421505	ENSONIT00000001250;ENSONIT00000001251	exonic_part	1	0.39608	0.198028	8.28078	12.1976	0.0101191
Brain	ENSONIG00000000988:E021	ENSONIG00000000988	slit3	E021	9.42327	65.6221	0.526216	0.147077	0.356408	0.88871	0.992955	GL831156.1	423825	423958	ENSONIT00000001250;ENSONIT00000001251	exonic_part	1	0.0643175	0.0321569	8.75842	10.4317	0.0101191
Brain	ENSONIG00000000988:E022	ENSONIG00000000988	slit3	E022	0	0	NA	Inf	NA	NA	NA	GL831156.1	426554	426557	ENSONIT00000001250	exonic_part	NA	NA	NA	NA	NA	0.0101191
Brain	ENSONIG00000000988:E023	ENSONIG00000000988	slit3	E023	12.9201	45.8318	0.154766	0.108666	0.133536	0.662195	0.965437	GL831156.1	427147	427311	ENSONIT00000001250;ENSONIT00000001251	exonic_part	1	0.285567	0.142772	11.117	15.1666	0.0101191
Brain	ENSONIG00000000988:E024	ENSONIG00000000988	slit3	E024	9.72976	31.7689	0.0115013	0.142606	0.0685147	0.118365	0.720002	GL831156.1	430018	430162	ENSONIT00000001250;ENSONIT00000001251	exonic_part	0.80094	0.939833	0.46989	6.33977	13.2399	0.0101191
Brain	ENSONIG00000000988:E025	ENSONIG00000000988	slit3	E025	10.1799	37.2443	1e-08	0.136528	0.05722	0.0185957	0.402409	GL831156.1	431587	431731	ENSONIT00000001250;ENSONIT00000001251	exonic_part	0.463381	1.28574	0.642834	5.70518	14.8747	0.0101191
Brain	ENSONIG00000000988:E026	ENSONIG00000000988	slit3	E026	8.12063	18.4726	0.000616896	0.169842	0.0725287	0.0475065	0.557894	GL831156.1	433185	433260	ENSONIT00000001250;ENSONIT00000001251	exonic_part	0.632014	1.27301	0.636478	4.49179	11.7919	0.0101191
Brain	ENSONIG00000000988:E027	ENSONIG00000000988	slit3	E027	10.3226	43.7374	0.000561387	0.134712	0.0596016	0.0084198	0.291125	GL831156.1	435861	436012	ENSONIT00000001250;ENSONIT00000001251	exonic_part	0.339765	1.53449	0.767203	5.0916	15.6161	0.0101191
Brain	ENSONIG00000000988:E028	ENSONIG00000000988	slit3	E028	0	0	NA	Inf	NA	NA	NA	GL831156.1	436012	436015	ENSONIT00000001250	exonic_part	NA	NA	NA	NA	NA	0.0101191
Brain	ENSONIG00000000988:E029	ENSONIG00000000988	slit3	E029	0.168894	0.17115	0.024134	7.92334	3.44187	0.710379	NA	GL831156.1	438167	438194	ENSONIT00000001250	exonic_part	1	NA	NA	NA	NA	0.0101191
Brain	ENSONIG00000000988:E030	ENSONIG00000000988	slit3	E030	6.96377	23.3988	0.11296	0.1972	0.148952	0.185331	0.792742	GL831156.1	440064	440228	ENSONIT00000001250;ENSONIT00000001251	exonic_part	0.873187	1.21912	0.609539	3.88056	9.91885	0.0101191
Brain	ENSONIG00000000988:E031	ENSONIG00000000988	slit3	E031	3.41234	6.12447	0.102829	0.397068	0.237284	0.502604	NA	GL831156.1	441494	441638	ENSONIT00000001250;ENSONIT00000001251	exonic_part	0.996585	NA	NA	NA	NA	0.0101191
Brain	ENSONIG00000000988:E032	ENSONIG00000000988	slit3	E032	1.09079	1.90645	0.204278	1.23117	0.683466	0.199825	NA	GL831156.1	444632	444704	ENSONIT00000001250;ENSONIT00000001251	exonic_part	0.885228	NA	NA	NA	NA	0.0101191
Brain	ENSONIG00000000988:E033	ENSONIG00000000988	slit3	E033	0.940329	5.30531	1.40935	1.42735	1.4207	0.347022	NA	GL831156.1	446033	446105	ENSONIT00000001250;ENSONIT00000001251	exonic_part	0.964867	NA	NA	NA	NA	0.0101191
Brain	ENSONIG00000000988:E034	ENSONIG00000000988	slit3	E034	0.953758	3.74295	0.785162	1.40733	1.06088	0.55087	NA	GL831156.1	447531	447603	ENSONIT00000001250;ENSONIT00000001251	exonic_part	0.999764	NA	NA	NA	NA	0.0101191
Brain	ENSONIG00000000988:E035	ENSONIG00000000988	slit3	E035	5.96373	15.7562	0.133457	0.229402	0.175617	0.372346	0.899808	GL831156.1	450494	450639	ENSONIT00000001250;ENSONIT00000001251	exonic_part	0.973655	0.445716	0.22285	4.84315	7.41413	0.0101191
Brain	ENSONIG00000000988:E036	ENSONIG00000000988	slit3	E036	9.36523	69.6547	0.399271	0.147956	0.282321	0.752111	0.978427	GL831156.1	451609	451773	ENSONIT00000001250;ENSONIT00000001251	exonic_part	1	-0.382443	-0.19121	10.1203	9.00978	0.0101191
Brain	ENSONIG00000000988:E037	ENSONIG00000000988	slit3	E037	7.93079	56.2409	0.365706	0.173784	0.280655	0.841346	0.98913	GL831156.1	455487	455507	ENSONIT00000001250;ENSONIT00000001251	exonic_part	1	-0.51565	-0.257812	8.97384	7.30461	0.0101191
Brain	ENSONIG00000000988:E038	ENSONIG00000000988	slit3	E038	8.58976	37.523	0.0989372	0.160848	0.124335	0.536763	0.943144	GL831156.1	455507	455558	ENSONIT00000001250	exonic_part	0.999212	-0.71385	-0.356906	10.3055	7.3736	0.0101191
Brain	ENSONIG00000000988:J039	ENSONIG00000000988	slit3	J039	13.6576	34.2458	0.010106	0.0856482	0.0454082	0.358939	0.894408	GL831156.1	389464	389569	ENSONIT00000001250;ENSONIT00000001251	splice_site	0.969209	0.353711	0.17684	11.5998	16.4068	0.0101191
Brain	ENSONIG00000000988:J040	ENSONIG00000000988	slit3	J040	17.0371	44.2494	0.0465844	0.0696978	0.0570063	0.762166	0.979464	GL831156.1	389775	390212	ENSONIT00000001250;ENSONIT00000001251	splice_site	1	-0.183717	-0.0918481	17.0316	17.2841	0.0101191
Brain	ENSONIG00000000988:J041	ENSONIG00000000988	slit3	J041	0.173763	0.181161	0.0273754	6.32543	2.74215	0.770521	NA	GL831156.1	390351	390955	ENSONIT00000001250	splice_site	1	NA	NA	NA	NA	0.0101191
Brain	ENSONIG00000000988:J042	ENSONIG00000000988	slit3	J042	12.9565	74.7213	0.282358	0.0899988	0.202152	0.310308	0.873468	GL831156.1	390370	390950	ENSONIT00000001251	splice_site	0.950496	-0.631326	-0.315637	14.5635	11.164	0.0101191
Brain	ENSONIG00000000988:J043	ENSONIG00000000988	slit3	J043	11.2777	56.2777	0.138239	0.102617	0.12255	0.366309	0.897416	GL831156.1	391111	391556	ENSONIT00000001250;ENSONIT00000001251	splice_site	0.971813	-0.766903	-0.383424	13.4154	9.35094	0.0101191
Brain	ENSONIG00000000988:J044	ENSONIG00000000988	slit3	J044	10.7977	32.6937	1e-08	0.106946	0.0646139	0.839255	0.988883	GL831156.1	391711	400836	ENSONIT00000001250;ENSONIT00000001251	splice_site	1	-0.258703	-0.129343	11.2344	10.8098	0.0101191
Brain	ENSONIG00000000988:J045	ENSONIG00000000988	slit3	J045	9.66138	39.7662	0.00345095	0.118908	0.053801	0.00457816	0.221504	GL831156.1	400967	403078	ENSONIT00000001250;ENSONIT00000001251	splice_site	0.261548	-1.67233	-0.836117	14.0498	5.40425	0.0101191
Brain	ENSONIG00000000988:J046	ENSONIG00000000988	slit3	J046	8.78499	8.65175	0.127162	0.130248	0.128422	0.512299	0.938368	GL831156.1	403319	403923	ENSONIT00000001250;ENSONIT00000001251	splice_site	0.997702	-0.412708	-0.206343	9.27077	8.09853	0.0101191
Brain	ENSONIG00000000988:J047	ENSONIG00000000988	slit3	J047	6.02556	33.8706	0.340728	0.187497	0.279501	0.200258	0.805832	GL831156.1	404061	404685	ENSONIT00000001250;ENSONIT00000001251	splice_site	0.885793	-1.55212	-0.776033	8.42801	3.4304	0.0101191
Brain	ENSONIG00000000988:J048	ENSONIG00000000988	slit3	J048	6.88843	4.7877	0.0358491	0.164666	0.0907245	0.548359	0.945289	GL831156.1	404779	406927	ENSONIT00000001250;ENSONIT00000001251	splice_site	0.999495	-0.347073	-0.173529	7.13498	6.46883	0.0101191
Brain	ENSONIG00000000988:J049	ENSONIG00000000988	slit3	J049	8.45779	23.1768	0.126205	0.135084	0.129673	0.866155	0.991228	GL831156.1	407067	412510	ENSONIT00000001250;ENSONIT00000001251	splice_site	1	0.07624	0.038118	7.67968	9.20265	0.0101191
Brain	ENSONIG00000000988:J050	ENSONIG00000000988	slit3	J050	8.3963	36.4207	0.265654	0.136035	0.215445	0.982141	0.999404	GL831156.1	412608	414747	ENSONIT00000001250;ENSONIT00000001251	splice_site	1	0.334847	0.167415	6.8955	9.80344	0.0101191
Brain	ENSONIG00000000988:J051	ENSONIG00000000988	slit3	J051	8.6712	39.4951	0.00338698	0.131888	0.0658705	0.00702679	0.268447	GL831156.1	414872	415843	ENSONIT00000001250;ENSONIT00000001251	splice_site	0.314179	1.74231	0.871112	3.84211	13.704	0.0101191
Brain	ENSONIG00000000988:J052	ENSONIG00000000988	slit3	J052	7.56336	47.9325	0.00137306	0.150439	0.0752888	2.25298e-05	0.00761833	GL831156.1	415924	416046	ENSONIT00000001250;ENSONIT00000001251	splice_site	0.00939842	3.34735	1.67362	1.29511	13.7822	0.0101191
Brain	ENSONIG00000000988:J053	ENSONIG00000000988	slit3	J053	7.13313	49.5701	0.138792	0.159197	0.148806	0.000835579	0.0899185	GL831156.1	416129	416224	ENSONIT00000001250;ENSONIT00000001251	splice_site	0.108789	3.20836	1.60413	1.31401	12.8147	0.0101191
Brain	ENSONIG00000000988:J054	ENSONIG00000000988	slit3	J054	6.58554	30.6034	0.014275	0.171999	0.0871783	0.00152465	0.127149	GL831156.1	416296	419729	ENSONIT00000001250;ENSONIT00000001251	splice_site	0.153033	2.43323	1.21658	1.93307	11.1741	0.0101191
Brain	ENSONIG00000000988:J055	ENSONIG00000000988	slit3	J055	4.2647	7.05961	0.00151157	0.26275	0.11837	0.317932	0.877213	GL831156.1	419801	421235	ENSONIT00000001250;ENSONIT00000001251	splice_site	0.95387	0.696041	0.348012	3.12859	5.69116	0.0101191
Brain	ENSONIG00000000988:J056	ENSONIG00000000988	slit3	J056	7.79962	29.7832	0.168432	0.146041	0.158949	0.721446	0.974313	GL831156.1	421307	421436	ENSONIT00000001250;ENSONIT00000001251	splice_site	1	0.10224	0.0511174	7.27161	8.86065	0.0101191
Brain	ENSONIG00000000988:J057	ENSONIG00000000988	slit3	J057	7.39208	49.8152	0.654959	0.153804	0.420958	0.852933	0.990142	GL831156.1	421505	423825	ENSONIT00000001250;ENSONIT00000001251	splice_site	1	0.167608	0.0838004	6.63542	8.46475	0.0101191
Brain	ENSONIG00000000988:J058	ENSONIG00000000988	slit3	J058	0	0	NA	Inf	NA	NA	NA	GL831156.1	423958	426554	ENSONIT00000001250	splice_site	NA	NA	NA	NA	NA	0.0101191
Brain	ENSONIG00000000988:J059	ENSONIG00000000988	slit3	J059	7.63927	41.9675	0.465083	0.148997	0.333411	0.751266	0.978308	GL831156.1	423958	427147	ENSONIT00000001251	splice_site	1	-0.0388191	-0.0194086	7.37559	8.21829	0.0101191
Brain	ENSONIG00000000988:J060	ENSONIG00000000988	slit3	J060	0	0	NA	Inf	NA	NA	NA	GL831156.1	426557	427147	ENSONIT00000001250	splice_site	NA	NA	NA	NA	NA	0.0101191
Brain	ENSONIG00000000988:J061	ENSONIG00000000988	slit3	J061	6.55801	19.1272	0.112864	0.172699	0.138104	0.477884	0.929469	GL831156.1	427311	430018	ENSONIT00000001250;ENSONIT00000001251	splice_site	0.99334	0.561488	0.280733	4.98543	8.22957	0.0101191
Brain	ENSONIG00000000988:J062	ENSONIG00000000988	slit3	J062	6.42528	26.1468	0.0448295	0.176158	0.102935	0.0696265	0.628586	GL831156.1	430162	431587	ENSONIT00000001250;ENSONIT00000001251	splice_site	0.706114	1.3172	0.658576	3.4789	9.49672	0.0101191
Brain	ENSONIG00000000988:J063	ENSONIG00000000988	slit3	J063	6.4197	19.7418	0.00032794	0.176307	0.0692546	0.0055624	0.24171	GL831156.1	431731	433185	ENSONIT00000001250;ENSONIT00000001251	splice_site	0.283882	1.91224	0.956087	2.55965	10.4111	0.0101191
Brain	ENSONIG00000000988:J064	ENSONIG00000000988	slit3	J064	6.16586	8.28571	0.00178468	0.183349	0.0812771	0.243134	0.83578	GL831156.1	433260	435861	ENSONIT00000001250;ENSONIT00000001251	splice_site	0.915643	0.8139	0.406935	4.16401	8.13997	0.0101191
Brain	ENSONIG00000000988:J065	ENSONIG00000000988	slit3	J065	6.41031	21.8247	0.0343755	0.176558	0.0964338	0.0621861	0.608306	GL831156.1	436012	440064	ENSONIT00000001251	splice_site	0.685323	1.44723	0.723589	3.20307	9.54801	0.0101191
Brain	ENSONIG00000000988:J066	ENSONIG00000000988	slit3	J066	0	0	NA	Inf	NA	NA	NA	GL831156.1	436015	438167	ENSONIT00000001250	splice_site	NA	NA	NA	NA	NA	0.0101191
Brain	ENSONIG00000000988:J067	ENSONIG00000000988	slit3	J067	0	0	NA	Inf	NA	NA	NA	GL831156.1	438194	440064	ENSONIT00000001250	splice_site	NA	NA	NA	NA	NA	0.0101191
Brain	ENSONIG00000000988:J068	ENSONIG00000000988	slit3	J068	2.44232	7.11654	0.414682	0.454897	0.432714	0.677747	NA	GL831156.1	440228	441494	ENSONIT00000001250;ENSONIT00000001251	splice_site	1	NA	NA	NA	NA	0.0101191
Brain	ENSONIG00000000988:J069	ENSONIG00000000988	slit3	J069	0.956461	1.32698	0.169796	1.15344	0.611922	0.223618	NA	GL831156.1	441638	444632	ENSONIT00000001250;ENSONIT00000001251	splice_site	0.903408	NA	NA	NA	NA	0.0101191
Brain	ENSONIG00000000988:J070	ENSONIG00000000988	slit3	J070	0.537331	1.73235	0.786341	2.04907	1.46678	0.405283	NA	GL831156.1	444704	446033	ENSONIT00000001250;ENSONIT00000001251	splice_site	0.981758	NA	NA	NA	NA	0.0101191
Brain	ENSONIG00000000988:J071	ENSONIG00000000988	slit3	J071	0.805996	3.89778	1.24173	1.36779	1.31196	0.339318	NA	GL831156.1	446105	447531	ENSONIT00000001250;ENSONIT00000001251	splice_site	0.961898	NA	NA	NA	NA	0.0101191
Brain	ENSONIG00000000988:J072	ENSONIG00000000988	slit3	J072	0.685092	1.67279	0.464506	1.60825	0.95467	0.601035	NA	GL831156.1	447603	450494	ENSONIT00000001250;ENSONIT00000001251	splice_site	1	NA	NA	NA	NA	0.0101191
Brain	ENSONIG00000000988:J073	ENSONIG00000000988	slit3	J073	5.68164	13.7778	0.107004	0.198529	0.146428	0.367765	0.898094	GL831156.1	450639	451609	ENSONIT00000001250;ENSONIT00000001251	splice_site	0.972308	0.463413	0.231699	4.58168	7.09809	0.0101191
Brain	ENSONIG00000000988:J074	ENSONIG00000000988	slit3	J074	7.93079	56.2409	0.365706	0.143712	0.269289	0.848659	0.98961	GL831156.1	451773	455487	ENSONIT00000001250;ENSONIT00000001251	splice_site	1	-0.517082	-0.258528	8.98476	7.30598	0.0101191
Brain	ENSONIG00000001046:E001	ENSONIG00000001046	protein_coding	E001	255.684	4506.39	0.00202456	0.010389	0.00547024	0.433152	0.918175	GL831156.1	803654	803850	ENSONIT00000001324	exonic_part	0.986914	-0.112102	-0.0560327	315.483	195.26	0.00301012
Brain	ENSONIG00000001046:E002	ENSONIG00000001046	protein_coding	E002	248.739	3556.21	0.000830591	0.010535	0.00489018	0.988474	0.999761	GL831156.1	804900	805015	ENSONIT00000001324	exonic_part	1	0.00659686	0.00329737	300.045	196.903	0.00301012
Brain	ENSONIG00000001046:E003	ENSONIG00000001046	protein_coding	E003	220.304	4365.42	0.000364778	0.0112289	0.00502438	0.167791	0.777031	GL831156.1	805182	805310	ENSONIT00000001324	exonic_part	0.857694	-0.205959	-0.102952	277.343	163.044	0.00301012
Brain	ENSONIG00000001046:E004	ENSONIG00000001046	protein_coding	E004	199.359	2949.98	0.00503476	0.0118667	0.00795376	0.947597	0.996997	GL831156.1	806551	806682	ENSONIT00000001324	exonic_part	1	-0.0150696	-0.00753299	242.622	157.368	0.00301012
Brain	ENSONIG00000001046:E005	ENSONIG00000001046	protein_coding	E005	153.265	1015.14	0.000400247	0.0138842	0.00605029	0.359242	0.894537	GL831156.1	807178	807268	ENSONIT00000001324	exonic_part	0.969319	0.152718	0.0763456	179.461	127.945	0.00301012
Brain	ENSONIG00000001046:E006	ENSONIG00000001046	protein_coding	E006	157.961	1719.23	0.00989918	0.0136248	0.011493	0.730683	0.975556	GL831156.1	807995	808120	ENSONIT00000001324	exonic_part	1	0.0751668	0.0375767	187.935	128.349	0.00301012
Brain	ENSONIG00000001046:E007	ENSONIG00000001046	protein_coding	E007	167.593	3005.9	0.0078958	0.0131382	0.0101468	0.409662	0.91187	GL831156.1	808663	808766	ENSONIT00000001324	exonic_part	0.982724	-0.164737	-0.0823527	210.235	125.448	0.00301012
Brain	ENSONIG00000001046:E008	ENSONIG00000001046	protein_coding	E008	135.709	2675.29	0.00801946	0.0150129	0.011013	0.129598	0.73668	GL831156.1	809140	809244	ENSONIT00000001324	exonic_part	0.818073	-0.321495	-0.160724	176.072	95.4275	0.00301012
Brain	ENSONIG00000001046:E009	ENSONIG00000001046	protein_coding	E009	248.851	3906	0.00344491	0.0105326	0.00651243	0.915927	0.995051	GL831156.1	810347	810492	ENSONIT00000001324	exonic_part	1	0.0200129	0.0100032	299.515	197.911	0.00301012
Brain	ENSONIG00000001046:E010	ENSONIG00000001046	protein_coding	E010	269.573	2938.51	1e-08	0.0101195	0.00385349	0.120248	0.723005	GL831156.1	812201	812356	ENSONIT00000001324	exonic_part	0.804147	0.210837	0.10538	312.98	226.12	0.00301012
Brain	ENSONIG00000001046:E011	ENSONIG00000001046	protein_coding	E011	234.556	2077.64	1.48735e-05	0.0108601	0.00416556	0.0969783	0.686144	GL831156.1	820833	820916	ENSONIT00000001324	exonic_part	0.766143	0.233888	0.116909	269.916	198.503	0.00301012
Brain	ENSONIG00000001046:E012	ENSONIG00000001046	protein_coding	E012	18.2224	65.9352	0.0144542	0.078548	0.0432214	0.536034	0.942967	GL831156.1	827844	828228	ENSONIT00000001324	exonic_part	0.999122	-0.275157	-0.137576	23.9327	12.9881	0.00301012
Brain	ENSONIG00000001046:J013	ENSONIG00000001046	protein_coding	J013	139.959	4891.6	0.00638177	0.0130841	0.00908851	3.35151e-06	0.00170085	GL831156.1	803850	804900	ENSONIT00000001324	splice_site	0.00210051	-0.915488	-0.457679	201.98	77.005	0.00301012
Brain	ENSONIG00000001046:J014	ENSONIG00000001046	protein_coding	J014	150.226	1857.26	0.00714971	0.0125479	0.00927302	0.64701	0.962781	GL831156.1	805015	805182	ENSONIT00000001324	splice_site	1	-0.0860823	-0.043034	184.763	115.116	0.00301012
Brain	ENSONIG00000001046:J015	ENSONIG00000001046	protein_coding	J015	141.009	2247.23	0.00813635	0.0130257	0.0102328	0.296528	0.866204	GL831156.1	805310	806551	ENSONIT00000001324	splice_site	0.944032	-0.2151	-0.107533	179.421	103.502	0.00301012
Brain	ENSONIG00000001046:J016	ENSONIG00000001046	protein_coding	J016	119.292	778.843	2.18286e-05	0.0144436	0.00509753	0.752516	0.97848	GL831156.1	806682	807178	ENSONIT00000001324	splice_site	1	0.0514755	0.0257344	142.895	96.317	0.00301012
Brain	ENSONIG00000001046:J017	ENSONIG00000001046	protein_coding	J017	101.096	380.747	0.00629073	0.0161005	0.0103202	0.395264	0.907355	GL831156.1	807268	807995	ENSONIT00000001324	splice_site	0.979683	0.192682	0.0963306	116.839	86.0086	0.00301012
Brain	ENSONIG00000001046:J018	ENSONIG00000001046	protein_coding	J018	106.524	1116.96	0.0258512	0.015547	0.0213707	0.89777	0.993752	GL831156.1	808120	808663	ENSONIT00000001324	splice_site	1	0.0422479	0.0211216	127.498	85.5996	0.00301012
Brain	ENSONIG00000001046:J019	ENSONIG00000001046	protein_coding	J019	103.228	2900.13	0.0200786	0.0158761	0.0183109	0.00413858	0.211385	GL831156.1	808766	809140	ENSONIT00000001324	splice_site	0.250377	-0.753232	-0.376578	146.367	60.2725	0.00301012
Brain	ENSONIG00000001046:J020	ENSONIG00000001046	protein_coding	J020	99.9358	1447.07	0.00931965	0.0162266	0.0120552	0.343725	0.888418	GL831156.1	809244	810347	ENSONIT00000001324	splice_site	0.9638	-0.225666	-0.112821	127.23	72.4826	0.00301012
Brain	ENSONIG00000001046:J021	ENSONIG00000001046	protein_coding	J021	163.71	909.242	0.00398995	0.0119457	0.0071924	0.339417	0.88617	GL831156.1	810492	812201	ENSONIT00000001324	splice_site	0.961956	0.177574	0.0887704	190.019	137.309	0.00301012
Brain	ENSONIG00000001046:J022	ENSONIG00000001046	protein_coding	J022	207.643	1943.55	1.27644e-05	0.0105264	0.00358993	0.40203	0.909501	GL831156.1	812356	820833	ENSONIT00000001324	splice_site	0.981093	0.117479	0.0587248	244.608	170.156	0.00301012
Brain	ENSONIG00000001046:J023	ENSONIG00000001046	protein_coding	J023	5.69021	2.80819	0.000973469	0.198238	0.0813291	0.653132	0.963731	GL831156.1	820916	827844	ENSONIT00000001324	splice_site	1	0.32611	0.163054	6.17983	5.05979	0.00301012
Brain	ENSONIG00000001068:E001	ENSONIG00000001068	FAM13B	E001	493.626	13653.4	0.00736156	0.00786775	0.00755368	0.749428	0.978071	GL831156.1	880835	880959	ENSONIT00000001354	exonic_part	1	0.0644608	0.0322262	582.664	402.899	9.50393e-06
Brain	ENSONIG00000001068:E002	ENSONIG00000001068	FAM13B	E002	616.451	21609.9	0.00190685	0.00732795	0.00377661	0.951452	0.997131	GL831156.1	881790	881892	ENSONIT00000001354	exonic_part	1	0.0112174	0.00560773	737.605	493.512	9.50393e-06
Brain	ENSONIG00000001068:E003	ENSONIG00000001068	FAM13B	E003	571.575	22841.1	0.00545578	0.00749828	0.00622526	0.541951	0.944215	GL831156.1	882580	882673	ENSONIT00000001354	exonic_part	0.999495	-0.0803969	-0.0401923	698.517	443.324	9.50393e-06
Brain	ENSONIG00000001068:E004	ENSONIG00000001068	FAM13B	E004	461.332	14038.2	0.0105047	0.00805739	0.00953421	0.77507	0.981114	GL831156.1	882808	882951	ENSONIT00000001354	exonic_part	1	-0.0494925	-0.0247433	560.487	361.938	9.50393e-06
Brain	ENSONIG00000001068:E005	ENSONIG00000001068	FAM13B	E005	425.655	11004.8	0.00743583	0.00830037	0.00776767	0.817256	0.98631	GL831156.1	883048	883144	ENSONIT00000001354	exonic_part	1	-0.0478551	-0.0239249	517.992	334.82	9.50393e-06
Brain	ENSONIG00000001068:E006	ENSONIG00000001068	FAM13B	E006	556.343	22595.8	0.0135776	0.00756234	0.0111367	0.63877	0.961352	GL831156.1	883246	883330	ENSONIT00000001354	exonic_part	1	-0.0983952	-0.0491903	684.301	430.04	9.50393e-06
Brain	ENSONIG00000001068:E007	ENSONIG00000001068	FAM13B	E007	593.617	33213.7	0.00928721	0.0074114	0.00856593	0.215848	0.818093	GL831156.1	884461	884676	ENSONIT00000001354	exonic_part	0.897869	-0.220043	-0.110004	749.776	439.365	9.50393e-06
Brain	ENSONIG00000001068:E008	ENSONIG00000001068	FAM13B	E008	301.712	14440.9	1.66261e-05	0.00959103	0.00363778	1.66368e-05	0.00617803	GL831156.1	886181	886263	ENSONIT00000001354	exonic_part	0.00762973	-0.546875	-0.273418	410.339	192.645	9.50393e-06
Brain	ENSONIG00000001068:E009	ENSONIG00000001068	FAM13B	E009	340.173	8867.14	0.00441014	0.00908987	0.00611829	0.358551	0.894373	GL831156.1	886551	886707	ENSONIT00000001354	exonic_part	0.969209	-0.137344	-0.068666	421.215	257.138	9.50393e-06
Brain	ENSONIG00000001068:E010	ENSONIG00000001068	FAM13B	E010	247.663	4034.55	0.00603049	0.0105584	0.00780786	0.821403	0.986688	GL831156.1	887158	887253	ENSONIT00000001354	exonic_part	1	-0.0304515	-0.0152248	298.737	194.883	9.50393e-06
Brain	ENSONIG00000001068:E011	ENSONIG00000001068	FAM13B	E011	333.667	7700.32	0.00121465	0.00916653	0.00413899	0.459627	0.925433	GL831156.1	887310	887424	ENSONIT00000001354	exonic_part	0.991494	-0.0942923	-0.0471422	409.538	256.795	9.50393e-06
Brain	ENSONIG00000001068:E012	ENSONIG00000001068	FAM13B	E012	413.833	11979.7	0.00335915	0.00839012	0.00514728	0.600074	0.954359	GL831156.1	888551	888681	ENSONIT00000001354	exonic_part	1	-0.0742242	-0.0371082	505.945	321.667	9.50393e-06
Brain	ENSONIG00000001068:E013	ENSONIG00000001068	FAM13B	E013	0.738809	3.27503	1.56134	1.81528	1.69438	0.355841	NA	GL831156.1	889459	889640	ENSONIT00000001354	exonic_part	0.968315	NA	NA	NA	NA	9.50393e-06
Brain	ENSONIG00000001068:E014	ENSONIG00000001068	FAM13B	E014	427.429	13042.2	0.00325373	0.00828732	0.00497971	0.580856	0.951136	GL831156.1	889829	889927	ENSONIT00000001354	exonic_part	1	-0.0758432	-0.0379174	522.18	331.69	9.50393e-06
Brain	ENSONIG00000001068:E015	ENSONIG00000001068	FAM13B	E015	0.337787	0.684601	0.671523	3.96425	2.27415	0.763895	NA	GL831156.1	890018	890036	ENSONIT00000001354	exonic_part	1	NA	NA	NA	NA	9.50393e-06
Brain	ENSONIG00000001068:E016	ENSONIG00000001068	FAM13B	E016	325.739	6055.6	0.00280735	0.00926408	0.00521514	0.902262	0.994283	GL831156.1	892800	892894	ENSONIT00000001354	exonic_part	1	0.0235016	0.0117499	387.989	261.942	9.50393e-06
Brain	ENSONIG00000001068:E017	ENSONIG00000001068	FAM13B	E017	291.132	4002.6	0.00342299	0.00975211	0.00569294	0.53014	0.941977	GL831156.1	895589	895643	ENSONIT00000001354	exonic_part	0.998832	0.0942025	0.0470978	340.034	240.21	9.50393e-06
Brain	ENSONIG00000001068:E018	ENSONIG00000001068	FAM13B	E018	0	0	NA	Inf	NA	NA	NA	GL831156.1	899871	899917	ENSONIT00000001354	exonic_part	NA	NA	NA	NA	NA	9.50393e-06
Brain	ENSONIG00000001068:E019	ENSONIG00000001068	FAM13B	E019	0	0	NA	Inf	NA	NA	NA	GL831156.1	902387	902396	ENSONIT00000001354	exonic_part	NA	NA	NA	NA	NA	9.50393e-06
Brain	ENSONIG00000001068:E020	ENSONIG00000001068	FAM13B	E020	0	0	NA	Inf	NA	NA	NA	GL831156.1	903087	903115	ENSONIT00000001354	exonic_part	NA	NA	NA	NA	NA	9.50393e-06
Brain	ENSONIG00000001068:E021	ENSONIG00000001068	FAM13B	E021	3.39783	13.4454	0.241865	0.398742	0.312788	0.109916	NA	GL831156.1	904388	904429	ENSONIT00000001354	exonic_part	0.787653	NA	NA	NA	NA	9.50393e-06
Brain	ENSONIG00000001068:E022	ENSONIG00000001068	FAM13B	E022	195.646	1425.8	0.00216043	0.011994	0.00600897	0.470995	0.92802	GL831156.1	908640	908668	ENSONIT00000001354	exonic_part	0.992793	0.107552	0.0537736	228.576	163.224	9.50393e-06
Brain	ENSONIG00000001068:E023	ENSONIG00000001068	FAM13B	E023	288.434	3112.58	2.02668e-05	0.00979507	0.00364194	0.23603	0.831225	GL831156.1	919268	919413	ENSONIT00000001354	exonic_part	0.91136	0.145958	0.0729736	333.37	243.25	9.50393e-06
Brain	ENSONIG00000001068:E024	ENSONIG00000001068	FAM13B	E024	317.523	5555.33	0.00416433	0.00937031	0.00617177	0.63944	0.961485	GL831156.1	919882	920060	ENSONIT00000001354	exonic_part	1	0.0798043	0.039899	373.381	261.164	9.50393e-06
Brain	ENSONIG00000001068:E025	ENSONIG00000001068	FAM13B	E025	475.503	8156.9	6.51549e-06	0.007971	0.00250931	0.136036	0.744178	GL831156.1	921478	921691	ENSONIT00000001354	exonic_part	0.825588	0.149136	0.0745586	550.788	400.262	9.50393e-06
Brain	ENSONIG00000001068:E026	ENSONIG00000001068	FAM13B	E026	424.13	5859.79	0.00137542	0.00831166	0.00389335	0.174362	0.783238	GL831156.1	926333	926552	ENSONIT00000001354	exonic_part	0.863637	0.162497	0.0812395	489.166	359.258	9.50393e-06
Brain	ENSONIG00000001068:E027	ENSONIG00000001068	FAM13B	E027	228.751	2069.45	0.0106022	0.0110048	0.0107634	0.297196	0.866588	GL831156.1	928054	928207	ENSONIT00000001354	exonic_part	0.944413	0.187951	0.0939701	260.793	196.099	9.50393e-06
Brain	ENSONIG00000001068:J028	ENSONIG00000001068	FAM13B	J028	322.501	7777.68	0.0136258	0.00864274	0.011662	0.840257	0.989001	GL831156.1	880959	881790	ENSONIT00000001354	splice_site	1	-0.0115854	-0.00579224	387.691	256.156	9.50393e-06
Brain	ENSONIG00000001068:J029	ENSONIG00000001068	FAM13B	J029	476.132	16443.3	0.00292216	0.00754398	0.00446162	0.4381	0.919843	GL831156.1	881892	882580	ENSONIT00000001354	splice_site	0.987801	-0.0943094	-0.0471488	583.536	366.683	9.50393e-06
Brain	ENSONIG00000001068:J030	ENSONIG00000001068	FAM13B	J030	13.0134	63.6679	0.125101	0.0896284	0.110895	0.826182	0.987353	GL831156.1	882673	882808	ENSONIT00000001354	splice_site	1	-0.0614384	-0.0307191	15.7527	10.0516	9.50393e-06
Brain	ENSONIG00000001068:J031	ENSONIG00000001068	FAM13B	J031	292.506	6649.87	0.00597577	0.00899195	0.00709926	0.343774	0.888418	GL831156.1	882951	883048	ENSONIT00000001354	splice_site	0.9638	-0.156672	-0.0783304	365.618	220.28	9.50393e-06
Brain	ENSONIG00000001068:J032	ENSONIG00000001068	FAM13B	J032	382.067	8899.99	0.00752142	0.00811184	0.00774049	0.834289	0.988263	GL831156.1	883144	883246	ENSONIT00000001354	splice_site	1	-0.0454442	-0.0227199	464.844	300.782	9.50393e-06
Brain	ENSONIG00000001068:J033	ENSONIG00000001068	FAM13B	J033	379.843	12228.3	0.0153312	0.00812867	0.0123325	0.678791	0.967998	GL831156.1	883330	884461	ENSONIT00000001354	splice_site	1	-0.101945	-0.0509677	468.643	292.841	9.50393e-06
Brain	ENSONIG00000001068:J034	ENSONIG00000001068	FAM13B	J034	184.609	11626.5	0.00645728	0.0111863	0.00815504	3.66733e-09	5.52133e-06	GL831156.1	884676	886181	ENSONIT00000001354	splice_site	6.81873e-06	-1.09055	-0.545253	280.063	90.6836	9.50393e-06
Brain	ENSONIG00000001068:J035	ENSONIG00000001068	FAM13B	J035	217.496	5496.69	0.00227468	0.0102868	0.00528605	0.0219903	0.429463	GL831156.1	886263	886551	ENSONIT00000001354	splice_site	0.493351	-0.343691	-0.171837	282.977	150.482	9.50393e-06
Brain	ENSONIG00000001068:J036	ENSONIG00000001068	FAM13B	J036	0	0	NA	Inf	NA	NA	NA	GL831156.1	886707	887158	ENSONIT00000001354	splice_site	NA	NA	NA	NA	NA	9.50393e-06
Brain	ENSONIG00000001068:J037	ENSONIG00000001068	FAM13B	J037	2.50971	4.7514	0.500499	0.442824	0.474709	0.677163	NA	GL831156.1	887253	887310	ENSONIT00000001354	splice_site	1	NA	NA	NA	NA	9.50393e-06
Brain	ENSONIG00000001068:J038	ENSONIG00000001068	FAM13B	J038	220.418	2552.74	0.00603195	0.0102199	0.0075698	0.778951	0.981704	GL831156.1	887424	888551	ENSONIT00000001354	splice_site	1	0.0469734	0.0234854	261.656	179.564	9.50393e-06
Brain	ENSONIG00000001068:J039	ENSONIG00000001068	FAM13B	J039	0	0	NA	Inf	NA	NA	NA	GL831156.1	888681	889459	ENSONIT00000001354	splice_site	NA	NA	NA	NA	NA	9.50393e-06
Brain	ENSONIG00000001068:J040	ENSONIG00000001068	FAM13B	J040	0	0	NA	Inf	NA	NA	NA	GL831156.1	889640	889829	ENSONIT00000001354	splice_site	NA	NA	NA	NA	NA	9.50393e-06
Brain	ENSONIG00000001068:J041	ENSONIG00000001068	FAM13B	J041	0	0	NA	Inf	NA	NA	NA	GL831156.1	889927	890018	ENSONIT00000001354	splice_site	NA	NA	NA	NA	NA	9.50393e-06
Brain	ENSONIG00000001068:J042	ENSONIG00000001068	FAM13B	J042	0	0	NA	Inf	NA	NA	NA	GL831156.1	890036	892800	ENSONIT00000001354	splice_site	NA	NA	NA	NA	NA	9.50393e-06
Brain	ENSONIG00000001068:J043	ENSONIG00000001068	FAM13B	J043	215.425	2283.33	0.0110042	0.0103353	0.010755	0.269239	0.851129	GL831156.1	892894	895589	ENSONIT00000001354	splice_site	0.930411	0.218654	0.109321	242.844	186.322	9.50393e-06
Brain	ENSONIG00000001068:J044	ENSONIG00000001068	FAM13B	J044	0	0	NA	Inf	NA	NA	NA	GL831156.1	895643	899871	ENSONIT00000001354	splice_site	NA	NA	NA	NA	NA	9.50393e-06
Brain	ENSONIG00000001068:J045	ENSONIG00000001068	FAM13B	J045	0	0	NA	Inf	NA	NA	NA	GL831156.1	899917	902387	ENSONIT00000001354	splice_site	NA	NA	NA	NA	NA	9.50393e-06
Brain	ENSONIG00000001068:J046	ENSONIG00000001068	FAM13B	J046	0	0	NA	Inf	NA	NA	NA	GL831156.1	902396	903087	ENSONIT00000001354	splice_site	NA	NA	NA	NA	NA	9.50393e-06
Brain	ENSONIG00000001068:J047	ENSONIG00000001068	FAM13B	J047	0	0	NA	Inf	NA	NA	NA	GL831156.1	903115	904388	ENSONIT00000001354	splice_site	NA	NA	NA	NA	NA	9.50393e-06
Brain	ENSONIG00000001068:J048	ENSONIG00000001068	FAM13B	J048	3.39783	13.4454	0.241865	0.328448	0.280272	0.101183	NA	GL831156.1	904429	908640	ENSONIT00000001354	splice_site	0.772959	NA	NA	NA	NA	9.50393e-06
Brain	ENSONIG00000001068:J049	ENSONIG00000001068	FAM13B	J049	166.48	1093.65	0.000316511	0.0118341	0.00483375	0.554856	0.946562	GL831156.1	908668	919268	ENSONIT00000001354	splice_site	0.999912	0.0805707	0.0402837	195.655	137.313	9.50393e-06
Brain	ENSONIG00000001068:J050	ENSONIG00000001068	FAM13B	J050	171.994	1735.18	0.00793679	0.0116226	0.00935398	0.539004	0.9435	GL831156.1	919413	919882	ENSONIT00000001354	splice_site	0.999293	0.129759	0.0648769	199.129	144.319	9.50393e-06
Brain	ENSONIG00000001068:J051	ENSONIG00000001068	FAM13B	J051	192.202	1721.17	1.74111e-05	0.0109513	0.00384677	0.611614	0.956571	GL831156.1	920060	921478	ENSONIT00000001354	splice_site	1	0.0655415	0.0327692	226.896	157.539	9.50393e-06
Brain	ENSONIG00000001068:J052	ENSONIG00000001068	FAM13B	J052	305.121	4379.47	2.94673e-05	0.00883672	0.00322253	0.544818	0.944821	GL831156.1	921691	926333	ENSONIT00000001354	splice_site	0.999495	0.0680339	0.0340144	360.291	250.109	9.50393e-06
Brain	ENSONIG00000001068:J053	ENSONIG00000001068	FAM13B	J053	117.667	770.189	0.0163376	0.0145706	0.0156501	0.563413	0.947754	GL831156.1	926552	928054	ENSONIT00000001354	splice_site	1	0.130359	0.0651775	136.36	99.0746	9.50393e-06
Brain	ENSONIG00000001179:E001	ENSONIG00000001179	atp6v0a1a	E001	45.803	127.713	0.0210243	0.034356	0.0267578	0.337001	0.885058	GL831149.1	2540829	2540995	ENSONIT00000001490	exonic_part	0.961044	-0.336396	-0.168183	39.8749	51.1759	0.000580544
Brain	ENSONIG00000001179:E002	ENSONIG00000001179	atp6v0a1a	E002	43.3814	143.116	0.0414354	0.0359858	0.0390628	0.0432299	0.539248	GL831149.1	2542026	2542081	ENSONIT00000001490	exonic_part	0.612505	-0.766331	-0.383133	43.4098	42.4513	0.000580544
Brain	ENSONIG00000001179:E003	ENSONIG00000001179	atp6v0a1a	E003	48.8607	194.025	0.0453628	0.0325288	0.0397178	0.0372426	0.513985	GL831149.1	2542081	2542198	ENSONIT00000001490;ENSONIT00000001491	exonic_part	0.585889	-0.792342	-0.396133	49.1475	47.6057	0.000580544
Brain	ENSONIG00000001179:E004	ENSONIG00000001179	atp6v0a1a	E004	45.8515	60.169	0.0183182	0.0343251	0.0252686	0.0108923	0.324342	GL831149.1	2542667	2542746	ENSONIT00000001490;ENSONIT00000001491	exonic_part	0.37679	-0.805784	-0.402856	46.5808	44.5813	0.000580544
Brain	ENSONIG00000001179:E005	ENSONIG00000001179	atp6v0a1a	E005	32.9132	68.7103	0.00627219	0.0457905	0.0235646	0.00254173	0.164876	GL831149.1	2542928	2543026	ENSONIT00000001490;ENSONIT00000001491	exonic_part	0.196756	-0.990902	-0.49542	35.5197	29.7385	0.000580544
Brain	ENSONIG00000001179:E006	ENSONIG00000001179	atp6v0a1a	E006	32.8197	99.4576	0.0110994	0.0459063	0.0262492	0.0467535	0.55516	GL831149.1	2543112	2543241	ENSONIT00000001490;ENSONIT00000001491	exonic_part	0.629098	-0.678748	-0.339353	32.1592	32.9216	0.000580544
Brain	ENSONIG00000001179:E007	ENSONIG00000001179	atp6v0a1a	E007	27.0205	168.548	0.16564	0.0546518	0.112325	0.808938	0.985216	GL831149.1	2544069	2544152	ENSONIT00000001490;ENSONIT00000001491	exonic_part	1	-0.303974	-0.151979	23.3237	30.2467	0.000580544
Brain	ENSONIG00000001179:E008	ENSONIG00000001179	atp6v0a1a	E008	44.3561	525.912	0.287739	0.0353084	0.161958	0.675366	0.967587	GL831149.1	2544352	2544479	ENSONIT00000001490;ENSONIT00000001491	exonic_part	1	-0.558533	-0.279243	41.7918	46.5802	0.000580544
Brain	ENSONIG00000001179:E009	ENSONIG00000001179	atp6v0a1a	E009	38.8542	266.062	0.129911	0.0395777	0.0872643	0.430557	0.917437	GL831149.1	2544563	2544646	ENSONIT00000001490;ENSONIT00000001491	exonic_part	0.986435	-0.533613	-0.266786	36.3644	41.0146	0.000580544
Brain	ENSONIG00000001179:E010	ENSONIG00000001179	atp6v0a1a	E010	45.3372	378.436	0.0747411	0.034656	0.0562946	0.499819	0.93524	GL831149.1	2544734	2544828	ENSONIT00000001490;ENSONIT00000001491	exonic_part	0.996244	-0.282178	-0.141077	38.8404	51.55	0.000580544
Brain	ENSONIG00000001179:E011	ENSONIG00000001179	atp6v0a1a	E011	109.901	1477.66	1e-08	0.0173271	0.0222738	0.746699	0.97773	GL831149.1	2547445	2547658	ENSONIT00000001490;ENSONIT00000001491	exonic_part	1	-0.0658725	-0.0329281	86.8476	133.009	0.000580544
Brain	ENSONIG00000001179:E012	ENSONIG00000001179	atp6v0a1a	E012	92.3409	806.928	0.0105831	0.0196411	0.0146215	0.858742	0.99064	GL831149.1	2548854	2549005	ENSONIT00000001490;ENSONIT00000001491	exonic_part	1	0.0529913	0.0264905	70.3119	114.822	0.000580544
Brain	ENSONIG00000001179:E013	ENSONIG00000001179	atp6v0a1a	E013	20.8895	114.381	0.0809655	0.0691778	0.0760407	0.835932	0.988618	GL831149.1	2549270	2549410	ENSONIT00000001490;ENSONIT00000001491	exonic_part	1	0.17476	0.0873768	15.0687	26.7512	0.000580544
Brain	ENSONIG00000001179:E014	ENSONIG00000001179	atp6v0a1a	E014	35.3378	89.9396	0.0419356	0.0430028	0.0424027	0.216271	0.818299	GL831149.1	2549542	2549709	ENSONIT00000001490;ENSONIT00000001491	exonic_part	0.898013	-0.533316	-0.26664	33.1127	37.221	0.000580544
Brain	ENSONIG00000001179:E015	ENSONIG00000001179	atp6v0a1a	E015	18.5636	32.6969	0.0352546	0.0771989	0.0531397	0.270017	0.851598	GL831149.1	2549813	2549904	ENSONIT00000001490;ENSONIT00000001491	exonic_part	0.930822	-0.553159	-0.27657	17.5897	19.2476	0.000580544
Brain	ENSONIG00000001179:E016	ENSONIG00000001179	atp6v0a1a	E016	18.443	49.0463	0.0378834	0.07767	0.0549264	0.0518042	0.574076	GL831149.1	2550074	2550193	ENSONIT00000001490;ENSONIT00000001491	exonic_part	0.648766	-0.998505	-0.499236	19.9726	16.2607	0.000580544
Brain	ENSONIG00000001179:E017	ENSONIG00000001179	atp6v0a1a	E017	40.2963	117.776	0.00272157	0.038346	0.0182055	0.234794	0.830547	GL831149.1	2550290	2550507	ENSONIT00000001490;ENSONIT00000001491	exonic_part	0.910631	-0.328572	-0.164273	35.0717	45.1318	0.000580544
Brain	ENSONIG00000001179:E018	ENSONIG00000001179	atp6v0a1a	E018	51.6584	383.353	0.0365306	0.0310465	0.0340431	0.84645	0.989513	GL831149.1	2550606	2550714	ENSONIT00000001490;ENSONIT00000001491	exonic_part	1	-0.0188166	-0.00940738	40.5121	63.2902	0.000580544
Brain	ENSONIG00000001179:E019	ENSONIG00000001179	atp6v0a1a	E019	59.3734	613.692	0.054995	0.0276826	0.042482	0.787791	0.98281	GL831149.1	2550805	2550913	ENSONIT00000001490;ENSONIT00000001491	exonic_part	1	-0.0303582	-0.0151773	46.6736	72.4586	0.000580544
Brain	ENSONIG00000001179:E020	ENSONIG00000001179	atp6v0a1a	E020	31.0227	574.501	0.000105952	0.0482667	0.0227897	4.53546e-07	0.000323611	GL831149.1	2551473	2551491	ENSONIT00000001491	exonic_part	0.000399653	1.89635	0.948131	9.60919	52.7696	0.000580544
Brain	ENSONIG00000001179:E021	ENSONIG00000001179	atp6v0a1a	E021	104.194	1466.26	0.0020978	0.0179935	0.00956704	0.099411	0.68999	GL831149.1	2551973	2552091	ENSONIT00000001490;ENSONIT00000001491	exonic_part	0.770225	0.364445	0.182182	71.0908	137.426	0.000580544
Brain	ENSONIG00000001179:E022	ENSONIG00000001179	atp6v0a1a	E022	109.265	1324.42	0.0103542	0.0173978	0.0133436	0.420249	0.914187	GL831149.1	2552222	2552394	ENSONIT00000001490;ENSONIT00000001491	exonic_part	0.984069	0.195034	0.0974937	78.9435	138.859	0.000580544
Brain	ENSONIG00000001179:E023	ENSONIG00000001179	atp6v0a1a	E023	67.1129	400.993	0.022267	0.0250851	0.0234757	0.887253	0.99281	GL831149.1	2553691	2553785	ENSONIT00000001490;ENSONIT00000001491	exonic_part	1	-0.0559817	-0.0279871	52.6239	80.5884	0.000580544
Brain	ENSONIG00000001179:E024	ENSONIG00000001179	atp6v0a1a	E024	54.5982	157.325	0.0407792	0.0296526	0.0359416	0.420215	0.914165	GL831149.1	2553785	2555288	ENSONIT00000001490	exonic_part	0.984055	-0.286129	-0.143049	46.9878	62.2925	0.000580544
Brain	ENSONIG00000001179:J025	ENSONIG00000001179	atp6v0a1a	J025	32.2514	67.0515	0.0253701	0.0392891	0.031205	0.235361	0.830901	GL831149.1	2540995	2542026	ENSONIT00000001490	splice_site	0.911023	-0.445248	-0.222611	29.2269	34.6871	0.000580544
Brain	ENSONIG00000001179:J026	ENSONIG00000001179	atp6v0a1a	J026	36.8303	103.442	0.0563816	0.0350557	0.0472025	0.0527278	0.57739	GL831149.1	2542198	2542667	ENSONIT00000001490;ENSONIT00000001491	splice_site	0.652481	-0.78533	-0.392637	37.2737	35.7157	0.000580544
Brain	ENSONIG00000001179:J027	ENSONIG00000001179	atp6v0a1a	J027	26.2119	49.8183	0.000295418	0.0471349	0.0207121	0.000506784	0.067266	GL831149.1	2542746	2542928	ENSONIT00000001490;ENSONIT00000001491	splice_site	0.0818691	-1.15118	-0.57556	29.8224	22.2618	0.000580544
Brain	ENSONIG00000001179:J028	ENSONIG00000001179	atp6v0a1a	J028	20.4243	29.4686	0.000246934	0.0590073	0.0249282	0.0149497	0.368227	GL831149.1	2543026	2543112	ENSONIT00000001490;ENSONIT00000001491	splice_site	0.425949	-0.912453	-0.456209	21.7565	18.8263	0.000580544
Brain	ENSONIG00000001179:J029	ENSONIG00000001179	atp6v0a1a	J029	20.8302	91.5463	0.125087	0.0579597	0.0942267	0.801515	0.984501	GL831149.1	2543241	2544069	ENSONIT00000001490;ENSONIT00000001491	splice_site	1	-0.249704	-0.124847	17.6025	23.5943	0.000580544
Brain	ENSONIG00000001179:J030	ENSONIG00000001179	atp6v0a1a	J030	18.9511	142.382	0.230098	0.0631875	0.154921	0.868064	0.9913	GL831149.1	2544152	2544352	ENSONIT00000001490;ENSONIT00000001491	splice_site	1	-0.364211	-0.182099	16.7239	20.7576	0.000580544
Brain	ENSONIG00000001179:J031	ENSONIG00000001179	atp6v0a1a	J031	32.3731	275.985	0.319935	0.0391612	0.183046	0.798123	0.984004	GL831149.1	2544479	2544563	ENSONIT00000001490;ENSONIT00000001491	splice_site	1	-0.512602	-0.256285	30.1972	34.3123	0.000580544
Brain	ENSONIG00000001179:J032	ENSONIG00000001179	atp6v0a1a	J032	29.3385	152.66	0.11134	0.04267	0.0798562	0.535898	0.942957	GL831149.1	2544646	2544734	ENSONIT00000001490;ENSONIT00000001491	splice_site	0.999122	-0.41338	-0.206679	26.3826	31.9204	0.000580544
Brain	ENSONIG00000001179:J033	ENSONIG00000001179	atp6v0a1a	J033	38.4704	392.559	0.135274	0.0337844	0.0884584	0.520769	0.939869	GL831149.1	2544828	2547445	ENSONIT00000001490;ENSONIT00000001491	splice_site	0.998258	-0.279714	-0.139847	33.0207	43.735	0.000580544
Brain	ENSONIG00000001179:J034	ENSONIG00000001179	atp6v0a1a	J034	80.1455	915.643	0.0172212	0.0189402	0.0179284	0.531474	0.942088	GL831149.1	2547658	2548854	ENSONIT00000001490;ENSONIT00000001491	splice_site	0.998923	0.195007	0.0974877	58.0432	102.929	0.000580544
Brain	ENSONIG00000001179:J035	ENSONIG00000001179	atp6v0a1a	J035	9.94415	16.1193	0.0279637	0.115676	0.0642909	0.164228	0.773223	GL831149.1	2549005	2549270	ENSONIT00000001490;ENSONIT00000001491	splice_site	0.853947	-0.839587	-0.419786	10.2396	9.16061	0.000580544
Brain	ENSONIG00000001179:J036	ENSONIG00000001179	atp6v0a1a	J036	4.87648	11.5894	0.000898758	0.230444	0.0962083	0.00327125	0.188343	GL831149.1	2549410	2549542	ENSONIT00000001490;ENSONIT00000001491	splice_site	0.223719	-2.2957	-1.14784	7.21475	2.35924	0.000580544
Brain	ENSONIG00000001179:J037	ENSONIG00000001179	atp6v0a1a	J037	11.8441	21.7845	0.0854664	0.09796	0.0903152	0.144235	0.754061	GL831149.1	2549709	2549813	ENSONIT00000001490;ENSONIT00000001491	splice_site	0.835427	-0.842444	-0.421213	12.3293	11.0238	0.000580544
Brain	ENSONIG00000001179:J038	ENSONIG00000001179	atp6v0a1a	J038	9.59725	20.6927	0.032788	0.119668	0.0691299	0.0473056	0.55715	GL831149.1	2549904	2550074	ENSONIT00000001490;ENSONIT00000001491	splice_site	0.63121	-1.2069	-0.60344	11.1397	7.76278	0.000580544
Brain	ENSONIG00000001179:J039	ENSONIG00000001179	atp6v0a1a	J039	9.36023	25.7693	0.0465162	0.122565	0.0777436	0.0260744	0.456081	GL831149.1	2550193	2550290	ENSONIT00000001490;ENSONIT00000001491	splice_site	0.523012	-1.34897	-0.674476	11.2416	7.10979	0.000580544
Brain	ENSONIG00000001179:J040	ENSONIG00000001179	atp6v0a1a	J040	25.8513	53.2371	0.000621303	0.0477194	0.0216762	0.455131	0.924153	GL831149.1	2550507	2550606	ENSONIT00000001490;ENSONIT00000001491	splice_site	0.990796	-0.222521	-0.111255	21.8868	29.9355	0.000580544
Brain	ENSONIG00000001179:J041	ENSONIG00000001179	atp6v0a1a	J041	47.06	341.789	0.0394873	0.0285739	0.0346799	0.735874	0.976204	GL831149.1	2550714	2550805	ENSONIT00000001490;ENSONIT00000001491	splice_site	1	-0.058782	-0.0293884	37.468	57.1056	0.000580544
Brain	ENSONIG00000001179:J042	ENSONIG00000001179	atp6v0a1a	J042	7.93708	47.1875	0.324387	0.143603	0.238302	0.371189	0.899574	GL831149.1	2550913	2551473	ENSONIT00000001491	splice_site	0.973539	0.847092	0.42354	4.2647	11.9976	0.000580544
Brain	ENSONIG00000001179:J043	ENSONIG00000001179	atp6v0a1a	J043	16.9891	74.1572	0.116915	0.0698796	0.0963863	0.100069	0.691188	GL831149.1	2550913	2551973	ENSONIT00000001490	splice_site	0.771433	-0.85561	-0.427792	17.9506	16.0295	0.000580544
Brain	ENSONIG00000001179:J044	ENSONIG00000001179	atp6v0a1a	J044	5.02958	10.259	0.114258	0.223589	0.159277	0.79334	0.983431	GL831149.1	2551491	2551973	ENSONIT00000001491	splice_site	1	0.287724	0.143861	3.48328	6.6992	0.000580544
Brain	ENSONIG00000001179:J045	ENSONIG00000001179	atp6v0a1a	J045	81.1361	1030.65	0.00537523	0.0187729	0.0109796	0.0421295	0.535426	GL831149.1	2552091	2552222	ENSONIT00000001490;ENSONIT00000001491	splice_site	0.608661	0.47338	0.236652	52.3848	109.202	0.000580544
Brain	ENSONIG00000001179:J046	ENSONIG00000001179	atp6v0a1a	J046	58.9556	301.218	0.0165487	0.0238653	0.019591	0.847911	0.989556	GL831149.1	2552394	2553691	ENSONIT00000001490;ENSONIT00000001491	splice_site	1	-0.0618113	-0.0309021	46.2926	70.6171	0.000580544
Brain	ENSONIG00000001221:E001	ENSONIG00000001221	clip3	E001	1253.65	55488.3	0.00413618	0.0062253	0.00482393	0.505973	0.936854	GL831203.1	1099262	1099458	ENSONIT00000001542	exonic_part	0.997066	-0.0951237	-0.0475495	1109.07	1401.66	6.57889e-06
Brain	ENSONIG00000001221:E002	ENSONIG00000001221	clip3	E002	1345.12	68278	0.0011453	0.00615276	0.00259098	0.958542	0.99773	GL831203.1	1100830	1100970	ENSONIT00000001542	exonic_part	1	-0.00899933	-0.00449839	1160.28	1533.34	6.57889e-06
Brain	ENSONIG00000001221:E003	ENSONIG00000001221	clip3	E003	553.217	18334.6	0.00517864	0.00757592	0.00603335	0.232336	0.829264	GL831203.1	1103513	1103607	ENSONIT00000001542	exonic_part	0.909361	0.17572	0.0878516	445.266	659.952	6.57889e-06
Brain	ENSONIG00000001221:E004	ENSONIG00000001221	clip3	E004	677.025	26166	0.00369298	0.00713385	0.0048674	0.183719	0.791315	GL831203.1	1108389	1108551	ENSONIT00000001542	exonic_part	0.871845	0.17527	0.0876246	546.218	806.911	6.57889e-06
Brain	ENSONIG00000001221:E005	ENSONIG00000001221	clip3	E005	731.783	40916.7	0.00563344	0.00698604	0.00611553	0.0382409	0.518614	GL831203.1	1108637	1108756	ENSONIT00000001542	exonic_part	0.590709	0.297588	0.148775	565.256	897.314	6.57889e-06
Brain	ENSONIG00000001221:E006	ENSONIG00000001221	clip3	E006	984.694	42469.7	9.16622e-06	0.00651667	0.00183966	0.297449	0.866651	GL831203.1	1109124	1109361	ENSONIT00000001542	exonic_part	0.944489	0.0871338	0.0435587	823.895	1148.66	6.57889e-06
Brain	ENSONIG00000001221:E007	ENSONIG00000001221	clip3	E007	890.78	26812.2	0.00357381	0.00665985	0.00460516	0.3247	0.880205	GL831203.1	1111638	1111774	ENSONIT00000001542	exonic_part	0.956529	-0.120211	-0.0600956	796.93	988.465	6.57889e-06
Brain	ENSONIG00000001221:E008	ENSONIG00000001221	clip3	E008	1043.63	32629.2	0.00181503	0.00643997	0.0032146	0.823951	0.987083	GL831203.1	1112408	1112551	ENSONIT00000001542	exonic_part	1	-0.0228141	-0.0114047	904.1	1186.21	6.57889e-06
Brain	ENSONIG00000001221:E009	ENSONIG00000001221	clip3	E009	1425.95	48540.2	0.00314038	0.0060964	0.00408129	0.848011	0.989556	GL831203.1	1112652	1112779	ENSONIT00000001542	exonic_part	1	-0.0276115	-0.0138015	1235.16	1618.66	6.57889e-06
Brain	ENSONIG00000001221:E010	ENSONIG00000001221	clip3	E010	1457.54	72204.4	0.00104371	0.00607607	0.00248425	0.42142	0.914752	GL831203.1	1112954	1113078	ENSONIT00000001542	exonic_part	0.984499	0.0707744	0.0353761	1227.66	1688.83	6.57889e-06
Brain	ENSONIG00000001221:E011	ENSONIG00000001221	clip3	E011	1442.39	78356.9	0.00127303	0.00608571	0.0027181	0.410463	0.912059	GL831203.1	1113354	1113422	ENSONIT00000001542	exonic_part	0.982755	0.0796821	0.0398287	1211.22	1674.12	6.57889e-06
Brain	ENSONIG00000001221:E012	ENSONIG00000001221	clip3	E012	1012.15	48420.1	0.00262462	0.00647983	0.0038725	0.298287	0.867157	GL831203.1	1113566	1113639	ENSONIT00000001542	exonic_part	0.944982	0.122271	0.0611238	835.41	1188.43	6.57889e-06
Brain	ENSONIG00000001221:E013	ENSONIG00000001221	clip3	E013	746.539	19908.5	0.00217037	0.00694992	0.00375038	0.976439	0.998723	GL831203.1	1114018	1114073	ENSONIT00000001542	exonic_part	1	0.00760383	0.0038014	639.37	853.432	6.57889e-06
Brain	ENSONIG00000001221:J014	ENSONIG00000001221	clip3	J014	1077.42	45238.9	0.00318177	0.00625674	0.00410192	0.83187	0.9879	GL831203.1	1099458	1100830	ENSONIT00000001542	splice_site	1	-0.0363467	-0.0181695	937.569	1220.7	6.57889e-06
Brain	ENSONIG00000001221:J015	ENSONIG00000001221	clip3	J015	361.289	7429.94	0.00662551	0.00827715	0.00720563	0.444996	0.921462	GL831203.1	1100970	1103513	ENSONIT00000001542	splice_site	0.989022	0.128253	0.0641228	295.147	426.233	6.57889e-06
Brain	ENSONIG00000001221:J016	ENSONIG00000001221	clip3	J016	431.619	10942.3	0.00687246	0.00778185	0.00718515	0.298667	0.867351	GL831203.1	1103607	1108389	ENSONIT00000001542	splice_site	0.945143	0.166215	0.0831015	347.883	514.032	6.57889e-06
Brain	ENSONIG00000001221:J017	ENSONIG00000001221	clip3	J017	452.2	15849.9	0.0104058	0.00766604	0.0094021	0.14263	0.752314	GL831203.1	1108551	1108637	ENSONIT00000001542	splice_site	0.83377	0.2607	0.13034	351.587	551.392	6.57889e-06
Brain	ENSONIG00000001221:J018	ENSONIG00000001221	clip3	J018	454.76	13839.3	3.85317e-05	0.00765237	0.00255894	0.0141279	0.3605	GL831203.1	1108756	1109124	ENSONIT00000001542	splice_site	0.417136	0.250875	0.125428	356.225	554.666	6.57889e-06
Brain	ENSONIG00000001221:J019	ENSONIG00000001221	clip3	J019	168.2	1771.82	0.00424576	0.0117667	0.00706997	2.41378e-09	3.89363e-06	GL831203.1	1109361	1111638	ENSONIT00000001542	splice_site	4.80855e-06	-1.00688	-0.503426	201.87	136.674	6.57889e-06
Brain	ENSONIG00000001221:J020	ENSONIG00000001221	clip3	J020	613.979	12479.3	0.00305949	0.00702612	0.00428819	0.289556	0.862223	GL831203.1	1111774	1112408	ENSONIT00000001542	splice_site	0.940575	-0.122982	-0.0614844	551.368	679.745	6.57889e-06
Brain	ENSONIG00000001221:J021	ENSONIG00000001221	clip3	J021	56.0615	265.334	0.000457635	0.0248269	0.0108948	0.495876	0.934251	GL831203.1	1112551	1112652	ENSONIT00000001542	splice_site	0.995896	0.166067	0.083033	45.0222	67.0781	6.57889e-06
Brain	ENSONIG00000001221:J022	ENSONIG00000001221	clip3	J022	1086.92	27202.6	0.004806	0.00624783	0.00526563	0.933564	0.996307	GL831203.1	1112779	1112954	ENSONIT00000001542	splice_site	1	-0.0155334	-0.00776506	938.141	1236.32	6.57889e-06
Brain	ENSONIG00000001221:J023	ENSONIG00000001221	clip3	J023	1147.62	51167	0.000304799	0.00619439	0.00188686	0.386357	0.90401	GL831203.1	1113078	1113354	ENSONIT00000001542	splice_site	0.977056	0.0714881	0.0357359	965.038	1331.53	6.57889e-06
Brain	ENSONIG00000001221:J024	ENSONIG00000001221	clip3	J024	850.464	42414	0.00219902	0.00652875	0.00346823	0.0750653	0.641841	GL831203.1	1113422	1113566	ENSONIT00000001542	splice_site	0.720035	0.193738	0.0968537	684.043	1016.72	6.57889e-06
Brain	ENSONIG00000001221:J025	ENSONIG00000001221	clip3	J025	678.032	18241.2	0.00433076	0.00685715	0.00515813	0.891512	0.993273	GL831203.1	1113639	1114018	ENSONIT00000001542	splice_site	1	0.024358	0.0121775	577.066	778.366	6.57889e-06
Brain	ENSONIG00000001328:E001	ENSONIG00000001328	hmbox1b	E001	129.962	1215.98	0.00979276	0.0154487	0.0124999	0.476295	0.929157	GL831143.1	7952980	7953124	ENSONIT00000001677	exonic_part	0.993218	0.166678	0.0833086	105.798	154.711	2.15469e-05
Brain	ENSONIG00000001328:E002	ENSONIG00000001328	hmbox1b	E002	100.003	698.836	6.37641e-05	0.0185314	0.00840498	0.323634	0.879603	GL831143.1	7956833	7956928	ENSONIT00000001677	exonic_part	0.955935	0.209513	0.10473	79.8839	120.601	2.15469e-05
Brain	ENSONIG00000001328:E003	ENSONIG00000001328	hmbox1b	E003	80.0295	363.449	0.00878895	0.021869	0.0148867	0.73965	0.976729	GL831143.1	7958192	7958288	ENSONIT00000001677	exonic_part	1	0.0795778	0.0397813	66.3024	93.6192	2.15469e-05
Brain	ENSONIG00000001328:E004	ENSONIG00000001328	hmbox1b	E004	50.8368	440.613	0.0373969	0.0314649	0.0347114	0.34537	0.888962	GL831143.1	7958678	7958761	ENSONIT00000001677	exonic_part	0.964367	0.36068	0.18032	37.893	63.7378	2.15469e-05
Brain	ENSONIG00000001328:E005	ENSONIG00000001328	hmbox1b	E005	68.7889	482.15	0.0105657	0.0245996	0.016918	0.406479	0.91063	GL831143.1	7958976	7959130	ENSONIT00000001677	exonic_part	0.981914	0.238981	0.119472	54.0095	83.7829	2.15469e-05
Brain	ENSONIG00000001328:E006	ENSONIG00000001328	hmbox1b	E006	66.4237	542.894	0.0247717	0.0252919	0.0249954	0.954749	0.997454	GL831143.1	7963040	7963151	ENSONIT00000001677	exonic_part	1	0.057033	0.0285121	55.6319	77.6263	2.15469e-05
Brain	ENSONIG00000001328:E007	ENSONIG00000001328	hmbox1b	E007	63.9111	410.993	0.00631417	0.0260834	0.0149305	0.825173	0.987171	GL831143.1	7964490	7964576	ENSONIT00000001677	exonic_part	1	0.0792568	0.0396226	53.6056	75.7139	2.15469e-05
Brain	ENSONIG00000001328:E008	ENSONIG00000001328	hmbox1b	E008	106.984	521.427	0.0116493	0.0176588	0.0143736	0.625851	0.959198	GL831143.1	7973639	7973925	ENSONIT00000001677	exonic_part	1	-0.117041	-0.0585043	94.6028	120.079	2.15469e-05
Brain	ENSONIG00000001328:E009	ENSONIG00000001328	hmbox1b	E009	98.1053	183.104	8.95517e-05	0.0187901	0.00874729	0.0300158	0.477576	GL831143.1	7974066	7974332	ENSONIT00000001677	exonic_part	0.546305	-0.450773	-0.225329	95.668	101.837	2.15469e-05
Brain	ENSONIG00000001328:E010	ENSONIG00000001328	hmbox1b	E010	1.70359	8.11251	1.87592	0.790164	1.38738	1	NA	GL831143.1	7974588	7974617	ENSONIT00000001677	exonic_part	1	NA	NA	NA	NA	2.15469e-05
Brain	ENSONIG00000001328:J011	ENSONIG00000001328	hmbox1b	J011	20.7394	335.048	0.00135638	0.0581905	0.0310588	9.47297e-09	1.25315e-05	GL831143.1	7953124	7956833	ENSONIT00000001677	splice_site	1.54761e-05	2.69881	1.34936	4.53409	37.0684	2.15469e-05
Brain	ENSONIG00000001328:J012	ENSONIG00000001328	hmbox1b	J012	41.3055	107.458	0.0568948	0.031825	0.0464725	0.449531	0.922641	GL831143.1	7956928	7958192	ENSONIT00000001677	splice_site	0.990018	-0.334527	-0.167249	39.2572	42.9446	2.15469e-05
Brain	ENSONIG00000001328:J013	ENSONIG00000001328	hmbox1b	J013	34.0861	154.596	0.000397748	0.0374563	0.0167059	0.349598	0.890289	GL831143.1	7958288	7958678	ENSONIT00000001677	splice_site	0.965704	0.314876	0.157427	25.87	42.6704	2.15469e-05
Brain	ENSONIG00000001328:J014	ENSONIG00000001328	hmbox1b	J014	26.4867	161.533	0.0484754	0.0467004	0.0477525	0.751632	0.978321	GL831143.1	7958761	7958976	ENSONIT00000001677	splice_site	1	0.202315	0.101152	20.9487	32.2222	2.15469e-05
Brain	ENSONIG00000001328:J015	ENSONIG00000001328	hmbox1b	J015	47.0288	269.11	0.0348694	0.0285894	0.0321563	0.956916	0.9975	GL831143.1	7959130	7963040	ENSONIT00000001677	splice_site	1	0.0409264	0.0204611	39.4377	54.5941	2.15469e-05
Brain	ENSONIG00000001328:J016	ENSONIG00000001328	hmbox1b	J016	46.4348	205.003	0.00076599	0.0288881	0.0129875	0.943336	0.996847	GL831143.1	7963151	7964490	ENSONIT00000001677	splice_site	1	0.0496556	0.0248253	39.2348	54.5995	2.15469e-05
Brain	ENSONIG00000001328:J017	ENSONIG00000001328	hmbox1b	J017	43.0559	240.194	0.0108856	0.0307442	0.0194409	0.625512	0.95911	GL831143.1	7964576	7973639	ENSONIT00000001677	splice_site	1	0.16558	0.0827821	35.0027	52.2578	2.15469e-05
Brain	ENSONIG00000001328:J018	ENSONIG00000001328	hmbox1b	J018	1.95962	3.27793	0.0647161	0.565659	0.269751	0.345688	NA	GL831143.1	7973925	7974066	ENSONIT00000001677	splice_site	0.964449	NA	NA	NA	NA	2.15469e-05
Brain	ENSONIG00000001328:J019	ENSONIG00000001328	hmbox1b	J019	0.3797	0.865031	0.842925	2.89756	1.84068	0.504022	NA	GL831143.1	7974332	7974588	ENSONIT00000001677	splice_site	0.99678	NA	NA	NA	NA	2.15469e-05
Brain	ENSONIG00000001358:E001	ENSONIG00000001358	ypel5 (1 of many)	E001	723.284	62014.4	0.0123489	0.00700752	0.010108	0.000164709	0.0322048	GL831153.1	4711966	4712107	ENSONIT00000001711	exonic_part	0.0395035	-0.67773	-0.338519	947.259	498.852	3.2038e-10
Brain	ENSONIG00000001358:E002	ENSONIG00000001358	ypel5 (1 of many)	E002	975.137	23623.1	0.00432385	0.00652998	0.00539206	5.5744e-14	2.20304e-10	GL831153.1	4712227	4712452	ENSONIT00000001711	exonic_part	2.72071e-10	1.12537	0.560943	1106.65	844.579	3.2038e-10
Brain	ENSONIG00000001358:J003	ENSONIG00000001358	ypel5 (1 of many)	J003	413.37	10586.8	0.0146052	0.00789418	0.0119333	0.920025	0.995356	GL831153.1	4712107	4712227	ENSONIT00000001711	splice_site	1	0.020139	0.0100656	499.659	327.044	3.2038e-10
Brain	ENSONIG00000001360:E001	ENSONIG00000001360	srsf7a	E001	1699.93	9085.07	0.000731779	0.00594525	0.00219794	0.563258	0.947746	GL831203.1	2876137	2876418	ENSONIT00000001713	exonic_part	1	-0.0467263	-0.0233528	1765.4	1636.31	0
Brain	ENSONIG00000001360:E002	ENSONIG00000001360	srsf7a	E002	1696.69	11123.2	0.000776798	0.00594675	0.00223049	0.305956	0.870962	GL831203.1	2879321	2879331	ENSONIT00000001713	exonic_part	0.948207	-0.0858011	-0.0428816	1776.86	1618.33	0
Brain	ENSONIG00000001360:E003	ENSONIG00000001360	srsf7a	E003	2396.31	26934.5	0.00332045	0.00571663	0.00409437	0.221725	0.822123	GL831203.1	2879331	2879555	ENSONIT00000001713;ENSONIT00000001714	exonic_part	0.902123	-0.136085	-0.0679877	2519.3	2274.06	0
Brain	ENSONIG00000001360:E004	ENSONIG00000001360	srsf7a	E004	1134.27	17175	0.0104622	0.00633757	0.00889194	0.510635	0.937815	GL831203.1	2879675	2879849	ENSONIT00000001713;ENSONIT00000001714	exonic_part	0.997469	-0.108679	-0.0543259	1198.04	1069.76	0
Brain	ENSONIG00000001360:E005	ENSONIG00000001360	srsf7a	E005	748.341	6526.32	0.0113362	0.00694561	0.00963532	0.822335	0.98695	GL831203.1	2879975	2880062	ENSONIT00000001713;ENSONIT00000001714	exonic_part	1	0.0448486	0.022421	759.025	736.872	0
Brain	ENSONIG00000001360:E006	ENSONIG00000001360	srsf7a	E006	535.645	2880.68	0.0080186	0.00765522	0.00788756	0.398859	0.908607	GL831203.1	2880266	2880308	ENSONIT00000001713;ENSONIT00000001714	exonic_part	0.98059	0.137889	0.0689375	527.452	543.006	0
Brain	ENSONIG00000001360:E007	ENSONIG00000001360	srsf7a	E007	472.545	2712.17	0.00893782	0.00798861	0.00856572	0.830526	0.98771	GL831203.1	2881618	2881663	ENSONIT00000001713;ENSONIT00000001714	exonic_part	1	0.0343141	0.0171555	480.434	464.171	0
Brain	ENSONIG00000001360:E008	ENSONIG00000001360	srsf7a	E008	14.233	46.9105	0.0767195	0.0991182	0.0860477	0.229606	0.827672	GL831203.1	2882129	2882243	ENSONIT00000001714	exonic_part	0.907798	0.729518	0.364758	11.087	17.357	0
Brain	ENSONIG00000001360:E009	ENSONIG00000001360	srsf7a	E009	636.778	3624.1	0.00620537	0.0072587	0.00659482	0.745723	0.977548	GL831203.1	2882538	2882637	ENSONIT00000001713;ENSONIT00000001714	exonic_part	1	-0.0472482	-0.0236212	663.704	610.087	0
Brain	ENSONIG00000001360:E010	ENSONIG00000001360	srsf7a	E010	981.792	54343.8	0.0105657	0.00652068	0.00904103	0.00141019	0.121818	GL831203.1	2884582	2884634	ENSONIT00000001714	exonic_part	0.146793	-0.539066	-0.269478	1152.26	809.463	0
Brain	ENSONIG00000001360:E011	ENSONIG00000001360	srsf7a	E011	388.606	22923	0.00665766	0.0085999	0.0073779	1.38963e-13	5.10876e-10	GL831203.1	2886239	2886317	ENSONIT00000001715	exonic_part	6.30921e-10	1.17644	0.58818	259.193	519.463	0
Brain	ENSONIG00000001360:E012	ENSONIG00000001360	srsf7a	E012	21.5005	18.5324	0.000134216	0.0673586	0.0257026	0.156805	0.76638	GL831203.1	2886332	2886335	ENSONIT00000001715	exonic_part	0.847131	0.528307	0.264153	18.1044	24.6499	0
Brain	ENSONIG00000001360:E013	ENSONIG00000001360	srsf7a	E013	671.334	53207.2	0.00434234	0.0071506	0.00531535	6.86021e-18	4.71513e-14	GL831203.1	2887695	2887811	ENSONIT00000001713;ENSONIT00000001715	exonic_part	5.82308e-14	1.14098	0.570416	468.116	875.636	0
Brain	ENSONIG00000001360:E014	ENSONIG00000001360	srsf7a	E014	662.496	54854.2	0.00413218	0.00717717	0.00518176	6.42544e-19	4.95488e-15	GL831203.1	2888110	2888124	ENSONIT00000001713;ENSONIT00000001715	exonic_part	6.11917e-15	1.1668	0.583324	456.823	869.278	0
Brain	ENSONIG00000001360:E015	ENSONIG00000001360	srsf7a	E015	809.309	75310.5	0.00901564	0.00681098	0.00819744	2.59662e-12	7.39604e-09	GL831203.1	2888124	2888252	ENSONIT00000001715	exonic_part	9.13395e-09	1.11878	0.559301	577.349	1042.11	0
Brain	ENSONIG00000001360:J016	ENSONIG00000001360	srsf7a	J016	1605.19	9019.66	0.00039555	0.00592161	0.00178153	0.329522	0.882101	GL831203.1	2876418	2879321	ENSONIT00000001713	splice_site	0.958309	-0.0745368	-0.0372533	1677.69	1534.49	0
Brain	ENSONIG00000001360:J017	ENSONIG00000001360	srsf7a	J017	820.097	12371.5	0.0109742	0.00657657	0.00936757	0.342271	0.887621	GL831203.1	2879555	2879675	ENSONIT00000001713;ENSONIT00000001714	splice_site	0.963165	-0.158408	-0.079191	879.85	759.744	0
Brain	ENSONIG00000001360:J018	ENSONIG00000001360	srsf7a	J018	666.427	4535.47	0.00833916	0.00688535	0.00782892	0.793918	0.983516	GL831203.1	2879849	2879975	ENSONIT00000001713;ENSONIT00000001714	splice_site	1	0.0423948	0.0211946	675.981	655.712	0
Brain	ENSONIG00000001360:J019	ENSONIG00000001360	srsf7a	J019	454.256	2229.68	0.00772935	0.00765505	0.00770468	0.352094	0.891538	GL831203.1	2880062	2880266	ENSONIT00000001713;ENSONIT00000001714	splice_site	0.966672	0.151568	0.0757774	444.836	462.669	0
Brain	ENSONIG00000001360:J020	ENSONIG00000001360	srsf7a	J020	360.973	2453.42	0.0138757	0.00827981	0.0117548	0.998583	1	GL831203.1	2880308	2881618	ENSONIT00000001713;ENSONIT00000001714	splice_site	1	0.00825794	0.0041287	369.711	351.454	0
Brain	ENSONIG00000001360:J021	ENSONIG00000001360	srsf7a	J021	0	0	NA	Inf	NA	NA	NA	GL831203.1	2881663	2882129	ENSONIT00000001714	splice_site	NA	NA	NA	NA	NA	0
Brain	ENSONIG00000001360:J022	ENSONIG00000001360	srsf7a	J022	341.391	1966.33	0.0114832	0.00845433	0.0103495	0.871646	0.991473	GL831203.1	2881663	2882538	ENSONIT00000001713	splice_site	1	-0.0302328	-0.0151155	354.395	328.648	0
Brain	ENSONIG00000001360:J023	ENSONIG00000001360	srsf7a	J023	13.4587	44.6866	0.0822864	0.0868363	0.0841513	0.181068	0.789326	GL831203.1	2882243	2882538	ENSONIT00000001714	splice_site	0.869787	0.799241	0.39962	10.1569	16.6877	0
Brain	ENSONIG00000001360:J024	ENSONIG00000001360	srsf7a	J024	273.425	4951.94	0.0121817	0.00925395	0.0110737	0.000139147	0.028438	GL831203.1	2882637	2884582	ENSONIT00000001714	splice_site	0.034914	0.711943	0.355954	218.066	328.512	0
Brain	ENSONIG00000001360:J025	ENSONIG00000001360	srsf7a	J025	16.9201	22.2987	0.00270346	0.0701432	0.0319107	0.161007	0.769703	GL831203.1	2882637	2887695	ENSONIT00000001713	splice_site	0.850315	0.585413	0.292706	13.8856	19.6724	0
Brain	ENSONIG00000001360:J026	ENSONIG00000001360	srsf7a	J026	0	0	NA	Inf	NA	NA	NA	GL831203.1	2886317	2886332	ENSONIT00000001715	splice_site	NA	NA	NA	NA	NA	0
Brain	ENSONIG00000001360:J027	ENSONIG00000001360	srsf7a	J027	21.5005	18.5324	0.000134216	0.0563161	0.0212761	0.137933	0.746557	GL831203.1	2886335	2887695	ENSONIT00000001715	splice_site	0.827837	0.528605	0.264302	18.0954	24.6431	0
Brain	ENSONIG00000001360:J028	ENSONIG00000001360	srsf7a	J028	614.649	45480	0.00316471	0.00702417	0.00437864	1.56444e-20	1.49885e-16	GL831203.1	2887811	2888110	ENSONIT00000001713;ENSONIT00000001715	splice_site	1.85105e-16	1.14168	0.570772	425.758	804.305	0
Brain	ENSONIG00000001398:E001	ENSONIG00000001398	TPM3	E001	1313.82	40057.8	1e-08	0.00617644	0.00252861	0.201884	0.806972	GL831385.1	121528	121663	ENSONIT00000001763	exonic_part	0.886808	0.123029	0.0614673	1181.44	1451.83	3.28329e-08
Brain	ENSONIG00000001398:E002	ENSONIG00000001398	TPM3	E002	924.92	17000.1	3.17392e-05	0.00660444	0.00213434	0.14273	0.752344	GL831385.1	123051	123185	ENSONIT00000001763	exonic_part	0.833815	0.131873	0.0659086	824.278	1029.51	3.28329e-08
Brain	ENSONIG00000001398:E003	ENSONIG00000001398	TPM3	E003	977.089	9763.26	0.000311185	0.00652724	0.00228104	0.39194	0.906153	GL831385.1	123374	123498	ENSONIT00000001763	exonic_part	0.978837	-0.0827102	-0.041336	917.496	1040.86	3.28329e-08
Brain	ENSONIG00000001398:E004	ENSONIG00000001398	TPM3	E004	688.834	3502	0.00137466	0.00709999	0.00326066	0.0143215	0.362469	GL831385.1	123599	123670	ENSONIT00000001763	exonic_part	0.419437	-0.272836	-0.13638	682.183	697.647	3.28329e-08
Brain	ENSONIG00000001398:E005	ENSONIG00000001398	TPM3	E005	299.442	4168.96	0.0109136	0.00962462	0.0104199	0.000654391	0.0783398	GL831385.1	124806	124882	ENSONIT00000001763	exonic_part	0.0951626	-0.629714	-0.314825	333.07	266.419	3.28329e-08
Brain	ENSONIG00000001398:E006	ENSONIG00000001398	TPM3	E006	848.716	5716.54	4.96439e-06	0.00673426	0.00201715	0.0716973	0.633532	GL831385.1	125034	125097	ENSONIT00000001763	exonic_part	0.711317	-0.159469	-0.0797047	813.642	887.779	3.28329e-08
Brain	ENSONIG00000001398:E007	ENSONIG00000001398	TPM3	E007	782.314	6910.12	2.81374e-06	0.006868	0.00178945	0.30539	0.870691	GL831385.1	125241	125311	ENSONIT00000001763	exonic_part	0.948032	-0.0916766	-0.0458231	738.58	830.582	3.28329e-08
Brain	ENSONIG00000001398:E008	ENSONIG00000001398	TPM3	E008	745.494	5840.07	0.000356251	0.00695243	0.00250784	0.667557	0.96633	GL831385.1	128538	128621	ENSONIT00000001763	exonic_part	1	-0.0437726	-0.0218795	693.998	799.089	3.28329e-08
Brain	ENSONIG00000001398:J009	ENSONIG00000001398	TPM3	J009	705.489	15168.8	0.000184367	0.00679411	0.00221673	0.0309829	0.483166	GL831385.1	121663	123051	ENSONIT00000001763	splice_site	0.552447	0.201754	0.100848	614.581	801.532	3.28329e-08
Brain	ENSONIG00000001398:J010	ENSONIG00000001398	TPM3	J010	12.8164	34.9347	0.000789715	0.0909259	0.0405294	0.0635747	0.611764	GL831385.1	123185	123374	ENSONIT00000001763	splice_site	0.688959	0.852279	0.426138	8.28088	17.5613	3.28329e-08
Brain	ENSONIG00000001398:J011	ENSONIG00000001398	TPM3	J011	515.354	1650.98	7.05649e-06	0.00736843	0.00208881	0.0317502	0.487292	GL831385.1	123498	123599	ENSONIT00000001763	splice_site	0.556806	-0.209758	-0.104859	505.098	528.47	3.28329e-08
Brain	ENSONIG00000001398:J012	ENSONIG00000001398	TPM3	J012	155.509	2878.54	0.00287187	0.0122995	0.00617201	7.78854e-12	2.08683e-08	GL831385.1	123670	124806	ENSONIT00000001763	splice_site	2.5772e-08	-1.13677	-0.568355	199.653	111.894	3.28329e-08
Brain	ENSONIG00000001398:J013	ENSONIG00000001398	TPM3	J013	163.903	1527.77	0.00962027	0.0119378	0.0104884	6.00932e-05	0.0159391	GL831385.1	124882	125034	ENSONIT00000001763	splice_site	0.019635	-0.787864	-0.393912	192.216	135.644	3.28329e-08
Brain	ENSONIG00000001398:J014	ENSONIG00000001398	TPM3	J014	637.052	4498.6	2.94348e-06	0.00696134	0.00167319	0.256735	0.844178	GL831385.1	125097	125241	ENSONIT00000001763	splice_site	0.923581	-0.0985806	-0.0492779	603.933	674.435	3.28329e-08
Brain	ENSONIG00000001398:J015	ENSONIG00000001398	TPM3	J015	637.971	6021.38	0.000142814	0.00695886	0.00231596	0.622622	0.958603	GL831385.1	125311	128538	ENSONIT00000001763	splice_site	1	-0.0525164	-0.0262516	596.282	682.475	3.28329e-08
Brain	ENSONIG00000001399:E001	ENSONIG00000001399	baiap3	E001	55.6209	323.096	0.018639	0.0292022	0.0229399	0.802011	0.984507	GL831149.1	4200918	4200978	ENSONIT00000001764	exonic_part	1	0.0848556	0.0424257	49.9675	62.6552	0.0119025
Brain	ENSONIG00000001399:E002	ENSONIG00000001399	baiap3	E002	64.3223	616.942	0.0405691	0.0259497	0.0341428	0.409163	0.911592	GL831149.1	4201170	4201278	ENSONIT00000001764	exonic_part	0.982466	0.228008	0.113997	54.7075	75.1913	0.0119025
Brain	ENSONIG00000001399:E003	ENSONIG00000001399	baiap3	E003	64.9207	303.144	0.0138016	0.025758	0.0186868	0.876974	0.992103	GL831149.1	4201888	4201948	ENSONIT00000001764	exonic_part	1	-0.0600217	-0.0300091	61.2724	69.9026	0.0119025
Brain	ENSONIG00000001399:E004	ENSONIG00000001399	baiap3	E004	78.2485	335.68	0.00994423	0.0222494	0.0151404	0.901693	0.994204	GL831149.1	4202532	4202599	ENSONIT00000001764	exonic_part	1	0.0307863	0.015392	71.4192	86.3843	0.0119025
Brain	ENSONIG00000001399:E005	ENSONIG00000001399	baiap3	E005	83.1754	712.334	0.00334653	0.021237	0.0113025	0.0629635	0.610382	GL831149.1	4202871	4203085	ENSONIT00000001764	exonic_part	0.687601	0.421986	0.210977	65.9095	102.159	0.0119025
Brain	ENSONIG00000001399:E006	ENSONIG00000001399	baiap3	E006	34.0578	304.749	0.0899185	0.044425	0.0700708	0.0923801	0.678221	GL831149.1	4203352	4203397	ENSONIT00000001764	exonic_part	0.757964	0.824297	0.412137	22.2775	45.9179	0.0119025
Brain	ENSONIG00000001399:E007	ENSONIG00000001399	baiap3	E007	29.3223	279.262	0.0471175	0.0507666	0.0487035	0.0265718	0.458712	GL831149.1	4204052	4204130	ENSONIT00000001764	exonic_part	0.52589	1.02737	0.513674	17.404	41.2671	0.0119025
Brain	ENSONIG00000001399:E008	ENSONIG00000001399	baiap3	E008	17.4537	82.5961	0.0830968	0.08178	0.0825308	0.196707	0.802676	GL831149.1	4204747	4204853	ENSONIT00000001764	exonic_part	0.88264	0.763908	0.381949	11.605	23.1771	0.0119025
Brain	ENSONIG00000001399:E009	ENSONIG00000001399	baiap3	E009	30.0349	161.213	0.0408843	0.0496845	0.0448227	0.0895877	0.673443	GL831149.1	4205611	4205719	ENSONIT00000001764	exonic_part	0.753136	0.712573	0.356278	20.4918	39.2856	0.0119025
Brain	ENSONIG00000001399:E010	ENSONIG00000001399	baiap3	E010	38.7022	129.984	0.0206657	0.0397129	0.0287157	0.345996	0.889054	GL831149.1	4205806	4205899	ENSONIT00000001764	exonic_part	0.964449	0.326592	0.16329	31.1122	45.9134	0.0119025
Brain	ENSONIG00000001399:E011	ENSONIG00000001399	baiap3	E011	56.9863	495.718	0.0122038	0.0286261	0.0190281	0.0112775	0.328837	GL831149.1	4206186	4206290	ENSONIT00000001764	exonic_part	0.381681	0.735546	0.367755	38.9654	74.8156	0.0119025
Brain	ENSONIG00000001399:E012	ENSONIG00000001399	baiap3	E012	65.6552	509.369	0.00154979	0.0255276	0.0125352	0.0275177	0.464254	GL831149.1	4206379	4206497	ENSONIT00000001764	exonic_part	0.53191	0.551134	0.275551	48.8259	82.8261	0.0119025
Brain	ENSONIG00000001399:E013	ENSONIG00000001399	baiap3	E013	48.695	268.406	0.000512023	0.0326219	0.0152143	0.0778651	0.649036	GL831149.1	4206676	4206801	ENSONIT00000001764	exonic_part	0.727788	0.506647	0.253313	36.8179	61.0377	0.0119025
Brain	ENSONIG00000001399:E014	ENSONIG00000001399	baiap3	E014	34.7383	112.426	0.00867888	0.0436559	0.023056	0.885777	0.99278	GL831149.1	4207620	4207711	ENSONIT00000001764	exonic_part	1	0.0792176	0.0396076	31.0336	38.8526	0.0119025
Brain	ENSONIG00000001399:E015	ENSONIG00000001399	baiap3	E015	33.3719	65.3393	0.00567832	0.0452321	0.0232377	0.89903	0.994031	GL831149.1	4209559	4209616	ENSONIT00000001764	exonic_part	1	-0.0325847	-0.0162919	31.0934	36.1028	0.0119025
Brain	ENSONIG00000001399:E016	ENSONIG00000001399	baiap3	E016	52.0768	417.685	0.0112738	0.0308385	0.0203169	0.00853959	0.293202	GL831149.1	4209721	4209819	ENSONIT00000001764	exonic_part	0.342079	0.758998	0.379482	35.569	69.4339	0.0119025
Brain	ENSONIG00000001399:E017	ENSONIG00000001399	baiap3	E017	62.6511	385.943	0.00645697	0.0265042	0.0150188	0.0339323	0.49836	GL831149.1	4209970	4210022	ENSONIT00000001764	exonic_part	0.56885	0.532161	0.266066	47.1448	78.9607	0.0119025
Brain	ENSONIG00000001399:E018	ENSONIG00000001399	baiap3	E018	65.35	340.351	0.00658942	0.0256227	0.0146425	0.0990519	0.68936	GL831149.1	4210149	4210182	ENSONIT00000001764	exonic_part	0.769622	0.406824	0.2034	51.5693	79.5919	0.0119025
Brain	ENSONIG00000001399:E019	ENSONIG00000001399	baiap3	E019	71.6535	461.284	0.0106964	0.0238224	0.0161709	0.0905149	0.675343	GL831149.1	4210203	4210301	ENSONIT00000001764	exonic_part	0.75494	0.430806	0.215389	56.1698	87.86	0.0119025
Brain	ENSONIG00000001399:E020	ENSONIG00000001399	baiap3	E020	75.2391	339.118	0.00997355	0.022933	0.015419	0.547362	0.94518	GL831149.1	4210397	4210521	ENSONIT00000001764	exonic_part	0.999495	0.13301	0.0665006	66.1334	85.3991	0.0119025
Brain	ENSONIG00000001399:E021	ENSONIG00000001399	baiap3	E021	75.3799	405.197	0.00721559	0.0228998	0.0136998	0.408926	0.911493	GL831149.1	4211452	4211593	ENSONIT00000001764	exonic_part	0.9824	0.170799	0.0853934	65.565	86.711	0.0119025
Brain	ENSONIG00000001399:E022	ENSONIG00000001399	baiap3	E022	85.6882	339.96	0.000299881	0.0207655	0.00923854	0.663396	0.965608	GL831149.1	4211738	4211834	ENSONIT00000001764	exonic_part	1	0.0790531	0.0395234	76.8859	95.8822	0.0119025
Brain	ENSONIG00000001399:E023	ENSONIG00000001399	baiap3	E023	88.7154	411.177	0.00802005	0.0202329	0.0129714	0.587045	0.951897	GL831149.1	4212098	4212314	ENSONIT00000001764	exonic_part	1	0.143239	0.0716134	77.4268	100.566	0.0119025
Brain	ENSONIG00000001399:E024	ENSONIG00000001399	baiap3	E024	59.6823	523.415	0.0216396	0.027566	0.0241135	0.100194	0.691236	GL831149.1	4212444	4212513	ENSONIT00000001764	exonic_part	0.771483	0.545006	0.272489	44.3853	75.1332	0.0119025
Brain	ENSONIG00000001399:E025	ENSONIG00000001399	baiap3	E025	60.3404	255.642	0.000110802	0.0273216	0.0115896	0.233421	0.830057	GL831149.1	4212599	4212679	ENSONIT00000001764	exonic_part	0.910205	0.292509	0.146247	49.948	71.6793	0.0119025
Brain	ENSONIG00000001399:E026	ENSONIG00000001399	baiap3	E026	45.9645	238.244	0.0228388	0.0342534	0.0277979	0.436923	0.91931	GL831149.1	4214593	4214702	ENSONIT00000001764	exonic_part	0.987402	0.227238	0.113615	39.2007	54.0018	0.0119025
Brain	ENSONIG00000001399:E027	ENSONIG00000001399	baiap3	E027	52.5179	293.66	0.00925466	0.0306228	0.0181294	0.235961	0.831225	GL831149.1	4215152	4215224	ENSONIT00000001764	exonic_part	0.91136	0.348932	0.174458	42.4102	63.2822	0.0119025
Brain	ENSONIG00000001399:E028	ENSONIG00000001399	baiap3	E028	74.0418	406.557	0.0112739	0.0232204	0.0161839	0.531704	0.942195	GL831149.1	4216244	4216328	ENSONIT00000001764	exonic_part	0.999016	0.186625	0.0933064	63.6707	85.1795	0.0119025
Brain	ENSONIG00000001399:E029	ENSONIG00000001399	baiap3	E029	74.9212	268.342	0.00407288	0.0230084	0.0121494	0.716071	0.973703	GL831149.1	4216539	4216660	ENSONIT00000001764	exonic_part	1	0.0926828	0.0463383	66.5889	83.8842	0.0119025
Brain	ENSONIG00000001399:E030	ENSONIG00000001399	baiap3	E030	88.6514	426.405	0.000597546	0.0202438	0.0090499	0.913507	0.994928	GL831149.1	4216734	4216858	ENSONIT00000001764	exonic_part	1	0.0365991	0.018298	80.6275	97.9938	0.0119025
Brain	ENSONIG00000001399:E031	ENSONIG00000001399	baiap3	E031	95.8407	754.647	0.0303352	0.0191122	0.0255342	0.956431	0.99747	GL831149.1	4216942	4217148	ENSONIT00000001764	exonic_part	1	-0.0454096	-0.0227028	89.8152	103.497	0.0119025
Brain	ENSONIG00000001399:E032	ENSONIG00000001399	baiap3	E032	406.106	1966.31	0.00223387	0.0084516	0.00473906	1.89805e-05	0.00676548	GL831149.1	4217372	4222157	ENSONIT00000001764	exonic_part	0.00834582	-0.591471	-0.295557	419.418	394.134	0.0119025
Brain	ENSONIG00000001399:J033	ENSONIG00000001399	baiap3	J033	38.8714	263.196	0.0206187	0.0334899	0.0256289	0.291434	0.863438	GL831149.1	4200978	4201170	ENSONIT00000001764	splice_site	0.941653	0.386983	0.193485	31.0191	47.6269	0.0119025
Brain	ENSONIG00000001399:J034	ENSONIG00000001399	baiap3	J034	45.8247	250.424	0.0368916	0.029203	0.0336837	0.795819	0.983895	GL831149.1	4201278	4201888	ENSONIT00000001764	splice_site	1	0.0208242	0.0104117	42.0229	50.5227	0.0119025
Brain	ENSONIG00000001399:J035	ENSONIG00000001399	baiap3	J035	60.2413	306.158	0.0175866	0.0234677	0.0199924	0.797287	0.983915	GL831149.1	4201948	4202532	ENSONIT00000001764	splice_site	1	-0.073368	-0.036682	57.192	64.6826	0.0119025
Brain	ENSONIG00000001399:J036	ENSONIG00000001399	baiap3	J036	68.1645	371.486	0.0152159	0.0213487	0.017667	0.595606	0.953714	GL831149.1	4202599	4202871	ENSONIT00000001764	splice_site	1	0.145873	0.0729321	59.6704	77.7398	0.0119025
Brain	ENSONIG00000001399:J037	ENSONIG00000001399	baiap3	J037	33.2979	265.226	0.0816036	0.038219	0.0631112	0.0854981	0.664963	GL831149.1	4203085	4203352	ENSONIT00000001764	splice_site	0.744132	0.807799	0.403889	21.9291	44.7218	0.0119025
Brain	ENSONIG00000001399:J038	ENSONIG00000001399	baiap3	J038	23.9604	172.105	0.0364201	0.0510721	0.0425229	0.0244633	0.445947	GL831149.1	4203397	4204052	ENSONIT00000001764	splice_site	0.511814	1.01865	0.509316	14.2954	33.8132	0.0119025
Brain	ENSONIG00000001399:J039	ENSONIG00000001399	baiap3	J039	10.983	83.1709	0.287066	0.10523	0.209869	0.265502	0.849404	GL831149.1	4204130	4204747	ENSONIT00000001764	splice_site	0.928665	1.01442	0.507205	6.46321	15.3796	0.0119025
Brain	ENSONIG00000001399:J040	ENSONIG00000001399	baiap3	J040	14.2016	55.3286	0.0493797	0.0825678	0.0634474	0.146053	0.756046	GL831149.1	4204853	4205611	ENSONIT00000001764	splice_site	0.837483	0.827168	0.413579	9.19219	19.2032	0.0119025
Brain	ENSONIG00000001399:J041	ENSONIG00000001399	baiap3	J041	24.4745	65.0238	0.0498922	0.0501092	0.0500748	0.330131	0.882388	GL831149.1	4205719	4205806	ENSONIT00000001764	splice_site	0.958534	0.410873	0.205432	18.8785	29.5858	0.0119025
Brain	ENSONIG00000001399:J042	ENSONIG00000001399	baiap3	J042	35.3003	140.841	0.0126439	0.0363481	0.0224394	0.135627	0.743611	GL831149.1	4205899	4206186	ENSONIT00000001764	splice_site	0.824958	0.481962	0.240974	26.6518	43.6646	0.0119025
Brain	ENSONIG00000001399:J043	ENSONIG00000001399	baiap3	J043	46.9986	282.925	0.000814683	0.0286044	0.0127901	0.00812148	0.286426	GL831149.1	4206290	4206379	ENSONIT00000001764	splice_site	0.334479	0.702123	0.351048	32.5816	61.4884	0.0119025
Brain	ENSONIG00000001399:J044	ENSONIG00000001399	baiap3	J044	37.5059	228.246	0.0122498	0.0345186	0.0218455	0.0477901	0.559054	GL831149.1	4206497	4206676	ENSONIT00000001764	splice_site	0.633142	0.66177	0.330875	26.3597	48.6723	0.0119025
Brain	ENSONIG00000001399:J045	ENSONIG00000001399	baiap3	J045	26.8438	85.5829	0.023183	0.0461487	0.0324161	0.88345	0.992708	GL831149.1	4206801	4207620	ENSONIT00000001764	splice_site	1	-0.0392569	-0.019628	24.9788	28.8832	0.0119025
Brain	ENSONIG00000001399:J046	ENSONIG00000001399	baiap3	J046	21.1453	41.5254	0.00191588	0.0571741	0.0269977	0.391414	0.90598	GL831149.1	4207711	4209559	ENSONIT00000001764	splice_site	0.978696	-0.285122	-0.142558	21.7431	21.2715	0.0119025
Brain	ENSONIG00000001399:J047	ENSONIG00000001399	baiap3	J047	25.255	30.6401	0.000634111	0.0487224	0.0222869	0.976852	0.998778	GL831149.1	4209616	4209721	ENSONIT00000001764	splice_site	1	0.00957629	0.00478804	23.2943	27.8135	0.0119025
Brain	ENSONIG00000001399:J048	ENSONIG00000001399	baiap3	J048	44.5415	417.656	0.00307625	0.0298934	0.014894	0.000169898	0.0327936	GL831149.1	4209819	4209970	ENSONIT00000001764	splice_site	0.0402292	1.04301	0.521483	26.5739	62.9282	0.0119025
Brain	ENSONIG00000001399:J049	ENSONIG00000001399	baiap3	J049	57.706	303.924	0.0066976	0.0242687	0.0139765	0.0642059	0.613375	GL831149.1	4210022	4210149	ENSONIT00000001764	splice_site	0.690757	0.460779	0.230378	44.6612	71.5353	0.0119025
Brain	ENSONIG00000001399:J050	ENSONIG00000001399	baiap3	J050	4.33142	3.48956	0.00271403	0.258783	0.108082	0.501836	0.935653	GL831149.1	4210182	4210203	ENSONIT00000001764	splice_site	0.996425	0.519112	0.259555	3.20162	5.43406	0.0119025
Brain	ENSONIG00000001399:J051	ENSONIG00000001399	baiap3	J051	44.8636	167.654	0.0251844	0.0297164	0.0270646	0.678343	0.967998	GL831149.1	4210301	4210397	ENSONIT00000001764	splice_site	1	0.136731	0.0683626	39.2324	50.9419	0.0119025
Brain	ENSONIG00000001399:J052	ENSONIG00000001399	baiap3	J052	39.6735	63.9569	6.92091e-05	0.0329187	0.0125577	0.65627	0.964377	GL831149.1	4210521	4211452	ENSONIT00000001764	splice_site	1	0.112488	0.0562421	35.1716	44.9657	0.0119025
Brain	ENSONIG00000001399:J053	ENSONIG00000001399	baiap3	J053	57.8331	330.156	0.0203892	0.0242268	0.0219316	0.618147	0.957719	GL831149.1	4211593	4211738	ENSONIT00000001764	splice_site	1	0.120634	0.060314	51.1488	65.6146	0.0119025
Brain	ENSONIG00000001399:J054	ENSONIG00000001399	baiap3	J054	26.1566	84.6362	0.000131403	0.0472235	0.0193792	0.00218811	0.152276	GL831149.1	4211834	4212098	ENSONIT00000001764	splice_site	0.182476	-0.993073	-0.496525	32.977	20.0381	0.0119025
Brain	ENSONIG00000001399:J055	ENSONIG00000001399	baiap3	J055	50.5954	450.6	0.0256605	0.0269433	0.0261606	0.10256	0.695246	GL831149.1	4212314	4212444	ENSONIT00000001764	splice_site	0.775675	0.565024	0.2825	37.2786	64.1318	0.0119025
Brain	ENSONIG00000001399:J056	ENSONIG00000001399	baiap3	J056	44.0906	278.978	0.0162964	0.0301456	0.0220156	0.158106	0.767448	GL831149.1	4212513	4212599	ENSONIT00000001764	splice_site	0.848201	0.473482	0.236732	33.6793	54.7056	0.0119025
Brain	ENSONIG00000001399:J057	ENSONIG00000001399	baiap3	J057	34.4123	87.032	0.00143744	0.0371509	0.0182404	0.486387	0.931643	GL831149.1	4212679	4214593	ENSONIT00000001764	splice_site	0.994484	0.20417	0.102082	29.5732	40.2035	0.0119025
Brain	ENSONIG00000001399:J058	ENSONIG00000001399	baiap3	J058	24.6653	101.472	0.033072	0.049762	0.0400221	0.333627	0.88378	GL831149.1	4214702	4215152	ENSONIT00000001764	splice_site	0.959865	0.37798	0.188986	19.8092	30.3253	0.0119025
Brain	ENSONIG00000001399:J059	ENSONIG00000001399	baiap3	J059	41.548	289.439	0.0231709	0.0316699	0.0265657	0.200997	0.806324	GL831149.1	4215224	4216244	ENSONIT00000001764	splice_site	0.886196	0.469582	0.234783	31.9	51.7145	0.0119025
Brain	ENSONIG00000001399:J060	ENSONIG00000001399	baiap3	J060	64.0924	203.417	0.000434271	0.0223723	0.00990799	0.620319	0.958166	GL831149.1	4216328	4216539	ENSONIT00000001764	splice_site	1	0.121027	0.06051	56.5211	72.5675	0.0119025
Brain	ENSONIG00000001399:J061	ENSONIG00000001399	baiap3	J061	65.3999	203.891	0.00474589	0.0220297	0.0119155	0.752926	0.978529	GL831149.1	4216660	4216734	ENSONIT00000001764	splice_site	1	0.0831157	0.0415554	58.1643	72.8917	0.0119025
Brain	ENSONIG00000001399:J062	ENSONIG00000001399	baiap3	J062	40.9231	273.275	0.0430825	0.0320735	0.0384507	0.777943	0.981524	GL831149.1	4216858	4216942	ENSONIT00000001764	splice_site	1	-0.0741534	-0.0370754	38.9934	44.045	0.0119025
Brain	ENSONIG00000001399:J063	ENSONIG00000001399	baiap3	J063	70.3983	377.219	0.039806	0.0208375	0.0317897	0.949128	0.997011	GL831149.1	4217148	4217372	ENSONIT00000001764	splice_site	1	-0.0954706	-0.0477322	67.0843	74.7859	0.0119025
Brain	ENSONIG00000001471:E001	ENSONIG00000001471	ranbp9	E001	5.48229	10.376	0.236336	0.249095	0.24183	0.528338	0.941631	GL831491.1	206005	206013	ENSONIT00000001847	exonic_part	0.998809	0.703248	0.351621	5.362	5.56713	0.00378047
Brain	ENSONIG00000001471:E002	ENSONIG00000001471	ranbp9	E002	51.493	276.972	0.00665082	0.0311297	0.0172905	0.819458	0.986466	GL831491.1	206093	206213	ENSONIT00000001847	exonic_part	1	-0.0791693	-0.0395809	64.2004	39.1466	0.00378047
Brain	ENSONIG00000001471:E003	ENSONIG00000001471	ranbp9	E003	90.1349	763.878	0.000226597	0.0199955	0.00922758	0.521586	0.940151	GL831491.1	206885	206997	ENSONIT00000001847	exonic_part	0.998312	-0.133722	-0.0668492	113.232	67.1776	0.00378047
Brain	ENSONIG00000001471:E004	ENSONIG00000001471	ranbp9	E004	131.516	2109.39	0.00170024	0.0153271	0.00758757	0.0525688	0.576866	GL831491.1	207844	207996	ENSONIT00000001847	exonic_part	0.651914	-0.363319	-0.181607	171.758	91.3203	0.00378047
Brain	ENSONIG00000001471:E005	ENSONIG00000001471	ranbp9	E005	105.101	1174.01	0.00617298	0.0178828	0.0112308	0.315075	0.875701	GL831491.1	208169	208291	ENSONIT00000001847	exonic_part	0.952564	-0.208953	-0.104454	133.433	76.2616	0.00378047
Brain	ENSONIG00000001471:E006	ENSONIG00000001471	ranbp9	E006	96.5869	195.553	1.73157e-05	0.0190044	0.00661325	0.00663517	0.261156	GL831491.1	210302	210456	ENSONIT00000001847	exonic_part	0.306054	0.516594	0.258244	104.579	88.9751	0.00378047
Brain	ENSONIG00000001471:E007	ENSONIG00000001471	ranbp9	E007	103.721	681.839	0.00261203	0.0180521	0.00990903	0.631692	0.960227	GL831491.1	211781	211936	ENSONIT00000001847	exonic_part	1	0.0772487	0.0386159	125.095	83.4808	0.00378047
Brain	ENSONIG00000001471:E008	ENSONIG00000001471	ranbp9	E008	98.8851	825.783	0.0462939	0.0186826	0.033423	0.528154	0.94157	GL831491.1	212419	212528	ENSONIT00000001847	exonic_part	0.998773	0.161926	0.0809461	116.835	81.8753	0.00378047
Brain	ENSONIG00000001471:E009	ENSONIG00000001471	ranbp9	E009	99.0364	527.097	0.0183151	0.018662	0.0184791	0.493639	0.933513	GL831491.1	213053	213166	ENSONIT00000001847	exonic_part	0.995353	0.149026	0.0744977	117.31	81.5883	0.00378047
Brain	ENSONIG00000001471:E010	ENSONIG00000001471	ranbp9	E010	125.782	432.442	1e-08	0.0157907	0.00556198	0.00633649	0.255696	GL831491.1	216562	216747	ENSONIT00000001847	exonic_part	0.299785	0.474422	0.237143	139.26	113.394	0.00378047
Brain	ENSONIG00000001471:E011	ENSONIG00000001471	ranbp9	E011	77.8165	573.609	0.0160327	0.0223442	0.0190444	0.751537	0.978308	GL831491.1	220250	220273	ENSONIT00000001847	exonic_part	1	0.118552	0.0592667	92.6299	63.6169	0.00378047
Brain	ENSONIG00000001471:E012	ENSONIG00000001471	ranbp9	E012	111.429	1366.03	0.00216445	0.0171602	0.00911504	0.39624	0.907783	GL831491.1	221533	221701	ENSONIT00000001847	exonic_part	0.980004	-0.175609	-0.087784	141.536	82.4938	0.00378047
Brain	ENSONIG00000001471:E013	ENSONIG00000001471	ranbp9	E013	74.2754	599.339	0.00410757	0.0231636	0.0127781	0.750239	0.978195	GL831491.1	226018	226071	ENSONIT00000001847	exonic_part	1	-0.0765674	-0.0382782	92.6121	56.7198	0.00378047
Brain	ENSONIG00000001471:E014	ENSONIG00000001471	ranbp9	E014	80.484	720.809	0.0107541	0.0217747	0.0155279	0.894096	0.993543	GL831491.1	229185	229297	ENSONIT00000001847	exonic_part	1	0.0295331	0.0147642	97.9456	63.7688	0.00378047
Brain	ENSONIG00000001471:E015	ENSONIG00000001471	ranbp9	E015	88.5071	534.496	0.00378708	0.0202684	0.0107949	0.968698	0.998184	GL831491.1	232555	232772	ENSONIT00000001847	exonic_part	1	0.0142419	0.0071197	107.224	69.2381	0.00378047
Brain	ENSONIG00000001471:J016	ENSONIG00000001471	ranbp9	J016	5.10427	10.0341	0.248923	0.220393	0.237375	0.682322	0.968558	GL831491.1	206013	206093	ENSONIT00000001847	splice_site	1	0.497691	0.248843	5.36291	4.83838	0.00378047
Brain	ENSONIG00000001471:J017	ENSONIG00000001471	ranbp9	J017	50.7723	281.217	0.00513668	0.0268676	0.0145032	0.705943	0.972356	GL831491.1	206213	206885	ENSONIT00000001847	splice_site	1	-0.115551	-0.0577704	63.9148	38.0936	0.00378047
Brain	ENSONIG00000001471:J018	ENSONIG00000001471	ranbp9	J018	83.268	771.541	0.00289258	0.0184264	0.00978423	0.339849	0.886536	GL831491.1	206997	207844	ENSONIT00000001847	splice_site	0.962294	-0.204487	-0.102227	106.218	60.4236	0.00378047
Brain	ENSONIG00000001471:J019	ENSONIG00000001471	ranbp9	J019	88.6474	1040.85	0.00644942	0.017626	0.0109897	0.1049	0.698956	GL831491.1	207996	208169	ENSONIT00000001847	splice_site	0.779662	-0.357551	-0.178745	116.12	60.6772	0.00378047
Brain	ENSONIG00000001471:J020	ENSONIG00000001471	ranbp9	J020	33.6317	88.5246	6.17913e-05	0.0378916	0.0141065	4.43652e-06	0.00214476	GL831491.1	208291	210302	ENSONIT00000001847	splice_site	0.00264873	1.33418	0.66705	26.7353	40.4345	0.00378047
Brain	ENSONIG00000001471:J021	ENSONIG00000001471	ranbp9	J021	63.7608	218.865	0.0020576	0.0224614	0.0111844	0.572268	0.949443	GL831491.1	210456	211781	ENSONIT00000001847	splice_site	1	0.131922	0.0659529	75.1931	52.1073	0.00378047
Brain	ENSONIG00000001471:J022	ENSONIG00000001471	ranbp9	J022	61.2847	533.536	0.0339076	0.0231573	0.0293478	0.997829	1	GL831491.1	211936	212419	ENSONIT00000001847	splice_site	1	-0.0586703	-0.0293318	76.3281	47.2078	0.00378047
Brain	ENSONIG00000001471:J023	ENSONIG00000001471	ranbp9	J023	71.4448	510.022	0.0572232	0.020609	0.0409269	0.52133	0.940032	GL831491.1	212528	213053	ENSONIT00000001847	splice_site	0.998312	0.184463	0.0922187	83.8227	59.9055	0.00378047
Brain	ENSONIG00000001471:J024	ENSONIG00000001471	ranbp9	J024	68.4461	165.973	0.0150992	0.0212824	0.0179147	0.358642	0.894399	GL831491.1	213166	216562	ENSONIT00000001847	splice_site	0.969209	0.235319	0.117644	79.0383	58.2908	0.00378047
Brain	ENSONIG00000001471:J025	ENSONIG00000001471	ranbp9	J025	67.4591	310.787	0.00505528	0.0215172	0.0132758	0.27024	0.851763	GL831491.1	216747	220250	ENSONIT00000001847	splice_site	0.931	0.298341	0.149151	76.7877	58.7552	0.00378047
Brain	ENSONIG00000001471:J026	ENSONIG00000001471	ranbp9	J026	75.1914	571.843	0.0136516	0.019843	0.0165771	0.949828	0.997052	GL831491.1	220273	221533	ENSONIT00000001847	splice_site	1	0.0452637	0.0226285	91.0896	59.9548	0.00378047
Brain	ENSONIG00000001471:J027	ENSONIG00000001471	ranbp9	J027	67.214	514.466	0.00446759	0.0215765	0.012237	0.611481	0.956571	GL831491.1	221701	226018	ENSONIT00000001847	splice_site	1	-0.119875	-0.0599296	84.7591	50.5652	0.00378047
Brain	ENSONIG00000001471:J028	ENSONIG00000001471	ranbp9	J028	55.3579	426.706	0.00727399	0.0250759	0.0148833	0.495495	0.934026	GL831491.1	226071	229185	ENSONIT00000001847	splice_site	0.995674	-0.193902	-0.0969414	70.9248	40.3319	0.00378047
Brain	ENSONIG00000001471:J029	ENSONIG00000001471	ranbp9	J029	46.3776	223.141	0.00428385	0.0289173	0.0148467	0.919057	0.99529	GL831491.1	229297	232555	ENSONIT00000001847	splice_site	1	0.0134868	0.00674284	56.6256	36.5417	0.00378047
Brain	ENSONIG00000001520:E001	ENSONIG00000001520	snrnp48	E001	50.4033	285.913	0.0145335	0.0316912	0.0223656	0.808992	0.985216	GL831341.1	779580	780232	ENSONIT00000001899	exonic_part	1	-0.0890646	-0.0445268	60.4559	40.1311	0.000187689
Brain	ENSONIG00000001520:E002	ENSONIG00000001520	snrnp48	E002	106.191	1062.72	1e-08	0.0177522	0.00964901	0.745423	0.97747	GL831341.1	780444	780567	ENSONIT00000001899	exonic_part	1	-0.0863201	-0.0431465	126.699	85.1236	0.000187689
Brain	ENSONIG00000001520:E003	ENSONIG00000001520	snrnp48	E003	115.829	1207.29	1e-08	0.0167043	0.0133725	0.842601	0.989226	GL831341.1	780679	780783	ENSONIT00000001899	exonic_part	1	-0.0633653	-0.0316714	137.676	93.5994	0.000187689
Brain	ENSONIG00000001520:E004	ENSONIG00000001520	snrnp48	E004	192.455	1777.62	1e-08	0.0121074	0.00621009	0.914651	0.994988	GL831341.1	781908	782030	ENSONIT00000001899	exonic_part	1	0.0299452	0.0149599	225.364	159.727	0.000187689
Brain	ENSONIG00000001520:E005	ENSONIG00000001520	snrnp48	E005	197.11	1296.85	1e-08	0.0119432	0.00624503	0.0936746	0.679938	GL831341.1	782146	782326	ENSONIT00000001899	exonic_part	0.759879	0.312181	0.155949	221.572	172.094	0.000187689
Brain	ENSONIG00000001520:E006	ENSONIG00000001520	snrnp48	E006	125.659	531.595	0.0176448	0.0158011	0.0168005	0.000500467	0.0666666	GL831341.1	784193	784274	ENSONIT00000001899	exonic_part	0.0811356	0.880694	0.44016	122.343	128.14	0.000187689
Brain	ENSONIG00000001520:E007	ENSONIG00000001520	snrnp48	E007	106.387	389.599	0.00640616	0.0177289	0.0116937	0.0620815	0.608035	GL831341.1	784896	784957	ENSONIT00000001899	exonic_part	0.68504	0.424812	0.212337	113.652	98.3434	0.000187689
Brain	ENSONIG00000001520:E008	ENSONIG00000001520	snrnp48	E008	83.4439	407.183	3.10127e-05	0.0211853	0.00846324	0.890248	0.99312	GL831341.1	785179	785293	ENSONIT00000001899	exonic_part	1	0.027999	0.0139963	97.2506	69.231	0.000187689
Brain	ENSONIG00000001520:E009	ENSONIG00000001520	snrnp48	E009	52.6091	197.943	0.0103029	0.0305787	0.0192102	0.412495	0.912546	GL831341.1	786453	786758	ENSONIT00000001899	exonic_part	0.983024	0.217191	0.108581	58.6406	46.7283	0.000187689
Brain	ENSONIG00000001520:J010	ENSONIG00000001520	snrnp48	J010	49.7048	280.235	0.0168237	0.0273322	0.0215771	0.790234	0.982938	GL831341.1	780232	780444	ENSONIT00000001899	splice_site	1	-0.0918225	-0.0459057	59.5909	39.4857	0.000187689
Brain	ENSONIG00000001520:J011	ENSONIG00000001520	snrnp48	J011	89.5006	633.984	0.000188497	0.0175079	0.0086393	0.946001	0.996881	GL831341.1	780567	780679	ENSONIT00000001899	splice_site	1	0.0022663	0.00113287	104.918	73.6517	0.000187689
Brain	ENSONIG00000001520:J012	ENSONIG00000001520	snrnp48	J012	89.1801	886.149	1e-08	0.017552	0.0184941	0.9682	0.998176	GL831341.1	780783	781908	ENSONIT00000001899	splice_site	1	-0.017372	-0.00868386	105.126	73.0296	0.000187689
Brain	ENSONIG00000001520:J013	ENSONIG00000001520	snrnp48	J013	132.313	714.939	0.00840923	0.0135376	0.0106689	0.857785	0.990544	GL831341.1	782030	782146	ENSONIT00000001899	splice_site	1	0.0585559	0.0292651	153.554	110.642	0.000187689
Brain	ENSONIG00000001520:J014	ENSONIG00000001520	snrnp48	J014	63.3917	567.147	0.0237568	0.0225617	0.0232473	1.18135e-07	0.000108576	GL831341.1	782326	784193	ENSONIT00000001899	splice_site	0.000134089	1.61925	0.809486	45.3814	80.5995	0.000187689
Brain	ENSONIG00000001520:J015	ENSONIG00000001520	snrnp48	J015	92.6296	322.685	0.00735341	0.0170934	0.0116583	0.016801	0.385848	GL831341.1	784274	784896	ENSONIT00000001899	splice_site	0.445242	0.547061	0.273457	95.4553	89.0039	0.000187689
Brain	ENSONIG00000001520:J016	ENSONIG00000001520	snrnp48	J016	76.4906	377.904	0.00295054	0.0195949	0.0109119	0.857458	0.990489	GL831341.1	784957	785179	ENSONIT00000001899	splice_site	1	-0.0354724	-0.0177326	90.1493	61.9798	0.000187689
Brain	ENSONIG00000001520:J017	ENSONIG00000001520	snrnp48	J017	49.0098	181.907	0.0115767	0.0276455	0.0187607	0.586321	0.95178	GL831341.1	785293	786453	ENSONIT00000001899	splice_site	1	0.150012	0.074997	55.3748	42.4436	0.000187689
Brain	ENSONIG00000001532:E001	ENSONIG00000001532	PCGF3	E001	549.648	60849.2	0.0145943	0.00759162	0.0115674	0.836382	0.988629	GL831156.1	5025510	5025689	ENSONIT00000001916	exonic_part	1	-0.03245	-0.0162197	337.248	763.615	0.00250957
Brain	ENSONIG00000001532:E002	ENSONIG00000001532	PCGF3	E002	690.722	99177.9	0.0152301	0.00709468	0.0116701	0.870666	0.99146	GL831156.1	5056749	5056859	ENSONIT00000001916	exonic_part	1	0.0392013	0.0195918	413.885	969.039	0.00250957
Brain	ENSONIG00000001532:E003	ENSONIG00000001532	PCGF3	E003	785.28	127237	0.0127915	0.00686155	0.0101936	0.711326	0.973219	GL831156.1	5060865	5060983	ENSONIT00000001916	exonic_part	1	0.0698644	0.0349128	466.822	1105.24	0.00250957
Brain	ENSONIG00000001532:E004	ENSONIG00000001532	PCGF3	E004	506.178	58095.9	0.00761484	0.00780057	0.00768314	0.316494	0.876265	GL831156.1	5067416	5067513	ENSONIT00000001916	exonic_part	0.952992	0.159812	0.0798832	289.31	722.486	0.00250957
Brain	ENSONIG00000001532:E005	ENSONIG00000001532	PCGF3	E005	53.4629	135.401	0.012416	0.0301727	0.0196794	0.00113517	0.107423	GL831156.1	5070752	5070808	ENSONIT00000001916	exonic_part	0.129829	-0.954367	-0.477171	48.2409	58.503	0.00250957
Brain	ENSONIG00000001532:E006	ENSONIG00000001532	PCGF3	E006	413.425	39795.4	0.00738524	0.00839331	0.00776173	0.805052	0.984856	GL831156.1	5071096	5071204	ENSONIT00000001916	exonic_part	1	0.0484892	0.0242393	246.078	581.362	0.00250957
Brain	ENSONIG00000001532:E007	ENSONIG00000001532	PCGF3	E007	563.046	73334.3	0.00520466	0.00753372	0.00608847	0.513537	0.938719	GL831156.1	5078309	5078398	ENSONIT00000001916	exonic_part	0.997854	0.108174	0.0540691	328.987	797.959	0.00250957
Brain	ENSONIG00000001532:E008	ENSONIG00000001532	PCGF3	E008	624.37	102783	0.00378538	0.00730044	0.00505788	0.0407435	0.52916	GL831156.1	5082956	5083094	ENSONIT00000001916	exonic_part	0.60197	0.286755	0.143324	343.843	905.535	0.00250957
Brain	ENSONIG00000001532:E009	ENSONIG00000001532	PCGF3	E009	540.004	65823.9	0.00436644	0.00763507	0.00574665	0.284717	0.859711	GL831156.1	5086293	5086374	ENSONIT00000001916	exonic_part	0.938223	0.146919	0.0734369	310.232	768.521	0.00250957
Brain	ENSONIG00000001532:E010	ENSONIG00000001532	PCGF3	E010	456.043	42112.5	0.0185071	0.00809102	0.0138955	0.85873	0.99064	GL831156.1	5087525	5087573	ENSONIT00000001916	exonic_part	1	0.00901344	0.00450559	274.878	636.122	0.00250957
Brain	ENSONIG00000001532:J011	ENSONIG00000001532	PCGF3	J011	544.162	59017.7	0.0139479	0.00725562	0.0112109	0.79949	0.984122	GL831156.1	5025689	5056749	ENSONIT00000001916	splice_site	1	-0.0407434	-0.0203651	334.854	755.035	0.00250957
Brain	ENSONIG00000001532:J012	ENSONIG00000001532	PCGF3	J012	645.666	84478.1	0.0107543	0.00693834	0.00922474	0.927467	0.995905	GL831156.1	5056859	5060865	ENSONIT00000001916	splice_site	1	0.0196858	0.00983885	389.317	903.805	0.00250957
Brain	ENSONIG00000001532:J013	ENSONIG00000001532	PCGF3	J013	360.089	31645.6	0.0041255	0.00828728	0.0056563	0.114326	0.714247	GL831156.1	5060983	5067416	ENSONIT00000001916	splice_site	0.795347	0.227525	0.113742	199.375	521.453	0.00250957
Brain	ENSONIG00000001532:J014	ENSONIG00000001532	PCGF3	J014	10.5886	25.7275	0.000397562	0.108954	0.045295	2.68302e-06	0.00142808	GL831156.1	5067513	5070752	ENSONIT00000001916	splice_site	0.00176365	-2.44917	-1.22458	15.0004	6.39244	0.00250957
Brain	ENSONIG00000001532:J015	ENSONIG00000001532	PCGF3	J015	9.90594	28.6071	0.0733157	0.116102	0.0912861	0.016249	0.380519	GL831156.1	5070808	5071096	ENSONIT00000001916	splice_site	0.439434	-1.67514	-0.837566	11.6085	8.42778	0.00250957
Brain	ENSONIG00000001532:J016	ENSONIG00000001532	PCGF3	J016	377.838	36518.3	0.00940184	0.00814401	0.0089426	0.580279	0.950983	GL831156.1	5071204	5078309	ENSONIT00000001916	splice_site	1	0.114396	0.0571867	218.979	537.127	0.00250957
Brain	ENSONIG00000001532:J017	ENSONIG00000001532	PCGF3	J017	496.897	64738.2	0.00933209	0.00744759	0.00859382	0.192153	0.798595	GL831156.1	5078398	5082956	ENSONIT00000001916	splice_site	0.878572	0.235357	0.117647	276.486	718.34	0.00250957
Brain	ENSONIG00000001532:J018	ENSONIG00000001532	PCGF3	J018	378.65	42264.7	0.0025658	0.00813778	0.00457778	0.00743954	0.275428	GL831156.1	5083094	5086293	ENSONIT00000001916	splice_site	0.322244	0.373232	0.186581	197.222	559.576	0.00250957
Brain	ENSONIG00000001532:J019	ENSONIG00000001532	PCGF3	J019	384.441	29295.6	0.0234178	0.0080941	0.0168921	0.922411	0.995532	GL831156.1	5086374	5087525	ENSONIT00000001916	splice_site	1	-0.0142682	-0.00713268	233.722	534.144	0.00250957
Brain	ENSONIG00000001538:E001	ENSONIG00000001538	elavl3	E001	580.584	8992.36	0.00598013	0.00746197	0.00654763	0.74123	0.976951	GL831149.1	4627692	4627927	ENSONIT00000001924	exonic_part	1	0.0466126	0.0232966	634.545	529.364	0.00052017
Brain	ENSONIG00000001538:E002	ENSONIG00000001538	elavl3	E002	227.21	3302.98	0.00961406	0.0110444	0.0101801	0.0621972	0.60834	GL831149.1	4628019	4628123	ENSONIT00000001924	exonic_part	0.685369	-0.347345	-0.173651	273.525	181.43	0.00052017
Brain	ENSONIG00000001538:E003	ENSONIG00000001538	elavl3	E003	408.223	9487.53	0.00163802	0.00843453	0.00424935	0.00138447	0.120551	GL831149.1	4630202	4630356	ENSONIT00000001924	exonic_part	0.145394	-0.405247	-0.202573	493.248	325.199	0.00052017
Brain	ENSONIG00000001538:E004	ENSONIG00000001538	elavl3	E004	646.46	10721.4	1e-08	0.00722725	0.00247596	0.473553	0.928616	GL831149.1	4630482	4630708	ENSONIT00000001924	exonic_part	0.993046	-0.0749646	-0.0374638	725.029	572.692	0.00052017
Brain	ENSONIG00000001538:E005	ENSONIG00000001538	elavl3	E005	281.811	6079.5	0.00518397	0.00990404	0.00695528	0.00237513	0.159501	GL831149.1	4631709	4631748	ENSONIT00000001924	exonic_part	0.190663	-0.47839	-0.239157	348.96	216.11	0.00052017
Brain	ENSONIG00000001538:E006	ENSONIG00000001538	elavl3	E006	748.106	5690.93	0.00775477	0.00694617	0.00743354	0.336611	0.884812	GL831149.1	4632547	4632875	ENSONIT00000001924	exonic_part	0.960787	0.151819	0.0758614	802.198	694.904	0.00052017
Brain	ENSONIG00000001538:J007	ENSONIG00000001538	elavl3	J007	151.606	1045	0.00721893	0.0124813	0.00923613	0.401921	0.909501	GL831149.1	4627927	4628019	ENSONIT00000001924	splice_site	0.981093	-0.167115	-0.0835511	175.122	128.769	0.00052017
Brain	ENSONIG00000001538:J008	ENSONIG00000001538	elavl3	J008	131.07	2831.73	0.00968325	0.0136163	0.0112007	3.54357e-05	0.0107006	GL831149.1	4628123	4630202	ENSONIT00000001924	splice_site	0.0132024	-0.855943	-0.427944	178.054	84.0112	0.00052017
Brain	ENSONIG00000001538:J009	ENSONIG00000001538	elavl3	J009	326.013	6270.89	0.000873604	0.00860606	0.00373204	0.00155144	0.128372	GL831149.1	4630356	4630482	ENSONIT00000001924	splice_site	0.154495	-0.397814	-0.19887	395.516	258.264	0.00052017
Brain	ENSONIG00000001538:J010	ENSONIG00000001538	elavl3	J010	118.237	2515.82	0.000634809	0.0145257	0.00609248	4.01444e-07	0.000292448	GL831149.1	4630708	4631709	ENSONIT00000001924	splice_site	0.000361167	-0.89967	-0.449809	163.052	74.3978	0.00052017
Brain	ENSONIG00000001538:J011	ENSONIG00000001538	elavl3	J011	145.57	2442.43	0.00374875	0.0127817	0.00757529	0.000787594	0.0867872	GL831149.1	4631748	4632547	ENSONIT00000001924	splice_site	0.105201	-0.593422	-0.296689	187.762	105.278	0.00052017
Brain	ENSONIG00000001724:E001	ENSONIG00000001724	prrg1	E001	434.797	10592.9	0.00512361	0.00823431	0.00666706	5.14914e-06	0.00241898	GL831140.1	509021	509483	ENSONIT00000002158	exonic_part	0.00298739	0.798514	0.398505	371.781	496.209	0.0042281
Brain	ENSONIG00000001724:E002	ENSONIG00000001724	prrg1	E002	416.447	4478.78	0.00873474	0.00836983	0.00855933	0.391673	0.906026	GL831140.1	511296	511467	ENSONIT00000002158	exonic_part	0.978736	-0.152728	-0.0762382	398.027	434.989	0.0042281
Brain	ENSONIG00000001724:J003	ENSONIG00000001724	prrg1	J003	222.805	3580.56	0.00701713	0.0101665	0.00835745	0.0081391	0.286527	GL831140.1	509483	511296	ENSONIT00000002158	splice_site	0.334629	0.494883	0.247331	184.806	260.54	0.0042281
Brain	ENSONIG00000001758:E001	ENSONIG00000001758	hnrnpm	E001	468.342	4252.92	0.0125733	0.00801401	0.0108085	0.995031	1	GL831140.1	687842	688393	ENSONIT00000002202	exonic_part	1	-0.00970502	-0.00485181	487.55	451.252	0
Brain	ENSONIG00000001758:E002	ENSONIG00000001758	hnrnpm	E002	460.723	3967.92	0.0122954	0.00806123	0.0106599	0.988646	0.999779	GL831140.1	689435	689445	ENSONIT00000002202	exonic_part	1	-0.00745728	-0.00372811	479.316	444.217	0
Brain	ENSONIG00000001758:E003	ENSONIG00000001758	hnrnpm	E003	585.036	2346.26	0.00445863	0.00744444	0.00549494	0.874967	0.991907	GL831140.1	689445	689617	ENSONIT00000002202;ENSONIT00000002203	exonic_part	1	-0.0242817	-0.0121386	610.896	561.018	0
Brain	ENSONIG00000001758:E004	ENSONIG00000001758	hnrnpm	E004	259.816	2349.04	0.00541867	0.0103058	0.00725273	0.0327587	0.492425	GL831140.1	691153	691206	ENSONIT00000002202;ENSONIT00000002203	exonic_part	0.562459	-0.348828	-0.174401	296.807	221.464	0
Brain	ENSONIG00000001758:E005	ENSONIG00000001758	hnrnpm	E005	86.7841	1126.44	0.00725008	0.0205684	0.0127101	9.40786e-05	0.021743	GL831140.1	691206	691214	ENSONIT00000002202	exonic_part	0.0267154	-0.908319	-0.454149	114.779	57.9141	0
Brain	ENSONIG00000001758:E006	ENSONIG00000001758	hnrnpm	E006	211.069	2007.86	0.00217874	0.0114945	0.00575967	0.00148708	0.125443	GL831140.1	691902	691910	ENSONIT00000002203	exonic_part	0.151129	-0.483258	-0.241615	250.594	170.761	0
Brain	ENSONIG00000001758:E007	ENSONIG00000001758	hnrnpm	E007	294.179	1672.79	0.00464743	0.00970453	0.00656126	0.0892104	0.672561	GL831140.1	692018	692112	ENSONIT00000002202;ENSONIT00000002203	exonic_part	0.752184	-0.25865	-0.129314	327.957	259.62	0
Brain	ENSONIG00000001758:E008	ENSONIG00000001758	hnrnpm	E008	243.22	949.981	0.00175709	0.010657	0.00521305	0.15231	0.761821	GL831140.1	692207	692217	ENSONIT00000002202;ENSONIT00000002203	exonic_part	0.842883	-0.206221	-0.103103	267.609	218.422	0
Brain	ENSONIG00000001758:E009	ENSONIG00000001758	hnrnpm	E009	266.799	760.802	0.00452007	0.0101711	0.0066677	0.473365	0.928515	GL831140.1	692217	692268	ENSONIT00000002202	exonic_part	0.992959	-0.108805	-0.0543983	285.267	247.912	0
Brain	ENSONIG00000001758:E010	ENSONIG00000001758	hnrnpm	E010	566.959	1464.54	0.00362364	0.00751733	0.00499883	0.54051	0.943772	GL831140.1	692268	692474	ENSONIT00000002202;ENSONIT00000002203	exonic_part	0.999315	0.0801697	0.0400776	573.637	559.19	0
Brain	ENSONIG00000001758:E011	ENSONIG00000001758	hnrnpm	E011	646.978	1774.06	0.00200154	0.00722559	0.00379014	0.145878	0.755812	GL831140.1	692698	692852	ENSONIT00000002202;ENSONIT00000002203	exonic_part	0.837222	0.172298	0.0861306	639.439	654.764	0
Brain	ENSONIG00000001758:E012	ENSONIG00000001758	hnrnpm	E012	452.694	1662.11	0.00184915	0.00811271	0.00405785	0.172265	0.781021	GL831140.1	692951	693001	ENSONIT00000002202;ENSONIT00000002203	exonic_part	0.861412	0.176024	0.088	445.907	461.032	0
Brain	ENSONIG00000001758:E013	ENSONIG00000001758	hnrnpm	E013	440.615	1657.36	0.00345253	0.0081937	0.00512124	0.344437	0.888687	GL831140.1	693082	693140	ENSONIT00000002202;ENSONIT00000002203	exonic_part	0.964069	0.134989	0.0674855	439.724	443.743	0
Brain	ENSONIG00000001758:E014	ENSONIG00000001758	hnrnpm	E014	480.428	3633.36	0.00661225	0.00794217	0.00710541	0.0919003	0.677378	GL831140.1	693591	693699	ENSONIT00000002202;ENSONIT00000002203	exonic_part	0.757135	0.268404	0.134182	460.87	502.148	0
Brain	ENSONIG00000001758:E015	ENSONIG00000001758	hnrnpm	E015	15.218	79.3604	0.0632359	0.0930369	0.0767914	0.00294417	0.178269	GL831140.1	693699	693705	ENSONIT00000002203	exonic_part	0.212312	1.66551	0.832753	7.64419	22.4618	0
Brain	ENSONIG00000001758:E016	ENSONIG00000001758	hnrnpm	E016	421.369	1392.2	0.00203895	0.00833232	0.00424734	0.105218	0.699516	GL831140.1	693783	693834	ENSONIT00000002202;ENSONIT00000002203	exonic_part	0.780158	0.211462	0.105717	410.306	433.817	0
Brain	ENSONIG00000001758:E017	ENSONIG00000001758	hnrnpm	E017	384.365	863.166	0.00113416	0.00863787	0.00382523	0.19405	0.800341	GL831140.1	693928	693946	ENSONIT00000002202	exonic_part	0.880248	0.165504	0.0827423	379.395	390.789	0
Brain	ENSONIG00000001758:E018	ENSONIG00000001758	hnrnpm	E018	454.201	643.598	0.000361795	0.0081029	0.00310049	0.330405	0.882504	GL831140.1	693946	693994	ENSONIT00000002202;ENSONIT00000002203	exonic_part	0.958604	0.112927	0.0564556	455.65	453.828	0
Brain	ENSONIG00000001758:E019	ENSONIG00000001758	hnrnpm	E019	14.8421	56.1528	0.0628279	0.0952625	0.0759996	0.0566691	0.590865	GL831140.1	693994	694093	ENSONIT00000002203	exonic_part	0.666813	1.08127	0.540635	9.8805	19.3971	0
Brain	ENSONIG00000001758:E020	ENSONIG00000001758	hnrnpm	E020	208.643	10197.4	0.00410136	0.0115682	0.00683794	1.88311e-14	8.62862e-11	GL831140.1	694093	694189	ENSONIT00000002202;ENSONIT00000002203	exonic_part	1.06562e-10	-1.26526	-0.632593	295.9	121.264	0
Brain	ENSONIG00000001758:E021	ENSONIG00000001758	hnrnpm	E021	170.637	8120.89	0.00548086	0.0129958	0.00850444	3.71239e-14	1.58612e-10	GL831140.1	694189	694195	ENSONIT00000002202	exonic_part	1.95882e-10	-1.39091	-0.695427	248.873	92.8922	0
Brain	ENSONIG00000001758:E022	ENSONIG00000001758	hnrnpm	E022	1243.73	13007.6	0.00608151	0.0062338	0.00613212	0.239775	0.833799	GL831140.1	694289	694894	ENSONIT00000002202;ENSONIT00000002203	exonic_part	0.913858	0.151806	0.0758617	1248.84	1238.31	0
Brain	ENSONIG00000001758:E023	ENSONIG00000001758	hnrnpm	E023	459.204	2207.37	0.00342363	0.00807083	0.0050285	0.175462	0.784464	GL831140.1	694984	695036	ENSONIT00000002202;ENSONIT00000002203	exonic_part	0.864793	0.173097	0.0865361	451.782	466.093	0
Brain	ENSONIG00000001758:E024	ENSONIG00000001758	hnrnpm	E024	535.367	1542.02	0.000543688	0.00765652	0.00288516	0.313652	0.874971	GL831140.1	695122	695286	ENSONIT00000002202;ENSONIT00000002203	exonic_part	0.951889	0.1046	0.0522912	538.273	532.469	0
Brain	ENSONIG00000001758:J025	ENSONIG00000001758	hnrnpm	J025	451.317	4034.35	0.0127359	0.0076708	0.0108788	0.922825	0.99556	GL831140.1	688393	689435	ENSONIT00000002202	splice_site	1	0.00752403	0.00376149	467.602	437.208	0
Brain	ENSONIG00000001758:J026	ENSONIG00000001758	hnrnpm	J026	161.994	206.232	0.00381415	0.0120168	0.0068405	0.926749	0.995852	GL831140.1	689617	691153	ENSONIT00000002202;ENSONIT00000002203	splice_site	1	-0.0154813	-0.00774031	168.06	154.899	0
Brain	ENSONIG00000001758:J027	ENSONIG00000001758	hnrnpm	J027	131.149	254.635	0.00713235	0.0136113	0.00953113	0.944435	0.996847	GL831140.1	691206	691902	ENSONIT00000002203	splice_site	1	-0.0159595	-0.00797946	135.838	125.179	0
Brain	ENSONIG00000001758:J028	ENSONIG00000001758	hnrnpm	J028	27.8585	61.6569	0.036155	0.0446587	0.0396718	0.345485	0.888985	GL831140.1	691214	692018	ENSONIT00000002202	splice_site	0.964404	-0.35555	-0.177774	31.9467	23.2939	0
Brain	ENSONIG00000001758:J029	ENSONIG00000001758	hnrnpm	J029	207.616	2070.7	0.00142535	0.0105271	0.00483168	0.000412921	0.0585431	GL831140.1	691910	692018	ENSONIT00000002203	splice_site	0.0713397	-0.508086	-0.254029	248.15	166.338	0
Brain	ENSONIG00000001758:J030	ENSONIG00000001758	hnrnpm	J030	238.098	1131.26	0.00145726	0.00984989	0.00461502	0.072832	0.636192	GL831140.1	692112	692207	ENSONIT00000002202;ENSONIT00000002203	splice_site	0.714129	-0.248722	-0.124353	265.156	210.574	0
Brain	ENSONIG00000001758:J031	ENSONIG00000001758	hnrnpm	J031	2.2875	0.829077	0.000972776	0.485332	0.171395	0.620236	NA	GL831140.1	692217	692268	ENSONIT00000002203	splice_site	1	NA	NA	NA	NA	0
Brain	ENSONIG00000001758:J032	ENSONIG00000001758	hnrnpm	J032	390.312	1084.27	0.00600305	0.00805112	0.00671583	0.351591	0.891339	GL831140.1	692474	692698	ENSONIT00000002202;ENSONIT00000002203	splice_site	0.966442	0.139007	0.0694955	387.095	392.274	0
Brain	ENSONIG00000001758:J033	ENSONIG00000001758	hnrnpm	J033	371.953	926.846	0.00169997	0.00819	0.0039084	0.258147	0.844977	GL831140.1	692852	692951	ENSONIT00000002202;ENSONIT00000002203	splice_site	0.92439	0.147738	0.073861	369.035	376.224	0
Brain	ENSONIG00000001758:J034	ENSONIG00000001758	hnrnpm	J034	381.918	1294.59	0.00322074	0.00811296	0.00489864	0.457039	0.924742	GL831140.1	693001	693082	ENSONIT00000002202;ENSONIT00000002203	splice_site	0.991126	0.109774	0.0548807	383.58	381.964	0
Brain	ENSONIG00000001758:J035	ENSONIG00000001758	hnrnpm	J035	327.379	1727.7	0.00691017	0.008592	0.0074974	0.592165	0.953052	GL831140.1	693140	693591	ENSONIT00000002202;ENSONIT00000002203	splice_site	1	0.0959014	0.0479461	330.527	326.631	0
Brain	ENSONIG00000001758:J036	ENSONIG00000001758	hnrnpm	J036	301.837	904.613	0.0031787	0.00887587	0.00510499	0.171326	0.78018	GL831140.1	693699	693783	ENSONIT00000002202	splice_site	0.860688	0.197423	0.0987031	294.959	310.782	0
Brain	ENSONIG00000001758:J037	ENSONIG00000001758	hnrnpm	J037	0	0	NA	Inf	NA	NA	NA	GL831140.1	693705	693783	ENSONIT00000002203	splice_site	NA	NA	NA	NA	NA	0
Brain	ENSONIG00000001758:J038	ENSONIG00000001758	hnrnpm	J038	340.588	755.273	0.000601198	0.00846191	0.0033392	0.0812331	0.656244	GL831140.1	693834	693928	ENSONIT00000002202	splice_site	0.735571	0.212983	0.106481	330.825	351.499	0
Brain	ENSONIG00000001758:J039	ENSONIG00000001758	hnrnpm	J039	18.8958	13.9368	0.00536817	0.0633569	0.0299747	0.829595	0.98771	GL831140.1	693834	693946	ENSONIT00000002203	splice_site	1	0.0831358	0.0415677	19.1533	18.8812	0
Brain	ENSONIG00000001758:J040	ENSONIG00000001758	hnrnpm	J040	142.022	5699.29	0.0103696	0.0129701	0.0114139	1.2388e-11	3.18426e-08	GL831140.1	693994	694093	ENSONIT00000002202	splice_site	3.93249e-08	-1.40539	-0.70267	208.079	76.2772	0
Brain	ENSONIG00000001758:J041	ENSONIG00000001758	hnrnpm	J041	1.66572	9.80083	1.07954	0.664542	0.924272	0.874159	NA	GL831140.1	694189	694289	ENSONIT00000002203	splice_site	1	NA	NA	NA	NA	0
Brain	ENSONIG00000001758:J042	ENSONIG00000001758	hnrnpm	J042	156.7	8755.92	0.00247822	0.0122458	0.00617942	2.28704e-22	2.58243e-18	GL831140.1	694195	694289	ENSONIT00000002202	splice_site	3.18925e-18	-1.65716	-0.828546	239.185	74.4602	0
Brain	ENSONIG00000001758:J043	ENSONIG00000001758	hnrnpm	J043	383.602	2135.68	0.00678422	0.00810034	0.00723973	0.574372	0.949746	GL831140.1	694894	694984	ENSONIT00000002202;ENSONIT00000002203	splice_site	1	0.075667	0.0378292	387.937	378.274	0
Brain	ENSONIG00000001758:J044	ENSONIG00000001758	hnrnpm	J044	410.48	1761.14	0.00330102	0.00791288	0.00481069	0.224181	0.823654	GL831140.1	695036	695122	ENSONIT00000002202;ENSONIT00000002203	splice_site	0.903754	0.153577	0.0767788	405.826	414.58	0
Brain	ENSONIG00000001843:E001	ENSONIG00000001843	nlgn2b	E001	424.661	3250.89	0.00528416	0.00830772	0.00655278	0.739372	0.97668	GL831223.1	1092980	1093911	ENSONIT00000002302	exonic_part	1	-0.0516107	-0.0257909	386.841	463.867	0.000166994
Brain	ENSONIG00000001843:E002	ENSONIG00000001843	nlgn2b	E002	256.344	2027.7	0.00352241	0.0103755	0.00631602	0.615828	0.957196	GL831223.1	1095840	1096201	ENSONIT00000002302	exonic_part	1	0.0820066	0.0409925	225.856	288.64	0.000166994
Brain	ENSONIG00000001843:E003	ENSONIG00000001843	nlgn2b	E003	160.265	1580.67	0.00553477	0.013503	0.00910108	0.0696011	0.628577	GL831223.1	1096518	1096672	ENSONIT00000002302	exonic_part	0.706102	0.341727	0.170838	128.824	192.633	0.000166994
Brain	ENSONIG00000001843:E004	ENSONIG00000001843	nlgn2b	E004	194.335	789.457	0.00474258	0.0120401	0.00772074	0.946395	0.996908	GL831223.1	1097372	1097638	ENSONIT00000002302	exonic_part	1	-0.0160221	-0.00800956	175.124	212.626	0.000166994
Brain	ENSONIG00000001843:E005	ENSONIG00000001843	nlgn2b	E005	176.121	1246.04	0.0168399	0.0127518	0.0151143	0.943496	0.996847	GL831223.1	1100039	1100225	ENSONIT00000002302	exonic_part	1	-0.0318736	-0.0159342	159.504	191.889	0.000166994
Brain	ENSONIG00000001843:E006	ENSONIG00000001843	nlgn2b	E006	81.4568	343.177	0.0143785	0.0215762	0.0173596	0.887308	0.99281	GL831223.1	1116695	1116845	ENSONIT00000002302	exonic_part	1	-0.0289756	-0.0144868	73.893	88.865	0.000166994
Brain	ENSONIG00000001843:E007	ENSONIG00000001843	nlgn2b	E007	76.4333	485.588	0.00682174	0.0226552	0.0131252	0.320432	0.877962	GL831223.1	1122825	1122879	ENSONIT00000002302	exonic_part	0.954591	0.259805	0.129894	62.589	90.5922	0.000166994
Brain	ENSONIG00000001843:E008	ENSONIG00000001843	nlgn2b	E008	239.911	2896.42	0.0132047	0.0107328	0.0121493	0.949067	0.997011	GL831223.1	1130355	1131103	ENSONIT00000002302	exonic_part	1	0.0176747	0.00883523	214.19	264.824	0.000166994
Brain	ENSONIG00000001843:J009	ENSONIG00000001843	nlgn2b	J009	99.8982	531.768	0.00769353	0.0162308	0.0109432	0.938346	0.99657	GL831223.1	1093911	1095840	ENSONIT00000002302	splice_site	1	0.00566457	0.00283204	90.2094	110.848	0.000166994
Brain	ENSONIG00000001843:J010	ENSONIG00000001843	nlgn2b	J010	59.2277	1182.37	0.00403259	0.0237797	0.0124717	1.02996e-07	9.69162e-05	GL831223.1	1096201	1096518	ENSONIT00000002302	splice_site	0.000119689	1.37491	0.687423	29.4908	89.1636	0.000166994
Brain	ENSONIG00000001843:J011	ENSONIG00000001843	nlgn2b	J011	72.8015	318.637	0.0281647	0.0203225	0.0247041	0.786779	0.982739	GL831223.1	1096672	1097372	ENSONIT00000002302	splice_site	1	0.0612062	0.0306012	64.4516	81.9884	0.000166994
Brain	ENSONIG00000001843:J012	ENSONIG00000001843	nlgn2b	J012	113.398	658.708	0.0268518	0.0149221	0.0219251	0.999135	1	GL831223.1	1097638	1100039	ENSONIT00000002302	splice_site	1	-0.0330122	-0.0165045	102.505	122.989	0.000166994
Brain	ENSONIG00000001843:J013	ENSONIG00000001843	nlgn2b	J013	75.5627	298.379	0.0123212	0.0197713	0.0152881	0.884013	0.99278	GL831223.1	1100225	1116695	ENSONIT00000002302	splice_site	1	-0.0246774	-0.0123379	68.4842	82.5831	0.000166994
Brain	ENSONIG00000001843:J014	ENSONIG00000001843	nlgn2b	J014	39.4297	111.414	0.0295894	0.0330899	0.0310311	0.741181	0.976937	GL831223.1	1116845	1122825	ENSONIT00000002302	splice_site	1	-0.123583	-0.0617895	36.9094	41.6217	0.000166994
Brain	ENSONIG00000001843:J015	ENSONIG00000001843	nlgn2b	J015	58.4946	321.635	0.00124385	0.0240121	0.0108361	0.174076	0.78295	GL831223.1	1122879	1130355	ENSONIT00000002302	splice_site	0.863374	0.341242	0.170613	46.5625	71.2497	0.000166994
Brain	ENSONIG00000001920:E001	ENSONIG00000001920	adgrl1a	E001	126.012	569.12	3.35538e-05	0.0157713	0.00595055	0.0695389	0.628424	GL831149.1	5835820	5836683	ENSONIT00000002406	exonic_part	0.705915	-0.318767	-0.159371	107.012	145.978	0.00819006
Brain	ENSONIG00000001920:E002	ENSONIG00000001920	adgrl1a	E002	94.956	664.131	0.013438	0.0192422	0.0159112	0.713209	0.973459	GL831149.1	5872416	5872595	ENSONIT00000002406	exonic_part	1	-0.119359	-0.059676	74.8065	115.602	0.00819006
Brain	ENSONIG00000001920:E003	ENSONIG00000001920	adgrl1a	E003	0	0	NA	Inf	NA	NA	NA	GL831149.1	5885681	5885754	ENSONIT00000002407	exonic_part	NA	NA	NA	NA	NA	0.00819006
Brain	ENSONIG00000001920:E004	ENSONIG00000001920	adgrl1a	E004	92.1931	892.389	0.0217376	0.0196643	0.0208379	0.905786	0.99442	GL831149.1	5886071	5886285	ENSONIT00000002406;ENSONIT00000002407	exonic_part	1	-0.016463	-0.00823108	69.8937	115.424	0.00819006
Brain	ENSONIG00000001920:E005	ENSONIG00000001920	adgrl1a	E005	67.7475	822.554	0.00523102	0.0248985	0.0135111	0.155262	0.765085	GL831149.1	5887911	5888021	ENSONIT00000002406;ENSONIT00000002407	exonic_part	0.845929	0.336724	0.168356	44.0444	91.8645	0.00819006
Brain	ENSONIG00000001920:E006	ENSONIG00000001920	adgrl1a	E006	14.6587	32.6952	0.0293154	0.09639	0.0573072	0.241665	0.834697	GL831149.1	5894429	5894444	ENSONIT00000002407	exonic_part	0.91472	-0.618061	-0.309028	14.1719	15.4864	0.00819006
Brain	ENSONIG00000001920:E007	ENSONIG00000001920	adgrl1a	E007	94.8176	842.731	0.000116161	0.0192628	0.00871234	0.914016	0.994928	GL831149.1	5902405	5902613	ENSONIT00000002406;ENSONIT00000002407	exonic_part	1	0.00776727	0.00388342	71.1013	119.287	0.00819006
Brain	ENSONIG00000001920:E008	ENSONIG00000001920	adgrl1a	E008	151.113	2801.36	0.0305897	0.0140084	0.0233675	0.867398	0.991291	GL831149.1	5902818	5903083	ENSONIT00000002406;ENSONIT00000002407	exonic_part	1	-0.0354729	-0.0177348	114.704	187.554	0.00819006
Brain	ENSONIG00000001920:E009	ENSONIG00000001920	adgrl1a	E009	195.714	5213.24	0.021454	0.0119916	0.0175212	0.691514	0.969894	GL831149.1	5905604	5905932	ENSONIT00000002406;ENSONIT00000002407	exonic_part	1	-0.0564515	-0.0282223	149.875	242.159	0.00819006
Brain	ENSONIG00000001920:E010	ENSONIG00000001920	adgrl1a	E010	164.757	3017.27	0.00331197	0.0132755	0.00726377	0.72357	0.974542	GL831149.1	5909865	5910159	ENSONIT00000002406;ENSONIT00000002407	exonic_part	1	-0.0474228	-0.023709	126.381	204.909	0.00819006
Brain	ENSONIG00000001920:E011	ENSONIG00000001920	adgrl1a	E011	98.0147	991.036	0.000441814	0.0188027	0.00802135	0.583354	0.951469	GL831149.1	5911499	5911603	ENSONIT00000002406;ENSONIT00000002407	exonic_part	1	0.0993681	0.0496812	70.6183	125.704	0.00819006
Brain	ENSONIG00000001920:E012	ENSONIG00000001920	adgrl1a	E012	127.546	1294.15	0.0049162	0.0156437	0.00917751	0.966436	0.998035	GL831149.1	5912538	5912724	ENSONIT00000002406;ENSONIT00000002407	exonic_part	1	-0.0205351	-0.0102668	96.4715	158.927	0.00819006
Brain	ENSONIG00000001920:E013	ENSONIG00000001920	adgrl1a	E013	80.3214	546.798	0.00749406	0.0218083	0.0131896	0.961436	0.997786	GL831149.1	5912918	5912957	ENSONIT00000002406;ENSONIT00000002407	exonic_part	1	0.000851189	0.000425575	60.1092	100.407	0.00819006
Brain	ENSONIG00000001920:E014	ENSONIG00000001920	adgrl1a	E014	123.463	1185.36	0.00318233	0.0159903	0.00811913	0.968149	0.998176	GL831149.1	5914623	5914804	ENSONIT00000002406;ENSONIT00000002407	exonic_part	1	-0.00632079	-0.00316016	92.9564	154.533	0.00819006
Brain	ENSONIG00000001920:E015	ENSONIG00000001920	adgrl1a	E015	90.8283	996.911	9.58461e-05	0.0198823	0.00842662	0.352641	0.891829	GL831149.1	5915378	5915501	ENSONIT00000002406;ENSONIT00000002407	exonic_part	0.96696	0.174866	0.0874285	63.4806	118.742	0.00819006
Brain	ENSONIG00000001920:E016	ENSONIG00000001920	adgrl1a	E016	111.954	1083.89	1.78026e-05	0.0171039	0.00605741	0.8479	0.989556	GL831149.1	5916404	5916613	ENSONIT00000002406;ENSONIT00000002407	exonic_part	1	-0.0331669	-0.0165823	85.4021	139.576	0.00819006
Brain	ENSONIG00000001920:E017	ENSONIG00000001920	adgrl1a	E017	118.543	1108.35	0.0105764	0.0164399	0.0131834	0.709874	0.973013	GL831149.1	5916704	5916878	ENSONIT00000002406;ENSONIT00000002407	exonic_part	1	-0.105521	-0.0527567	92.9578	145.048	0.00819006
Brain	ENSONIG00000001920:E018	ENSONIG00000001920	adgrl1a	E018	19.3014	159.26	0.0364097	0.0744454	0.0537554	0.0362689	0.510319	GL831149.1	5917448	5917451	ENSONIT00000002407	exonic_part	0.582047	1.0202	0.510097	8.77817	29.4976	0.00819006
Brain	ENSONIG00000001920:E019	ENSONIG00000001920	adgrl1a	E019	110.482	1247.74	0.00526321	0.0172631	0.0104812	0.645083	0.962511	GL831149.1	5917451	5917655	ENSONIT00000002406;ENSONIT00000002407	exonic_part	1	0.081321	0.0406579	80.3506	141.298	0.00819006
Brain	ENSONIG00000001920:E020	ENSONIG00000001920	adgrl1a	E020	90.376	979.019	5.4968e-05	0.019956	0.00829949	0.394303	0.906964	GL831149.1	5918202	5918423	ENSONIT00000002406;ENSONIT00000002407	exonic_part	0.979411	0.172484	0.0862374	62.959	117.662	0.00819006
Brain	ENSONIG00000001920:E021	ENSONIG00000001920	adgrl1a	E021	58.5793	354.628	0.000847733	0.027988	0.0122401	0.802647	0.984525	GL831149.1	5918710	5918777	ENSONIT00000002406;ENSONIT00000002407	exonic_part	1	0.0582449	0.0291215	42.7852	74.2591	0.00819006
Brain	ENSONIG00000001920:E022	ENSONIG00000001920	adgrl1a	E022	75.3504	599.723	0.0112811	0.0229067	0.0159667	0.524781	0.940735	GL831149.1	5918949	5919041	ENSONIT00000002406;ENSONIT00000002407	exonic_part	0.998514	-0.140713	-0.0703536	59.6397	90.7948	0.00819006
Brain	ENSONIG00000001920:E023	ENSONIG00000001920	adgrl1a	E023	114.204	1651.13	0.00795798	0.0168685	0.0117599	0.49582	0.934204	GL831149.1	5919171	5919340	ENSONIT00000002406;ENSONIT00000002407	exonic_part	0.995859	0.152804	0.0763971	80.3189	147.97	0.00819006
Brain	ENSONIG00000001920:E024	ENSONIG00000001920	adgrl1a	E024	145.517	2341.28	8.20909e-05	0.0143488	0.00662218	0.631535	0.96019	GL831149.1	5919625	5919754	ENSONIT00000002406;ENSONIT00000002407	exonic_part	1	0.0827577	0.0413752	105.913	186.191	0.00819006
Brain	ENSONIG00000001920:E025	ENSONIG00000001920	adgrl1a	E025	118.102	1845.39	0.00818912	0.016482	0.0116927	0.511123	0.937923	GL831149.1	5919754	5919781	ENSONIT00000002406	exonic_part	0.997469	0.136749	0.0683699	83.8652	152.741	0.00819006
Brain	ENSONIG00000001920:E026	ENSONIG00000001920	adgrl1a	E026	146.86	2368.35	0.00450027	0.0142647	0.00820206	0.4644	0.926289	GL831149.1	5920869	5920966	ENSONIT00000002406;ENSONIT00000002407	exonic_part	0.991857	0.119913	0.0599511	105.153	189.086	0.00819006
Brain	ENSONIG00000001920:E027	ENSONIG00000001920	adgrl1a	E027	174.135	3833.57	0.0138924	0.0128384	0.0134547	0.438169	0.919854	GL831149.1	5923615	5923738	ENSONIT00000002406;ENSONIT00000002407	exonic_part	0.987833	0.145673	0.0728286	123.382	225.108	0.00819006
Brain	ENSONIG00000001920:E028	ENSONIG00000001920	adgrl1a	E028	9.11085	38.1319	0.0562797	0.151943	0.0949149	0.00313025	0.183886	GL831149.1	5924529	5924541	ENSONIT00000002407	exonic_part	0.218507	-1.97397	-0.986981	13.1022	5.61929	0.00819006
Brain	ENSONIG00000001920:E029	ENSONIG00000001920	adgrl1a	E029	118.95	2205.68	0.0493876	0.0164013	0.0343305	0.727529	0.975054	GL831149.1	5925189	5925207	ENSONIT00000002406	exonic_part	1	0.0616191	0.0308074	87.0075	151.044	0.00819006
Brain	ENSONIG00000001920:E030	ENSONIG00000001920	adgrl1a	E030	3.61886	22.8046	0.0592101	0.374704	0.213401	1.1219e-05	0.00458867	GL831149.1	5925317	5925323	ENSONIT00000002407	exonic_part	0.00566691	-27.2958	-13.6479	7.41698	7.56856e-08	0.00819006
Brain	ENSONIG00000001920:E031	ENSONIG00000001920	adgrl1a	E031	155.113	2160.58	0.0113429	0.0137802	0.012331	0.775712	0.981143	GL831149.1	5925323	5925438	ENSONIT00000002406;ENSONIT00000002407	exonic_part	1	-0.0870906	-0.0435411	120.527	190.517	0.00819006
Brain	ENSONIG00000001920:E032	ENSONIG00000001920	adgrl1a	E032	121.027	1342.39	0.00780401	0.0162084	0.0111917	0.236266	0.831413	GL831149.1	5925438	5925498	ENSONIT00000002406	exonic_part	0.911551	-0.23893	-0.119456	100.25	143.802	0.00819006
Brain	ENSONIG00000001920:E033	ENSONIG00000001920	adgrl1a	E033	138.432	1588.67	3.98413e-05	0.0148191	0.00575522	0.665791	0.965915	GL831149.1	5925498	5925637	ENSONIT00000002406;ENSONIT00000002407	exonic_part	1	-0.0718332	-0.0359136	107.366	171.34	0.00819006
Brain	ENSONIG00000001920:E034	ENSONIG00000001920	adgrl1a	E034	189.505	5355.19	0.00115216	0.0122155	0.00527701	0.195203	0.8016	GL831149.1	5925637	5925736	ENSONIT00000002406	exonic_part	0.88148	0.208084	0.10403	131.76	249.504	0.00819006
Brain	ENSONIG00000001920:E035	ENSONIG00000001920	adgrl1a	E035	272.214	12520.3	0.00382301	0.0100713	0.00613452	0.0856993	0.66536	GL831149.1	5925736	5926234	ENSONIT00000002406;ENSONIT00000002407	exonic_part	0.744608	0.284225	0.142087	184.391	361.854	0.00819006
Brain	ENSONIG00000001920:J036	ENSONIG00000001920	adgrl1a	J036	75.2809	635.339	0.00440773	0.0198257	0.0110366	0.714239	0.97356	GL831149.1	5836683	5872416	ENSONIT00000002406	splice_site	1	0.0570085	0.028503	55.462	96.0993	0.00819006
Brain	ENSONIG00000001920:J037	ENSONIG00000001920	adgrl1a	J037	56.2781	181.427	0.0203866	0.0247515	0.022209	0.144405	0.754294	GL831149.1	5872595	5886071	ENSONIT00000002406	splice_site	0.835629	-0.457913	-0.228949	50.7503	62.4821	0.00819006
Brain	ENSONIG00000001920:J038	ENSONIG00000001920	adgrl1a	J038	0	0	NA	Inf	NA	NA	NA	GL831149.1	5885754	5886071	ENSONIT00000002407	splice_site	NA	NA	NA	NA	NA	0.00819006
Brain	ENSONIG00000001920:J039	ENSONIG00000001920	adgrl1a	J039	37.6071	287.983	0.00997557	0.0344398	0.0198718	0.12872	0.735232	GL831149.1	5886285	5887911	ENSONIT00000002406;ENSONIT00000002407	splice_site	0.816391	0.442597	0.221294	23.2483	52.3438	0.00819006
Brain	ENSONIG00000001920:J040	ENSONIG00000001920	adgrl1a	J040	13.6727	33.8577	0.0370735	0.0855593	0.056699	0.395235	0.907323	GL831149.1	5888021	5894429	ENSONIT00000002407	splice_site	0.979645	-0.4716	-0.235798	12.5587	15.1691	0.00819006
Brain	ENSONIG00000001920:J041	ENSONIG00000001920	adgrl1a	J041	41.4524	554.874	0.00861921	0.0317308	0.0185004	0.0173197	0.390658	GL831149.1	5888021	5902405	ENSONIT00000002406	splice_site	0.450239	0.720989	0.360487	22.3758	60.7701	0.00819006
Brain	ENSONIG00000001920:J042	ENSONIG00000001920	adgrl1a	J042	13.5274	20.5527	0.00851556	0.0864216	0.0422497	0.133032	0.740631	GL831149.1	5894444	5902405	ENSONIT00000002407	splice_site	0.821937	-0.729432	-0.364713	13.6257	13.7894	0.00819006
Brain	ENSONIG00000001920:J043	ENSONIG00000001920	adgrl1a	J043	57.998	270.479	0.0130885	0.0241728	0.0176299	0.451646	0.92311	GL831149.1	5902613	5902818	ENSONIT00000002406;ENSONIT00000002407	splice_site	0.990322	-0.202092	-0.101043	47.2467	69.012	0.00819006
Brain	ENSONIG00000001920:J044	ENSONIG00000001920	adgrl1a	J044	95.162	1410.45	0.0541663	0.0167779	0.0379992	0.978366	0.998996	GL831149.1	5903083	5905604	ENSONIT00000002406;ENSONIT00000002407	splice_site	1	-0.0164746	-0.00823686	71.6356	118.474	0.00819006
Brain	ENSONIG00000001920:J045	ENSONIG00000001920	adgrl1a	J045	83.5847	1033.47	0.0156778	0.0183764	0.0167137	0.500867	0.935577	GL831149.1	5905932	5909865	ENSONIT00000002406;ENSONIT00000002407	splice_site	0.996425	-0.123909	-0.0619514	66.2793	102.099	0.00819006
Brain	ENSONIG00000001920:J046	ENSONIG00000001920	adgrl1a	J046	70.9103	497.75	5.43572e-05	0.0207248	0.00789056	0.86791	0.991291	GL831149.1	5910159	5911499	ENSONIT00000002406;ENSONIT00000002407	splice_site	1	0.0297884	0.0148936	52.6279	89.5868	0.00819006
Brain	ENSONIG00000001920:J047	ENSONIG00000001920	adgrl1a	J047	72.4223	508.359	0.00283439	0.0204015	0.0102736	0.831928	0.9879	GL831149.1	5911603	5912538	ENSONIT00000002406;ENSONIT00000002407	splice_site	1	0.0272613	0.0136301	53.9488	91.6563	0.00819006
Brain	ENSONIG00000001920:J048	ENSONIG00000001920	adgrl1a	J048	64.7362	264.261	0.00683827	0.0222019	0.0130252	0.708524	0.972785	GL831149.1	5912724	5912918	ENSONIT00000002406;ENSONIT00000002407	splice_site	1	-0.0984967	-0.0492465	50.3953	78.85	0.00819006
Brain	ENSONIG00000001920:J049	ENSONIG00000001920	adgrl1a	J049	64.1891	538.418	0.0219434	0.0223465	0.0221044	0.638032	0.961244	GL831149.1	5912957	5914623	ENSONIT00000002406;ENSONIT00000002407	splice_site	1	0.122145	0.0610703	45.6645	82.654	0.00819006
Brain	ENSONIG00000001920:J050	ENSONIG00000001920	adgrl1a	J050	78.5779	681.93	2.76305e-05	0.0192136	0.0068374	0.6053	0.95549	GL831149.1	5914804	5915378	ENSONIT00000002406;ENSONIT00000002407	splice_site	1	0.092442	0.0462189	57.0251	101.13	0.00819006
Brain	ENSONIG00000001920:J051	ENSONIG00000001920	adgrl1a	J051	45.2975	308.668	0.0242291	0.0294819	0.0264256	0.705788	0.972338	GL831149.1	5915501	5916404	ENSONIT00000002406;ENSONIT00000002407	splice_site	1	0.121825	0.060911	32.0739	58.1746	0.00819006
Brain	ENSONIG00000001920:J052	ENSONIG00000001920	adgrl1a	J052	75.0419	419.228	0.00404672	0.0198721	0.0108778	0.737946	0.976321	GL831149.1	5916613	5916704	ENSONIT00000002406;ENSONIT00000002407	splice_site	1	-0.0942513	-0.0471236	58.7623	92.1783	0.00819006
Brain	ENSONIG00000001920:J053	ENSONIG00000001920	adgrl1a	J053	0	0	NA	Inf	NA	NA	NA	GL831149.1	5916878	5917448	ENSONIT00000002407	splice_site	NA	NA	NA	NA	NA	0.00819006
Brain	ENSONIG00000001920:J054	ENSONIG00000001920	adgrl1a	J054	61.4526	258.406	0.0353364	0.0231084	0.0298912	0.126847	0.732036	GL831149.1	5916878	5917451	ENSONIT00000002406	splice_site	0.813319	-0.553081	-0.27653	57.3826	66.3822	0.00819006
Brain	ENSONIG00000001920:J055	ENSONIG00000001920	adgrl1a	J055	48.7745	445.006	0.00361963	0.0277536	0.0137848	0.0792503	0.652017	GL831149.1	5917655	5918202	ENSONIT00000002406;ENSONIT00000002407	splice_site	0.731147	0.465909	0.232949	29.7085	67.845	0.00819006
Brain	ENSONIG00000001920:J056	ENSONIG00000001920	adgrl1a	J056	48.6889	294.005	0.000191891	0.0277932	0.011678	0.498929	0.93505	GL831149.1	5918423	5918710	ENSONIT00000002406;ENSONIT00000002407	splice_site	0.996151	0.170539	0.0852673	33.848	63.3712	0.00819006
Brain	ENSONIG00000001920:J057	ENSONIG00000001920	adgrl1a	J057	45.2969	134.239	0.0073499	0.0294822	0.0160536	0.276837	0.85545	GL831149.1	5918777	5918949	ENSONIT00000002406;ENSONIT00000002407	splice_site	0.9346	-0.296291	-0.148142	38.0693	52.1025	0.00819006
Brain	ENSONIG00000001920:J058	ENSONIG00000001920	adgrl1a	J058	50.4435	433.792	0.0102094	0.0270086	0.0167908	0.602753	0.955022	GL831149.1	5919041	5919171	ENSONIT00000002406;ENSONIT00000002407	splice_site	1	0.163665	0.0818301	35.1469	65.4931	0.00819006
Brain	ENSONIG00000001920:J059	ENSONIG00000001920	adgrl1a	J059	89.3993	1035.13	0.00342792	0.0175218	0.00938377	0.467989	0.927178	GL831149.1	5919340	5919625	ENSONIT00000002406;ENSONIT00000002407	splice_site	0.992328	0.161568	0.0807801	62.7161	116.418	0.00819006
Brain	ENSONIG00000001920:J060	ENSONIG00000001920	adgrl1a	J060	0	0	NA	Inf	NA	NA	NA	GL831149.1	5919754	5920869	ENSONIT00000002407	splice_site	NA	NA	NA	NA	NA	0.00819006
Brain	ENSONIG00000001920:J061	ENSONIG00000001920	adgrl1a	J061	98.1211	966.507	0.00405063	0.0164299	0.00926001	0.752021	0.978427	GL831149.1	5919781	5920869	ENSONIT00000002406	splice_site	1	0.0534968	0.0267469	72.1229	124.62	0.00819006
Brain	ENSONIG00000001920:J062	ENSONIG00000001920	adgrl1a	J062	114.586	1630.7	0.00760526	0.0148217	0.0103672	0.432672	0.918081	GL831149.1	5920966	5923615	ENSONIT00000002406;ENSONIT00000002407	splice_site	0.986831	0.143484	0.0717372	81.1211	148.378	0.00819006
Brain	ENSONIG00000001920:J063	ENSONIG00000001920	adgrl1a	J063	0	0	NA	Inf	NA	NA	NA	GL831149.1	5923738	5924529	ENSONIT00000002407	splice_site	NA	NA	NA	NA	NA	0.00819006
Brain	ENSONIG00000001920:J064	ENSONIG00000001920	adgrl1a	J064	109.339	2140.51	0.0450831	0.0152816	0.0320302	0.497886	0.934744	GL831149.1	5923738	5925189	ENSONIT00000002406	splice_site	0.996066	0.182818	0.0914035	75.9637	142.616	0.00819006
Brain	ENSONIG00000001920:J065	ENSONIG00000001920	adgrl1a	J065	0	0	NA	Inf	NA	NA	NA	GL831149.1	5924541	5925317	ENSONIT00000002407	splice_site	NA	NA	NA	NA	NA	0.00819006
Brain	ENSONIG00000001920:J066	ENSONIG00000001920	adgrl1a	J066	111.062	2137.01	0.0634715	0.0151257	0.0415123	0.616988	0.957456	GL831149.1	5925207	5925323	ENSONIT00000002406	splice_site	1	0.105703	0.052848	79.7903	142.529	0.00819006
[truncated: 28,103 more rows]
