# Supplementary material for: Genome-Wide Characterization of Alternative Splicing Events and Their Responses to Cold Stress in Tilapia
Source: Front Genet. 2020 Mar 18;11:244. doi: 10.3389/fgene.2020.00244 (PMC7093569; doi:10.3389/fgene.2020.00244)
Supplement: Supplementary file 6 [file Table_6.XLSX]

## Sheet: DES genes
	Additional file 6. List of DEGs detected in brain and heart of tilapia
Tissue	Gene_id	Gene	Locus	Value_1	Value_2	log2(fold_change)	Test_stat	p_value	q_value	Significant
Heart	ENSONIG00000000005	ppp1r12a	GL831243.1:558165-615914	10.118	5.981	-0.758458	-1.71464	0.003	0.0302569	yes
Heart	ENSONIG00000000013	usp18	GL831243.1:2199758-2208790	41.3528	16.2963	-1.34344	-2.34121	0.0005	0.00812591	yes
Heart	ENSONIG00000000019	xpo1a	GL831280.1:2152-29592	11.0985	5.8441	-0.925315	-2.19646	0.0001	0.00220427	yes
Heart	ENSONIG00000000021	atp6v1e1b	GL831243.1:2365374-2376212	74.6442	31.4236	-1.24818	-2.7478	5e-05	0.00120719	yes
Heart	ENSONIG00000000034	mybpc1	GL831243.1:2400554-2438259	0.298493	1.21198	2.02159	1.99854	0.0037	0.0347092	yes
Heart	ENSONIG00000000038	akt3b	GL831280.1:55935-74118	8.04825	3.67711	-1.1301	-2.64862	5e-05	0.00120719	yes
Heart	ENSONIG00000000049	emc2	GL831268.1:149525-176522	20.0105	12.8162	-0.642788	-1.67241	0.00375	0.0350801	yes
Heart	ENSONIG00000000059	ttk	GL831268.1:432110-442611	1.41486	0.306339	-2.20745	-2.248	0.0008	0.0116225	yes
Heart	ENSONIG00000000066	acta2	GL831280.1:203307-208798	1073.4	174.011	-2.62493	-6.77735	5e-05	0.00120719	yes
Heart	ENSONIG00000000091	gnai1	GL831243.1:1556451-1571989	60.0715	104.066	0.792749	2.20879	5e-05	0.00120719	yes
Heart	ENSONIG00000000100	cox18	GL831451.1:346052-354691	5.74561	12.6106	1.1341	1.81755	0.0026	0.0273959	yes
Heart	ENSONIG00000000102	npepps	GL831280.1:289647-316879	7.41677	14.2366	0.940746	2.23823	0.00025	0.00474011	yes
Heart	ENSONIG00000000103	sqstm1	GL831451.1:382844-386180	151.133	89.5477	-0.755095	-1.96766	0.00055	0.0087066	yes
Heart	ENSONIG00000000105	TBC1D9B	GL831451.1:413435-427508	19.8748	11.4612	-0.794183	-2.08495	0.0004	0.00684898	yes
Heart	ENSONIG00000000107	mrpl45	GL831280.1:319166-328819	50.1099	84.4166	0.752431	2.00629	0.00055	0.0087066	yes
Heart	ENSONIG00000000111	arap3	GL831451.1:495489-565510	13.318	20.9027	0.650307	1.75651	0.00195	0.0225274	yes
Heart	ENSONIG00000000124	coq3	GL831268.1:976834-981939	8.11885	16.4378	1.01767	1.73238	0.0033	0.0322176	yes
Heart	ENSONIG00000000133	-	GL831395.1:16878-20276	6.09753	22.5287	1.88547	3.8995	5e-05	0.00120719	yes
Heart	ENSONIG00000000136	mrpl4	GL831280.1:446158-457569	13.5532	8.61755	-0.653282	-1.59331	0.0055	0.0460874	yes
Heart	ENSONIG00000000156	ptp4a1	GL831280.1:485663-489158	65.1114	39.1116	-0.735313	-1.64055	0.00565	0.0467605	yes
Heart	ENSONIG00000000169	-	GL831395.1:505598-516034	18.1406	39.2322	1.11282	2.94608	5e-05	0.00120719	yes
Heart	ENSONIG00000000177	fscn1b	GL831395.1:562565-569221	0.275783	1.30201	2.23913	2.01904	0.00285	0.0292495	yes
Heart	ENSONIG00000000179	plk1	GL831395.1:578467-584167	2.03996	0.810528	-1.33161	-1.85937	0.00215	0.0240915	yes
Heart	ENSONIG00000000198	gatm	GL831420.1:588589-593265	5.39146	11.7999	1.13003	2.41411	5e-05	0.00120719	yes
Heart	ENSONIG00000000201	wbp1	GL831315.1:404764-409026	25.8402	42.6584	0.723212	1.70617	0.0035	0.0334644	yes
Heart	ENSONIG00000000231	asb2a.1	GL831315.1:1021287-1034342	7.43911	22.4674	1.59463	3.43378	5e-05	0.00120719	yes
Heart	ENSONIG00000000262	hoga1	GL831280.1:867765-895059	3.39969	9.71412	1.51468	2.77996	5e-05	0.00120719	yes
Heart	ENSONIG00000000278	TSEN2	GL831390.1:161521-170072	2.94555	8.25668	1.48702	2.24704	0.0005	0.00812591	yes
Heart	ENSONIG00000000281	mkrn2	GL831390.1:184890-190202	46.5364	91.5373	0.975999	2.47941	5e-05	0.00120719	yes
Heart	ENSONIG00000000291	nop10	GL831457.1:99173-104012	26.6359	47.3701	0.830604	2.08231	0.00045	0.0075041	yes
Heart	ENSONIG00000000341	-	GL831684.1:142805-147738	3.17898	5.9254	0.898347	1.67744	0.00375	0.0350801	yes
Heart	ENSONIG00000000350	WDR83OS	GL831280.1:1640710-1644913	50.3026	25.9996	-0.952145	-2.37016	5e-05	0.00120719	yes
Heart	ENSONIG00000000407	SH3PXD2A (1 of many)	GL831135.1:989730-1039078	10.1955	2.67645	-1.92954	-3.9112	5e-05	0.00120719	yes
Heart	ENSONIG00000000411	abhd6a	GL831191.1:1413061-1421827	5.76316	19.7369	1.77596	3.77291	5e-05	0.00120719	yes
Heart	ENSONIG00000000418	znf106a	GL831153.1:246244-261701	70.8838	38.4274	-0.88332	-2.44892	5e-05	0.00120719	yes
Heart	ENSONIG00000000434	smndc1	GL831135.1:1307556-1312393	77.0692	48.0349	-0.68207	-1.69752	0.0029	0.029672	yes
Heart	ENSONIG00000000446	tcf21	GL831143.1:198718-201056	2.8969	7.62913	1.39701	2.18414	0.0004	0.00684898	yes
Heart	ENSONIG00000000460	hbs1l	GL831143.1:333920-358512	7.77921	13.4503	0.789943	1.82065	0.00185	0.0217655	yes
Heart	ENSONIG00000000474	pofut1	GL831399.1:379115-383781	1.4731	7.14661	2.27841	2.76751	0.0002	0.0039893	yes
Heart	ENSONIG00000000477	l2hgdh	GL831153.1:432995-437522	3.97391	8.12198	1.03127	1.65992	0.00565	0.0467605	yes
Heart	ENSONIG00000000500	sec63	GL831143.1:526811-540036	27.6384	13.1226	-1.07463	-2.73023	5e-05	0.00120719	yes
Heart	ENSONIG00000000538	cpne1	GL831191.1:2279573-2307014	4.91528	10.3337	1.07201	2.57283	5e-05	0.00120719	yes
Heart	ENSONIG00000000546	dmtn (1 of many)	GL831312.1:85995-103060	5.4265	10.4117	0.940114	1.83965	0.00255	0.0269749	yes
Heart	ENSONIG00000000551	GNPAT (1 of many)	GL831143.1:980826-986719	8.80355	3.71969	-1.2429	-2.35381	5e-05	0.00120719	yes
Heart	ENSONIG00000000564	txlnbb	GL831153.1:757566-761099	515.74	824.866	0.677516	1.90526	0.0007	0.0104992	yes
Heart	ENSONIG00000000566	SPIN4 (1 of many)	GL831312.1:143224-154573	3.63905	6.06503	0.73695	1.68448	0.00345	0.0331279	yes
Heart	ENSONIG00000000581	FEZ2 (1 of many)	GL831143.1:1068628-1078716	9.52967	16.8734	0.824252	1.73942	0.0024	0.0258568	yes
Heart	ENSONIG00000000585	nudt18	GL831312.1:235963-244068	1.34342	4.1838	1.63891	1.93472	0.0038	0.0354244	yes
Heart	ENSONIG00000000597	dnajc5ga	GL831153.1:811939-815877	11.3328	3.78808	-1.58096	-1.83141	0.0041	0.0374921	yes
Heart	ENSONIG00000000601	cenpo	GL831153.1:825173-829352	2.51232	0.582645	-2.10833	-1.78688	0.003	0.0302569	yes
Heart	ENSONIG00000000614	tmem63a	GL831143.1:1279679-1293847	10.832	6.24725	-0.793999	-1.78728	0.00245	0.0262062	yes
Heart	ENSONIG00000000692	syne1b	GL831153.1:1173339-1247040	6.98504	15.7409	1.17218	3.28274	5e-05	0.00120719	yes
Heart	ENSONIG00000000694	ece1	GL831191.1:3629258-3655949	73.4839	38.4064	-0.93608	-2.56	5e-05	0.00120719	yes
Heart	ENSONIG00000000702	myct1b	GL831153.1:1250159-1251577	88.3587	265.854	1.58919	3.86883	5e-05	0.00120719	yes
Heart	ENSONIG00000000703	tulp4b	GL831153.1:1255187-1264559	5.68709	9.58276	0.752751	1.8309	0.0018	0.0214023	yes
Heart	ENSONIG00000000711	ddx31	GL831312.1:738721-750020	7.83787	15.2971	0.964727	2.1921	0.0001	0.00220427	yes
Heart	ENSONIG00000000712	ahi1	GL831153.1:1284007-1294840	1.69448	0.530621	-1.67509	-2.12466	0.00135	0.0172759	yes
Heart	ENSONIG00000000730	cables2b	GL831387.1:49708-98780	2.52636	5.8762	1.21783	2.44252	5e-05	0.00120719	yes
Heart	ENSONIG00000000731	brd3a	GL831312.1:842212-855196	24.107	13.8183	-0.802872	-2.19718	5e-05	0.00120719	yes
Heart	ENSONIG00000000732	ccm2l	GL831387.1:103431-115739	14.4743	34.0502	1.23417	2.97594	5e-05	0.00120719	yes
Heart	ENSONIG00000000737	p4ha1b	GL831135.1:2932400-2945419	2.70908	5.45861	1.01073	1.96876	0.001	0.013684	yes
Heart	ENSONIG00000000761	ccser2a	GL831135.1:3033355-3071504	9.25763	5.06255	-0.870778	-1.84507	0.0018	0.0214023	yes
Heart	ENSONIG00000000772	ino80	GL831143.1:2516056-2557258	5.54492	3.10383	-0.837118	-1.98228	0.001	0.013684	yes
Heart	ENSONIG00000000781	chac1	GL831143.1:2558928-2560388	65.2308	147.486	1.17695	3.15647	5e-05	0.00120719	yes
Heart	ENSONIG00000000782	dll4	GL831143.1:2567728-2575721	28.895	75.5403	1.38642	3.65606	5e-05	0.00120719	yes
Heart	ENSONIG00000000792	endog	GL831312.1:1210171-1211805	8.77349	18.1715	1.05046	1.70536	0.0041	0.0374921	yes
Heart	ENSONIG00000000794	phactr2	GL831135.1:3606239-3628244	15.4883	27.6092	0.833973	1.96639	0.0008	0.0116225	yes
Heart	ENSONIG00000000796	ubtf	GL831149.1:535824-540586	71.0047	21.9312	-1.69493	-4.40881	5e-05	0.00120719	yes
Heart	ENSONIG00000000802	-	GL831312.1:1251172-1262743	4.00015	10.9418	1.45172	2.96504	5e-05	0.00120719	yes
Heart	ENSONIG00000000805	hsp90aa1.1	GL831143.1:3033201-3039387	6.97511	14.0413	1.00938	2.45112	5e-05	0.00120719	yes
Heart	ENSONIG00000000810	tnfsf10 (1 of many)	GL831153.1:1560336-1565643	0.907782	2.43979	1.42634	1.82545	0.005	0.0430809	yes
Heart	ENSONIG00000000816	asb16	GL831149.1:557656-565267	27.0611	43.7483	0.693006	1.6763	0.00345	0.0331279	yes
Heart	ENSONIG00000000821	si:dkey-260c8.8	GL831149.1:566633-579117	0.814494	0.180884	-2.17084	-2.03846	0.0044	0.0391942	yes
Heart	ENSONIG00000000829	rps29	GL831143.1:3068117-3069269	6649.28	3930.47	-0.758495	-2.10957	0.00015	0.00313157	yes
Heart	ENSONIG00000000852	adss	GL831135.1:4067080-4093859	10.1226	4.62743	-1.12929	-2.07403	0.00075	0.0110637	yes
Heart	ENSONIG00000000857	tnika	GL831153.1:1787854-1848614	8.54125	4.54683	-0.909588	-2.016	0.0007	0.0104992	yes
Heart	ENSONIG00000000862	zbtb18	GL831135.1:4120705-4128739	3.59998	1.72393	-1.06229	-2.13217	0.0004	0.00684898	yes
Heart	ENSONIG00000000881	perp	GL831135.1:4295885-4308001	18.4782	29.8958	0.694122	1.75019	0.0029	0.029672	yes
Heart	ENSONIG00000000895	cep170aa	GL831135.1:4448324-4487528	7.46192	3.85109	-0.954279	-2.38553	0.0001	0.00220427	yes
Heart	ENSONIG00000000897	palm1b	GL831153.1:2097098-2103095	375.826	245.489	-0.614402	-1.68314	0.003	0.0302569	yes
Heart	ENSONIG00000000931	cdan1	GL831153.1:2312912-2326681	5.26081	2.30679	-1.1894	-2.57789	5e-05	0.00120719	yes
Heart	ENSONIG00000000933	PLCB1 (1 of many)	GL831143.1:4022408-4138224	4.14196	8.23535	0.991517	2.21598	0.00015	0.00313157	yes
Heart	ENSONIG00000000940	ttbk2a	GL831153.1:2328573-2349710	0.8094	1.76544	1.12511	1.72723	0.00455	0.0401309	yes
Heart	ENSONIG00000000965	-	GL831156.1:223770-226364	0	1.09638	inf	#NAME?	5e-05	0.00120719	yes
Heart	ENSONIG00000000978	gpcpd1	GL831143.1:4252181-4266605	15.8987	31.9048	1.00487	2.62929	5e-05	0.00120719	yes
Heart	ENSONIG00000000988	slit3	GL831156.1:389216-455558	2.66587	6.72702	1.33536	2.79734	5e-05	0.00120719	yes
Heart	ENSONIG00000000991	PRPS2	GL831414.1:203069-213249	30.0627	50.0774	0.736187	1.72511	0.00355	0.0337741	yes
Heart	ENSONIG00000000998	tcap	GL831149.1:1871880-1875212	284.697	919.56	1.69151	4.52236	5e-05	0.00120719	yes
Heart	ENSONIG00000001011	-	GL831414.1:780402-782575	2.05598	6.87237	1.74098	2.25932	0.00045	0.0075041	yes
Heart	ENSONIG00000001014	ppp1r1b	GL831149.1:1895472-1917616	2.93129	5.51952	0.913008	1.7752	0.0018	0.0214023	yes
Heart	ENSONIG00000001021	mut	GL831143.1:4715354-4726829	34.7152	66.8431	0.945211	2.55817	5e-05	0.00120719	yes
Heart	ENSONIG00000001038	fgfrl1a	GL831156.1:676295-741048	9.41368	15.6242	0.730955	1.88117	0.0014	0.0177131	yes
Heart	ENSONIG00000001046	-	GL831156.1:803654-828228	10.187	19.9647	0.970727	2.16824	0.0003	0.00549413	yes
Heart	ENSONIG00000001048	ece2b	GL831203.1:122928-163089	2.71419	5.9711	1.13747	2.07708	0.00035	0.00618211	yes
Heart	ENSONIG00000001068	FAM13B	GL831156.1:880835-928207	11.1261	21.0223	0.917968	2.28273	5e-05	0.00120719	yes
Heart	ENSONIG00000001108	reep6	GL831153.1:3493058-3499926	41.0257	20.2052	-1.0218	-1.87155	0.00245	0.0262062	yes
Heart	ENSONIG00000001138	PLPP2 (1 of many)	GL831153.1:3606781-3610510	508.418	310.384	-0.711963	-1.9752	0.0006	0.00926858	yes
Heart	ENSONIG00000001139	LTBP4	GL831203.1:624565-686508	5.67226	12.0036	1.08147	2.75221	5e-05	0.00120719	yes
Heart	ENSONIG00000001140	asb5a	GL831156.1:1868933-1875204	71.1769	29.2801	-1.28149	-3.10015	5e-05	0.00120719	yes
Heart	ENSONIG00000001142	zgc:65997	GL831135.1:5906141-5908925	5.62896	22.9566	2.02797	3.17995	5e-05	0.00120719	yes
Heart	ENSONIG00000001146	ctso	GL831156.1:1875940-1885524	19.0986	4.17589	-2.19331	-3.48126	5e-05	0.00120719	yes
Heart	ENSONIG00000001154	TPGS1	GL831153.1:3655325-3658538	0.438867	2.16644	2.30347	1.86228	0.0053	0.0448878	yes
Heart	ENSONIG00000001171	IWS1	GL831203.1:708649-732994	11.0195	18.4589	0.744252	1.81767	0.0016	0.0196509	yes
Heart	ENSONIG00000001175	IL1RAP	GL831203.1:774901-797717	6.72273	14.3152	1.09043	2.2999	0.0001	0.00220427	yes
Heart	ENSONIG00000001210	c1ql3b	GL831149.1:2734112-2753041	4.59597	10.3678	1.17367	2.85897	5e-05	0.00120719	yes
Heart	ENSONIG00000001238	cdc42bpab	GL831143.1:7446216-7509362	27.9814	16.9679	-0.721662	-1.95929	0.00055	0.0087066	yes
Heart	ENSONIG00000001254	ugp2b	GL831135.1:7304177-7338493	21.3357	38.145	0.83822	2.05632	0.0004	0.00684898	yes
Heart	ENSONIG00000001261	si:zfos-464b6.2	GL831203.1:2349359-2443582	3.05597	0.872629	-1.80819	-1.92985	0.00395	0.0365436	yes
Heart	ENSONIG00000001272	ints4	GL831203.1:2473531-2483648	7.59936	4.10417	-0.888787	-1.88467	0.00095	0.013229	yes
Heart	ENSONIG00000001303	znf395b	GL831143.1:7826454-7852728	9.43162	4.6375	-1.02416	-2.46324	5e-05	0.00120719	yes
Heart	ENSONIG00000001308	prom1a	GL831156.1:3232299-3316030	24.6904	46.6726	0.918624	2.43242	5e-05	0.00120719	yes
Heart	ENSONIG00000001311	kif13bb	GL831143.1:7889607-7942559	5.77497	3.28437	-0.814196	-1.77902	0.0018	0.0214023	yes
Heart	ENSONIG00000001316	ACTN4	GL831203.1:2542676-2601710	36.551	21.9077	-0.738473	-1.88625	0.00105	0.0140952	yes
Heart	ENSONIG00000001325	fgfbp2a	GL831156.1:3322292-3324367	0	1.58568	inf	#NAME?	5e-05	0.00120719	yes
Heart	ENSONIG00000001342	si:ch211-266g18.9	GL831153.1:4644454-4649142	3.38686	13.1094	1.95258	3.98981	5e-05	0.00120719	yes
Heart	ENSONIG00000001368	PLA2G10	GL831149.1:3735546-3740220	12.6576	5.31148	-1.25282	-2.61149	5e-05	0.00120719	yes
Heart	ENSONIG00000001371	limch1b	GL831156.1:3432474-3517322	12.0583	19.3018	0.678707	1.74477	0.00295	0.0299326	yes
Heart	ENSONIG00000001379	mcm8	GL831135.1:9045408-9053296	2.28797	0.804563	-1.50779	-1.93081	0.003	0.0302569	yes
Heart	ENSONIG00000001389	-	GL831153.1:5096196-5100931	4.18022	1.79471	-1.21983	-1.74034	0.0044	0.0391942	yes
Heart	ENSONIG00000001401	myo7aa	GL831203.1:3175839-3213168	11.5484	3.77605	-1.61274	-3.94597	5e-05	0.00120719	yes
Heart	ENSONIG00000001403	meis2a	GL831153.1:5378193-5453549	4.26878	8.76894	1.03858	1.78189	0.0028	0.0289132	yes
Heart	ENSONIG00000001404	pmvk	GL831385.1:130019-131936	13.5074	37.2884	1.46498	3.09558	5e-05	0.00120719	yes
Heart	ENSONIG00000001405	adad1	GL831156.1:3991618-4007668	1.37538	4.78341	1.79821	2.30696	0.0007	0.0104992	yes
Heart	ENSONIG00000001407	decr1	GL831385.1:132208-138363	324.638	491.702	0.598953	1.6707	0.0031	0.0308712	yes
Heart	ENSONIG00000001411	unkl	GL831149.1:4282778-4295338	6.39898	2.54495	-1.33021	-2.41359	5e-05	0.00120719	yes
Heart	ENSONIG00000001427	ANKRD50	GL831156.1:4371519-4410265	9.61014	6.2653	-0.617174	-1.5832	0.00595	0.0483199	yes
Heart	ENSONIG00000001431	FAT4	GL831156.1:4514670-4613571	1.19808	0.16508	-2.85949	-4.30298	5e-05	0.00120719	yes
Heart	ENSONIG00000001456	zc3h15	GL831135.1:9461482-9474734	14.0029	25.8573	0.884849	2.13249	0.00015	0.00313157	yes
Heart	ENSONIG00000001521	NPR1 (1 of many)	GL831385.1:612775-710383	13.8338	8.22685	-0.749789	-1.80234	0.00215	0.0240915	yes
Heart	ENSONIG00000001528	prkceb	GL831135.1:9897196-9987190	5.86961	3.04675	-0.945996	-1.73034	0.003	0.0302569	yes
Heart	ENSONIG00000001530	zgc:158564	GL831419.1:518645-528855	10.1363	5.30216	-0.934885	-2.25144	5e-05	0.00120719	yes
Heart	ENSONIG00000001545	rela	GL831419.1:641269-651271	39.2043	25.2007	-0.637547	-1.64609	0.00425	0.0383414	yes
Heart	ENSONIG00000001561	tyk2	GL831149.1:4732870-4742119	35.3249	20.1479	-0.810058	-2.09372	0.0004	0.00684898	yes
Heart	ENSONIG00000001567	CREB3L4	GL831385.1:825022-829079	6.46619	19.587	1.59891	3.07743	5e-05	0.00120719	yes
Heart	ENSONIG00000001577	cbr1 (1 of many)	GL831135.1:11254409-11259484	34.3204	67.4316	0.974359	2.28946	5e-05	0.00120719	yes
Heart	ENSONIG00000001595	nipsnap3a	GL831156.1:5573610-5576533	143.623	260.445	0.858692	2.14064	0.0001	0.00220427	yes
Heart	ENSONIG00000001599	abca1b	GL831156.1:5579389-5619099	35.9358	22.3828	-0.683029	-1.86884	0.0017	0.0205593	yes
Heart	ENSONIG00000001606	bach2b	GL831328.1:308404-340357	3.76696	1.85075	-1.02529	-1.6589	0.00475	0.0414321	yes
Heart	ENSONIG00000001615	COL20A1	GL831362.1:554251-600327	1.23989	0.542043	-1.19374	-1.72467	0.00535	0.0451404	yes
Heart	ENSONIG00000001633	cox4i2	GL831362.1:724479-727584	1044.9	692.115	-0.594288	-1.63813	0.0049	0.0424098	yes
Heart	ENSONIG00000001640	fkbp1ab	GL831362.1:864594-874895	11.0171	28.1738	1.35461	3.17742	5e-05	0.00120719	yes
Heart	ENSONIG00000001656	agla	GL831546.1:39086-100480	20.0425	30.3724	0.599699	1.64909	0.00535	0.0451404	yes
Heart	ENSONIG00000001663	RAD54L2 (1 of many)	GL831166.1:46925-76369	2.22299	9.40192	2.08046	4.47182	5e-05	0.00120719	yes
Heart	ENSONIG00000001672	BTBD6 (1 of many)	GL831232.1:8911-115850	14.5417	42.2914	1.54017	3.57336	5e-05	0.00120719	yes
Heart	ENSONIG00000001688	gopc	GL831328.1:1201842-1220323	32.1478	18.235	-0.818007	-1.9088	0.00135	0.0172759	yes
Heart	ENSONIG00000001693	arih2	GL831166.1:293401-302921	34.2601	19.2307	-0.833118	-2.01147	0.00065	0.00992673	yes
Heart	ENSONIG00000001715	zgc:85789	GL831223.1:174076-176851	27.7019	57.1228	1.04408	2.70318	5e-05	0.00120719	yes
Heart	ENSONIG00000001721	cpox	GL831140.1:502187-507200	4.10121	10.3724	1.33863	2.64934	5e-05	0.00120719	yes
Heart	ENSONIG00000001730	nexn	GL831140.1:537144-546223	381.877	197.506	-0.951213	-2.64131	5e-05	0.00120719	yes
Heart	ENSONIG00000001738	zfpl1	GL831223.1:425081-430273	16.1181	9.23774	-0.803071	-1.85372	0.001	0.013684	yes
Heart	ENSONIG00000001779	nubpl	GL831232.1:1115354-1124470	3.41136	8.24409	1.27301	1.64626	0.00515	0.0438944	yes
Heart	ENSONIG00000001781	amt	GL831166.1:675137-681893	2.35573	7.94578	1.75401	2.47314	0.0002	0.0039893	yes
Heart	ENSONIG00000001800	-	GL831140.1:857282-859261	0.670484	2.72524	2.02311	2.14564	0.00225	0.0247777	yes
Heart	ENSONIG00000001835	tmem88a	GL831223.1:1049667-1050704	187.63	286.421	0.610249	1.62262	0.0047	0.0411028	yes
Heart	ENSONIG00000001837	-	GL831223.1:1060231-1074497	139.396	46.9409	-1.57027	-4.3255	5e-05	0.00120719	yes
Heart	ENSONIG00000001849	ehd4	GL831232.1:2409908-2459291	20.7205	31.1393	0.587681	1.61754	0.00495	0.0427323	yes
Heart	ENSONIG00000001861	mibp	GL831140.1:1341939-1345347	103.855	187.732	0.854112	2.29454	5e-05	0.00120719	yes
Heart	ENSONIG00000001906	xpr1a	GL831140.1:1455052-1543170	5.95367	9.13972	0.618373	1.5812	0.00595	0.0483199	yes
Heart	ENSONIG00000001912	nsun5	GL831166.1:1167696-1170485	22.3161	12.1552	-0.876515	-1.94571	0.0012	0.0157466	yes
Heart	ENSONIG00000001916	ppm1da	GL831223.1:1836538-1846734	1.77384	3.81587	1.10514	2.00712	0.0005	0.00812591	yes
Heart	ENSONIG00000001949	PRELID3B	GL831166.1:1331299-1334038	45.276	25.6223	-0.821348	-1.83357	0.0018	0.0214023	yes
Heart	ENSONIG00000001955	myo18aa	GL831223.1:2076069-2129714	8.56972	18.3264	1.0966	2.84733	5e-05	0.00120719	yes
Heart	ENSONIG00000001959	dnajb1a	GL831149.1:6092745-6095180	1.01847	2.91735	1.51825	1.67119	0.00605	0.0489838	yes
Heart	ENSONIG00000001962	tecra	GL831149.1:6097449-6112928	32.0249	11.9082	-1.42724	-2.86373	5e-05	0.00120719	yes
Heart	ENSONIG00000001974	abl2	GL831140.1:1829039-1851963	3.29571	5.71699	0.794665	1.66778	0.00425	0.0383414	yes
Heart	ENSONIG00000001987	calr	GL831140.1:1907303-1911988	4.26441	8.47166	0.990299	2.10123	0.0003	0.00549413	yes
Heart	ENSONIG00000002005	RAPGEF5 (1 of many)	GL831161.1:140594-185714	1.41215	6.30894	2.1595	3.74434	5e-05	0.00120719	yes
Heart	ENSONIG00000002015	epn3a	GL831149.1:6325221-6339406	7.33502	13.4864	0.878637	1.65788	0.00535	0.0451404	yes
Heart	ENSONIG00000002020	-	GL831257.1:899-14553	8.19849	20.7203	1.33762	2.49921	0.0001	0.00220427	yes
Heart	ENSONIG00000002044	metrnl	GL831149.1:6405509-6411169	59.709	23.4738	-1.3469	-2.98806	5e-05	0.00120719	yes
Heart	ENSONIG00000002055	taf10	GL831166.1:1629637-1632697	60.7187	32.3288	-0.90932	-1.84183	0.00155	0.0192303	yes
Heart	ENSONIG00000002098	LGALS1 (1 of many)	GL831257.1:368401-369609	297.895	85.0378	-1.80863	-3.96451	5e-05	0.00120719	yes
Heart	ENSONIG00000002119	spag9a	GL831257.1:759626-786003	2.57039	5.66009	1.13884	2.33381	0.0001	0.00220427	yes
Heart	ENSONIG00000002142	nudt17	GL831233.1:984541-990558	10.7264	19.1432	0.835671	1.88371	0.00105	0.0140952	yes
Heart	ENSONIG00000002144	tg	GL831233.1:1019732-1045796	0.813571	2.76607	1.7655	2.98347	5e-05	0.00120719	yes
Heart	ENSONIG00000002160	KAZN (1 of many)	GL831166.1:2314114-2363143	3.91539	9.63423	1.29901	2.62858	5e-05	0.00120719	yes
Heart	ENSONIG00000002170	thbs3a	GL831233.1:1371744-1393873	12.8822	24.6978	0.93901	2.46584	5e-05	0.00120719	yes
Heart	ENSONIG00000002173	si:dkey-184p18.2	GL831161.1:831668-855869	11.9159	5.04583	-1.23972	-2.59914	5e-05	0.00120719	yes
Heart	ENSONIG00000002177	si:dkey-97o5.1	GL831140.1:2907933-2929466	10.773	3.76066	-1.51836	-2.31213	0.00055	0.0087066	yes
Heart	ENSONIG00000002192	si:ch211-120j21.1	GL831140.1:2955952-3024181	16.5245	6.81877	-1.27702	-2.85973	5e-05	0.00120719	yes
Heart	ENSONIG00000002236	wasf2	GL831161.1:1029463-1038300	37.4362	19.3434	-0.952593	-2.43993	5e-05	0.00120719	yes
Heart	ENSONIG00000002248	yrk	GL831161.1:1068978-1087357	214.172	133.011	-0.68723	-1.7027	0.0031	0.0308712	yes
Heart	ENSONIG00000002255	cntn3a.1	GL831166.1:3069999-3133290	3.18471	8.14993	1.35562	2.33811	0.0003	0.00549413	yes
Heart	ENSONIG00000002262	-	GL831140.1:3402245-3480017	2.76069	9.88387	1.84004	4.34589	5e-05	0.00120719	yes
Heart	ENSONIG00000002264	pear1	GL831233.1:2353846-2411437	33.5682	16.4724	-1.02704	-2.69047	5e-05	0.00120719	yes
Heart	ENSONIG00000002291	-	GL831233.1:2607787-2617059	254.385	168.981	-0.590151	-1.64469	0.00365	0.0343843	yes
Heart	ENSONIG00000002309	fabp3	GL831161.1:1230783-1234636	1573.49	1026.74	-0.615903	-1.67787	0.00385	0.0357664	yes
Heart	ENSONIG00000002315	arpp21	GL831161.1:1265736-1271884	17.1805	7.73535	-1.15123	-2.70496	5e-05	0.00120719	yes
Heart	ENSONIG00000002318	safb	GL831140.1:3818227-3824932	24.4792	59.9734	1.29276	3.43798	5e-05	0.00120719	yes
Heart	ENSONIG00000002328	-	GL831140.1:3851223-3855781	3.97056	7.76008	0.966727	1.71886	0.00365	0.0343843	yes
Heart	ENSONIG00000002349	slc1a6	GL831140.1:3962280-3973857	25.1398	10.4307	-1.26913	-3.25425	5e-05	0.00120719	yes
Heart	ENSONIG00000002398	her9	GL831166.1:3962306-3964387	10.4885	18.5047	0.819075	1.82358	0.00175	0.0210313	yes
Heart	ENSONIG00000002403	ubqln4	GL831161.1:1681671-1691039	11.8406	22.5869	0.931739	2.45335	0.0001	0.00220427	yes
Heart	ENSONIG00000002414	ZNF385D	GL831161.1:1709062-1714373	3.19078	10.1457	1.66888	2.46626	5e-05	0.00120719	yes
Heart	ENSONIG00000002418	eno1a	GL831166.1:4329763-4336501	259.655	166.094	-0.644594	-1.80597	0.0014	0.0177131	yes
Heart	ENSONIG00000002442	si:ch211-212d10.1 (1 of many)	GL831140.1:5179151-5180933	0.608573	2.62745	2.11016	1.84789	0.00465	0.0407984	yes
Heart	ENSONIG00000002461	slc25a42	GL831140.1:5332923-5339102	3.37379	7.03819	1.06084	2.2059	0.0004	0.00684898	yes
Heart	ENSONIG00000002471	ATP6V1C1 (1 of many)	GL831161.1:2184297-2194233	12.4998	7.214	-0.793036	-1.76507	0.0025	0.0265927	yes
Heart	ENSONIG00000002487	ankib1a	GL831161.1:2236141-2251364	15.4199	4.86499	-1.66428	-3.71674	5e-05	0.00120719	yes
Heart	ENSONIG00000002492	-	GL831161.1:2257064-2259699	0.612054	2.67746	2.12914	2.24806	0.00125	0.0161969	yes
Heart	ENSONIG00000002512	hmha1b	GL831140.1:5778009-5792393	41.1398	27.3895	-0.586912	-1.58553	0.00525	0.0445768	yes
Heart	ENSONIG00000002570	scamp4	GL831140.1:5954391-5962394	7.39174	18.4933	1.32302	2.00454	0.001	0.013684	yes
Heart	ENSONIG00000002575	clic2	GL831169.1:2860014-2864899	152.466	250.289	0.715112	1.92671	0.001	0.013684	yes
Heart	ENSONIG00000002581	ocrl	GL831169.1:2879451-2898233	9.03383	23.5189	1.38041	3.42985	5e-05	0.00120719	yes
Heart	ENSONIG00000002589	znf710b	GL831133.1:1153334-1161565	3.54475	1.93702	-0.871848	-1.65575	0.0053	0.0448878	yes
Heart	ENSONIG00000002604	sash3	GL831169.1:3081769-3091197	7.55625	13.7027	0.858721	1.9223	0.00105	0.0140952	yes
Heart	ENSONIG00000002622	srpx2	GL831169.1:3138579-3164728	3.09131	7.85885	1.3461	2.28248	0.00025	0.00474011	yes
Heart	ENSONIG00000002628	mid1ip1l	GL831169.1:3178783-3181630	16.3244	43.1054	1.40084	3.51606	5e-05	0.00120719	yes
Heart	ENSONIG00000002638	gnb5b	GL831133.1:1540945-1558284	25.8434	53.5384	1.05078	2.74779	5e-05	0.00120719	yes
Heart	ENSONIG00000002642	srsf11	GL831309.1:670027-676775	71.5425	37.9932	-0.91306	-2.35757	5e-05	0.00120719	yes
Heart	ENSONIG00000002646	mylipa	GL831161.1:3223665-3238080	11.7084	7.20043	-0.701387	-1.61361	0.00435	0.0389556	yes
Heart	ENSONIG00000002650	CYP2J2 (1 of many)	GL831140.1:6269052-6272464	88.5256	147.527	0.736816	2.00593	0.00025	0.00474011	yes
Heart	ENSONIG00000002652	jarid2b	GL831161.1:3306305-3340396	82.4503	7.88524	-3.3863	-8.64811	5e-05	0.00120719	yes
Heart	ENSONIG00000002654	CYP2J2 (1 of many)	GL831140.1:6296138-6299600	22.0185	46.5902	1.08131	2.59212	5e-05	0.00120719	yes
Heart	ENSONIG00000002656	fam214a	GL831133.1:1634461-1644269	23.0426	14.8033	-0.638379	-1.64423	0.00485	0.0420584	yes
Heart	ENSONIG00000002662	zranb2	GL831309.1:791302-795650	57.6827	35.9382	-0.682621	-1.64335	0.00475	0.0414321	yes
Heart	ENSONIG00000002669	taf7	GL831169.1:3491192-3499250	74.7632	45.0285	-0.731489	-1.94866	0.00095	0.013229	yes
Heart	ENSONIG00000002680	adgrl4	GL831309.1:1130422-1142644	72.9909	130.25	0.835498	2.33739	5e-05	0.00120719	yes
Heart	ENSONIG00000002686	hook1	GL831140.1:6343002-6357754	4.38204	2.21465	-0.984522	-1.60277	0.00595	0.0483199	yes
Heart	ENSONIG00000002690	SHF	GL831133.1:2418233-2528584	5.39407	2.73602	-0.979294	-2.07888	0.00055	0.0087066	yes
Heart	ENSONIG00000002708	echdc2	GL831140.1:6492648-6498289	22.4498	52.8602	1.23548	2.90699	5e-05	0.00120719	yes
Heart	ENSONIG00000002715	nptnb	GL831133.1:2715969-2730966	31.295	16.6965	-0.906388	-1.99778	0.00065	0.00992673	yes
Heart	ENSONIG00000002722	ralgps2	GL831140.1:6510703-6581662	15.782	8.38538	-0.912327	-2.38379	5e-05	0.00120719	yes
Heart	ENSONIG00000002757	inppl1b	GL831169.1:4097090-4112760	6.13255	2.68124	-1.19359	-2.46159	5e-05	0.00120719	yes
Heart	ENSONIG00000002779	-	GL831286.1:278238-299672	0.318077	1.34625	2.0815	2.22782	0.0022	0.0244679	yes
Heart	ENSONIG00000002784	kirrel3l	GL831286.1:301782-312168	10.2861	29.0192	1.49631	3.54035	5e-05	0.00120719	yes
Heart	ENSONIG00000002793	mmp2	GL831133.1:3198159-3210813	77.6225	50.6818	-0.615009	-1.68225	0.00395	0.0365436	yes
Heart	ENSONIG00000002798	hcst	GL831286.1:517928-520350	5.5838	11.2567	1.01147	1.76518	0.003	0.0302569	yes
Heart	ENSONIG00000002802	kdrl	GL831169.1:4261102-4311177	7.29111	21.118	1.53426	3.80343	5e-05	0.00120719	yes
Heart	ENSONIG00000002803	irx6a	GL831133.1:3257910-3264418	10.2514	27.3112	1.41367	3.63071	5e-05	0.00120719	yes
Heart	ENSONIG00000002804	-	GL831286.1:537514-540885	32.8679	19.309	-0.767406	-1.71248	0.0036	0.0341047	yes
Heart	ENSONIG00000002810	EPB41 (1 of many)	GL831286.1:562667-581908	18.568	8.94239	-1.05408	-2.54634	5e-05	0.00120719	yes
Heart	ENSONIG00000002816	chd9	GL831133.1:3829276-3896366	9.14153	5.76252	-0.665737	-1.71317	0.00275	0.0285728	yes
Heart	ENSONIG00000002825	pcsk9	GL831140.1:7467695-7475554	0.670414	2.00367	1.57952	1.73465	0.0049	0.0424098	yes
Heart	ENSONIG00000002829	dhcr24	GL831140.1:7491010-7500340	0.33038	1.52542	2.20701	2.13538	0.00345	0.0331279	yes
Heart	ENSONIG00000002852	surf2	GL831169.1:4514162-4516711	21.8142	11.1117	-0.973192	-1.70578	0.00415	0.0377692	yes
Heart	ENSONIG00000002872	osbpl1a	GL831140.1:7596625-7628550	5.23109	9.11482	0.801102	1.76373	0.0025	0.0265927	yes
Heart	ENSONIG00000002877	FHOD3 (1 of many)	GL831286.1:691349-780112	18.7943	9.19544	-1.0313	-2.56445	5e-05	0.00120719	yes
Heart	ENSONIG00000002943	clockb	GL831140.1:7960949-7971242	5.26274	0.223216	-4.5593	-3.83205	5e-05	0.00120719	yes
Heart	ENSONIG00000002945	creb5b	GL831286.1:1089062-1126855	0.240822	0.916819	1.92867	1.77591	0.00225	0.0247777	yes
Heart	ENSONIG00000002969	xpo1b	GL831247.1:1638810-1658850	10.6364	5.44166	-0.966891	-2.48715	5e-05	0.00120719	yes
Heart	ENSONIG00000002993	haao	GL831247.1:1779606-1789080	2.82889	5.88264	1.05623	2.07989	0.0004	0.00684898	yes
Heart	ENSONIG00000002996	mcee	GL831173.1:585103-596447	33.6288	69.4004	1.04525	2.38058	0.0001	0.00220427	yes
Heart	ENSONIG00000003001	pdgfra	GL831140.1:8078463-8089294	19.4861	39.5858	1.02254	2.74527	5e-05	0.00120719	yes
Heart	ENSONIG00000003018	ankrd11	GL831173.1:726255-828167	8.80318	4.3325	-1.02282	-2.59279	5e-05	0.00120719	yes
Heart	ENSONIG00000003026	kif13ba	GL831133.1:6692572-6753326	2.12693	4.79672	1.17327	2.3701	0.0001	0.00220427	yes
Heart	ENSONIG00000003039	ACSF3	GL831173.1:888327-924413	2.7301	6.02615	1.14228	1.81512	0.0034	0.032883	yes
Heart	ENSONIG00000003048	dcun1d4	GL831140.1:8422209-8425960	25.603	11.4201	-1.16474	-2.19984	0.00055	0.0087066	yes
Heart	ENSONIG00000003051	galns	GL831173.1:1051856-1080929	4.84316	10.8435	1.16281	2.00541	0.00235	0.0254201	yes
Heart	ENSONIG00000003060	dync1li2	GL831173.1:1115753-1126230	5.95758	14.9045	1.32295	2.79189	5e-05	0.00120719	yes
Heart	ENSONIG00000003079	palld	GL831140.1:8557180-8623592	23.2387	36.1218	0.63634	1.73284	0.0031	0.0308712	yes
Heart	ENSONIG00000003082	rrad	GL831173.1:1227759-1231117	113.232	172.636	0.608445	1.69305	0.0033	0.0322176	yes
Heart	ENSONIG00000003087	HEY1 (1 of many)	GL831286.1:1664633-1666062	0.35504	5.84896	4.04213	2.87963	0.0028	0.0289132	yes
Heart	ENSONIG00000003094	atxn1b	GL831286.1:1692883-1752590	0.931382	3.73619	2.00412	2.62606	0.00035	0.00618211	yes
Heart	ENSONIG00000003109	ndnf	GL831140.1:8796917-8810463	0.257326	1.01866	1.985	2.36405	0.0005	0.00812591	yes
Heart	ENSONIG00000003110	HELZ2	GL831180.1:1393277-1410908	8.59132	4.69655	-0.871279	-1.92507	0.00085	0.0121646	yes
Heart	ENSONIG00000003120	SERINC3	GL831180.1:1480111-1501856	1.76349	4.46772	1.3411	1.70662	0.0048	0.0417056	yes
Heart	ENSONIG00000003138	dnaja2	GL831133.1:7193077-7201938	82.5473	54.0903	-0.609851	-1.647	0.0042	0.0381725	yes
Heart	ENSONIG00000003145	-	GL831326.1:52434-54455	40.3898	9.06197	-2.15609	-4.15861	5e-05	0.00120719	yes
Heart	ENSONIG00000003160	-	GL831326.1:120535-127732	233.162	53.5678	-2.1219	-5.7113	5e-05	0.00120719	yes
Heart	ENSONIG00000003181	alkbh5	GL831326.1:177641-180000	33.0939	20.0613	-0.722146	-1.61134	0.0054	0.045448	yes
Heart	ENSONIG00000003194	adprhl1	GL831173.1:2132780-2140941	183.327	67.7677	-1.43575	-4.01171	5e-05	0.00120719	yes
Heart	ENSONIG00000003212	ZXDA	GL831180.1:2102245-2114388	20.2494	12.4566	-0.70097	-1.70629	0.0036	0.0341047	yes
Heart	ENSONIG00000003216	aldh1l1	GL831180.1:2273401-2308702	0.955697	3.46145	1.85675	2.5274	0.00025	0.00474011	yes
Heart	ENSONIG00000003217	arpc1b	GL831326.1:439796-446715	43.1088	73.1335	0.76255	2.05091	0.00075	0.0110637	yes
Heart	ENSONIG00000003226	pdrg1	GL831180.1:2319498-2324292	2.21501	4.6626	1.07383	1.74393	0.0028	0.0289132	yes
Heart	ENSONIG00000003228	cass4	GL831180.1:2429592-2446254	1.28594	6.34059	2.30179	3.66423	5e-05	0.00120719	yes
Heart	ENSONIG00000003230	fam120a	GL831180.1:2451625-2478368	2.46444	4.45566	0.854376	1.72554	0.00375	0.0350801	yes
Heart	ENSONIG00000003237	zgc:136461	GL831133.1:9925243-9929362	1.96104	7.7678	1.98588	3.04961	5e-05	0.00120719	yes
Heart	ENSONIG00000003242	rbm26	GL831173.1:3718492-3727993	19.4848	12.0691	-0.691033	-1.77864	0.00185	0.0217655	yes
Heart	ENSONIG00000003266	hsd11b2	GL831133.1:10119582-10139509	2.477	8.64889	1.80392	3.70702	5e-05	0.00120719	yes
Heart	ENSONIG00000003282	slc41a1	GL831180.1:3360018-3382258	2.21071	9.89072	2.16157	3.81815	5e-05	0.00120719	yes
Heart	ENSONIG00000003296	ALYREF (1 of many)	GL831194.1:345233-348698	23.7371	14.1333	-0.74804	-1.83142	0.00135	0.0172759	yes
Heart	ENSONIG00000003307	CASKIN1 (1 of many)	GL831326.1:1066322-1114397	1.44171	0.493846	-1.54565	-1.95047	0.00275	0.0285728	yes
Heart	ENSONIG00000003327	kifc3	GL831133.1:10716161-10734036	2.36865	5.18348	1.12986	2.08425	0.0006	0.00926858	yes
Heart	ENSONIG00000003336	fn1b	GL831173.1:4049161-4067154	5.76211	12.0312	1.06211	2.40547	5e-05	0.00120719	yes
Heart	ENSONIG00000003339	anxa2b	GL831133.1:10806218-10818497	8.18512	23.7788	1.5386	3.33998	5e-05	0.00120719	yes
Heart	ENSONIG00000003342	dgke	GL831194.1:875895-888890	2.80786	4.8003	0.773651	1.7988	0.0032	0.0314933	yes
Heart	ENSONIG00000003352	p3h1	GL831180.1:4318845-4337870	5.67144	10.3837	0.872527	1.83771	0.0015	0.0186964	yes
Heart	ENSONIG00000003372	NAA15 (1 of many)	GL831194.1:1143190-1162251	10.3776	16.7882	0.693971	1.66683	0.00345	0.0331279	yes
Heart	ENSONIG00000003376	nqo1 (1 of many)	GL831133.1:11090455-11097114	0	0.817086	inf	#NAME?	5e-05	0.00120719	yes
Heart	ENSONIG00000003419	SLC47A1 (1 of many)	GL831194.1:1517681-1527989	1.37885	3.61806	1.39175	2.25467	0.00035	0.00618211	yes
Heart	ENSONIG00000003421	-	GL831404.1:383133-416012	0.886511	0.298397	-1.5709	-1.80901	0.00415	0.0377692	yes
Heart	ENSONIG00000003429	rbb4l	GL831133.1:11874557-11881836	42.6761	71.9535	0.753637	1.93917	0.00075	0.0110637	yes
Heart	ENSONIG00000003430	PRF1 (1 of many)	GL831194.1:1805717-1808021	1.52907	15.187	3.31211	5.10609	5e-05	0.00120719	yes
Heart	ENSONIG00000003431	PRF1 (1 of many)	GL831194.1:1811471-1813219	1.63505	9.3068	2.50895	3.48144	5e-05	0.00120719	yes
Heart	ENSONIG00000003440	ccdc102a	GL831133.1:11923196-11946142	12.0329	4.10496	-1.55154	-2.91555	5e-05	0.00120719	yes
Heart	ENSONIG00000003444	card14	GL831194.1:1970014-1989805	2.28953	0.844149	-1.43948	-1.93065	0.002	0.0228494	yes
Heart	ENSONIG00000003446	nadsyn1	GL831133.1:12046917-12055649	2.24731	5.81361	1.37123	2.28271	0.00025	0.00474011	yes
Heart	ENSONIG00000003463	pkp3b	GL831133.1:12104392-12130481	79.598	47.4534	-0.746219	-2.03599	0.0006	0.00926858	yes
Heart	ENSONIG00000003486	sclt1	GL831194.1:3357635-3372642	10.0245	5.64742	-0.827859	-1.72968	0.0035	0.0334644	yes
Heart	ENSONIG00000003533	-	GL831521.1:29314-34240	32.6897	193.649	2.56653	5.7367	5e-05	0.00120719	yes
Heart	ENSONIG00000003536	soul3	GL831263.1:462154-502447	5.01927	11.3391	1.17576	2.68947	5e-05	0.00120719	yes
Heart	ENSONIG00000003558	mpx	GL831163.1:284282-289331	4.68084	9.91435	1.08275	2.25322	0.0002	0.0039893	yes
Heart	ENSONIG00000003597	pcyox1	GL831163.1:344243-350940	4.44815	9.5878	1.108	2.37428	0.0001	0.00220427	yes
Heart	ENSONIG00000003598	schip1	GL831295.1:594791-634293	40.6163	19.7078	-1.04329	-2.51661	5e-05	0.00120719	yes
Heart	ENSONIG00000003609	drg1	GL831163.1:406904-417167	16.7359	27.2378	0.702661	1.71091	0.00295	0.0299326	yes
Heart	ENSONIG00000003618	orc3	GL831263.1:1078480-1085310	7.6347	4.56459	-0.742087	-1.58909	0.00585	0.0478844	yes
Heart	ENSONIG00000003622	slc2a11l	GL831163.1:456923-465103	1.55445	6.10079	1.97259	2.38739	0.00015	0.00313157	yes
Heart	ENSONIG00000003625	nt5c2l1	GL831163.1:465536-476661	1.89761	6.05038	1.67284	2.12072	0.00095	0.013229	yes
Heart	ENSONIG00000003627	SNX14 (1 of many)	GL831263.1:1117931-1144369	10.1171	26.2765	1.37698	2.74313	5e-05	0.00120719	yes
Heart	ENSONIG00000003629	sppl3	GL831163.1:492715-530043	16.5864	8.59677	-0.948131	-2.41635	5e-05	0.00120719	yes
Heart	ENSONIG00000003636	nt5e (1 of many)	GL831263.1:1117931-1144369	12.3423	40.7767	1.72413	2.89185	5e-05	0.00120719	yes
Heart	ENSONIG00000003640	pfkpa	GL831219.1:559010-580916	14.5623	48.5971	1.73863	4.4343	5e-05	0.00120719	yes
Heart	ENSONIG00000003657	cmpk2	GL831263.1:1649103-1652060	23.1164	45.7103	0.983601	1.95693	0.00095	0.013229	yes
Heart	ENSONIG00000003666	id2a	GL831263.1:1878378-1879127	205.457	97.6621	-1.07297	-2.40676	0.0001	0.00220427	yes
Heart	ENSONIG00000003676	clptm1	GL831295.1:935027-954312	9.05576	4.71331	-0.942094	-2.31959	5e-05	0.00120719	yes
Heart	ENSONIG00000003696	pnpla4	GL831293.1:794491-800739	3.559	8.98117	1.33543	1.91216	0.002	0.0228494	yes
Heart	ENSONIG00000003712	ywhaqb	GL831263.1:2148705-2157674	19.5978	36.8958	0.912767	2.40656	5e-05	0.00120719	yes
Heart	ENSONIG00000003713	-	GL831293.1:1030577-1034234	4.17754	10.955	1.39086	2.6612	5e-05	0.00120719	yes
Heart	ENSONIG00000003716	arhgap1	GL831293.1:1047477-1056082	14.6909	5.9617	-1.30113	-2.44668	5e-05	0.00120719	yes
Heart	ENSONIG00000003739	atp1b1b	GL831293.1:1118075-1125340	2.09485	4.09083	0.965546	1.80353	0.00305	0.0306461	yes
Heart	ENSONIG00000003748	svila	GL831219.1:2435584-2476544	22.6107	14.3952	-0.651414	-1.77052	0.00225	0.0247777	yes
Heart	ENSONIG00000003788	srprb	GL831295.1:1377953-1386364	3.53523	7.12781	1.01165	2.27585	0.0001	0.00220427	yes
Heart	ENSONIG00000003817	bcr	GL831163.1:2168582-2260473	4.69711	2.17697	-1.10945	-2.57186	5e-05	0.00120719	yes
Heart	ENSONIG00000003831	mta2	GL831430.1:182042-219124	23.9285	15.3945	-0.636313	-1.74014	0.00275	0.0285728	yes
Heart	ENSONIG00000003857	npdc1a	GL831163.1:2455037-2480109	18.5586	32.1613	0.793233	2.02773	0.00055	0.0087066	yes
Heart	ENSONIG00000003871	rcl1	GL831163.1:2498517-2515387	18.3033	6.56997	-1.47815	-3.17062	5e-05	0.00120719	yes
Heart	ENSONIG00000003902	-	GL831745.1:25750-37458	48.6874	28.7495	-0.760011	-1.77883	0.00235	0.0254201	yes
Heart	ENSONIG00000003931	sema6d	GL831369.1:394528-448332	5.15022	1.86139	-1.46826	-2.73863	5e-05	0.00120719	yes
Heart	ENSONIG00000003936	deaf1	GL831206.1:1431957-1444297	0.273167	1.26145	2.20724	1.69179	0.00615	0.049495	yes
Heart	ENSONIG00000003943	brpf3a	GL831197.1:486716-495743	1.786	3.38807	0.923732	1.71167	0.00325	0.0318918	yes
Heart	ENSONIG00000003949	cerk (1 of many)	GL831206.1:1503357-1521525	4.01043	6.87251	0.777081	1.84843	0.00145	0.0182255	yes
Heart	ENSONIG00000003958	hemk1	GL831197.1:540362-552020	2.95528	5.25437	0.830223	1.56994	0.0062	0.049778	yes
Heart	ENSONIG00000003961	cish	GL831197.1:540362-552020	2.96607	9.97002	1.74905	1.82317	0.00465	0.0407984	yes
Heart	ENSONIG00000003972	RASSF1 (1 of many)	GL831197.1:573811-585059	29.7384	54.4091	0.871521	2.10585	0.0002	0.0039893	yes
Heart	ENSONIG00000003978	HYAL2 (1 of many)	GL831197.1:597689-601963	533.475	1046.4	0.971937	2.6924	5e-05	0.00120719	yes
Heart	ENSONIG00000003979	pgam2	GL831163.1:3555374-3564581	653.522	1217.48	0.897595	2.31764	0.0001	0.00220427	yes
Heart	ENSONIG00000003984	-	GL831393.1:163241-170750	9.31716	4.02443	-1.21111	-1.70732	0.0037	0.0347092	yes
Heart	ENSONIG00000003996	pot1	GL831206.1:1922393-1974553	5.14696	1.62409	-1.66409	-2.69782	0.00015	0.00313157	yes
Heart	ENSONIG00000004007	-	AERX01077090.1:20-1126	73.6503	339.288	2.20375	5.49358	5e-05	0.00120719	yes
Heart	ENSONIG00000004008	wasla	GL831206.1:2057872-2081687	12.5205	6.7439	-0.892634	-2.10017	0.0003	0.00549413	yes
Heart	ENSONIG00000004051	ehd2b	GL831494.1:312886-320162	10.4107	16.284	0.645384	1.61408	0.0053	0.0448878	yes
Heart	ENSONIG00000004061	antxr2b	GL831163.1:4045663-4060853	87.2411	53.209	-0.713337	-1.91085	0.0009	0.0126774	yes
Heart	ENSONIG00000004088	-	GL831163.1:4169895-4177051	48.359	121.304	1.32677	3.57659	5e-05	0.00120719	yes
Heart	ENSONIG00000004107	rbm5 (1 of many)	GL831197.1:1309098-1319866	64.0338	126.038	0.976959	2.68861	5e-05	0.00120719	yes
Heart	ENSONIG00000004138	RPS17	GL831206.1:3068528-3076653	2820.34	1700.11	-0.730244	-1.99464	0.00035	0.00618211	yes
Heart	ENSONIG00000004139	serpinf1	GL831389.1:314654-324658	6.52508	39.7864	2.60821	6.51139	5e-05	0.00120719	yes
Heart	ENSONIG00000004145	arsh	GL831170.1:192801-200901	1.18836	3.21605	1.43632	1.80971	0.00465	0.0407984	yes
Heart	ENSONIG00000004162	desma	GL831170.1:328314-335845	1503.71	2298.62	0.612245	1.57568	0.00605	0.0489838	yes
Heart	ENSONIG00000004187	si:ch73-199e17.1	GL831170.1:372873-379523	329.346	125.681	-1.38983	-3.80403	5e-05	0.00120719	yes
Heart	ENSONIG00000004224	SRSF3 (1 of many)	GL831197.1:2056240-2059328	32.0683	16.1677	-0.988033	-1.86262	0.0022	0.0244679	yes
Heart	ENSONIG00000004242	srrt	GL831356.1:260148-304776	13.2525	23.4013	0.820331	2.05377	0.00055	0.0087066	yes
Heart	ENSONIG00000004268	VGLL3	GL831170.1:1674230-1677503	26.8486	12.6207	-1.08905	-2.19514	0.0002	0.0039893	yes
Heart	ENSONIG00000004298	pcdh12	GL831190.1:1376363-1393561	22.7541	8.37788	-1.44147	-3.78329	5e-05	0.00120719	yes
Heart	ENSONIG00000004300	pcdh1b	GL831190.1:1855768-2056844	1.52528	4.17657	1.45324	2.67671	5e-05	0.00120719	yes
Heart	ENSONIG00000004318	arhgef3	GL831197.1:2327775-2334158	0.857819	3.44307	2.00495	2.39043	0.00125	0.0161969	yes
Heart	ENSONIG00000004328	bzw1a (1 of many)	GL831155.1:1155658-1163519	55.8098	115.947	1.05488	2.89658	5e-05	0.00120719	yes
Heart	ENSONIG00000004347	slmapa	GL831197.1:2509137-2582531	5.33857	10.6545	0.996934	2.12757	0.00035	0.00618211	yes
Heart	ENSONIG00000004366	umps (1 of many)	GL831155.1:1401403-1407959	1.11666	2.40542	1.1071	1.7498	0.00345	0.0331279	yes
Heart	ENSONIG00000004372	fn1a	GL831155.1:1408657-1435132	34.6205	71.397	1.04424	2.90889	5e-05	0.00120719	yes
Heart	ENSONIG00000004388	tagln2	GL831356.1:809713-815827	46.5165	103.365	1.15194	3.16431	5e-05	0.00120719	yes
Heart	ENSONIG00000004417	ppm1nb	GL831356.1:927995-936643	10.6575	22.8032	1.09736	1.95909	0.0009	0.0126774	yes
Heart	ENSONIG00000004422	ccdc61	GL831356.1:940812-945561	3.42467	0.914396	-1.90507	-2.31027	0.0007	0.0104992	yes
Heart	ENSONIG00000004423	PAIP2	GL831190.1:3723194-3728165	272.546	163.56	-0.736681	-2.04317	5e-05	0.00120719	yes
Heart	ENSONIG00000004430	spopla	GL831170.1:3847592-3858185	5.27405	9.63189	0.868907	1.6155	0.006	0.0486671	yes
Heart	ENSONIG00000004437	ugt1ab	GL831170.1:3885406-3889036	12.3363	35.8346	1.53844	3.60387	5e-05	0.00120719	yes
Heart	ENSONIG00000004454	tmem163a	GL831155.1:2357880-2424721	5.52037	21.5971	1.968	3.28251	5e-05	0.00120719	yes
Heart	ENSONIG00000004461	-	GL831652.1:10703-32239	0.317681	1.119	1.81656	1.85458	0.00485	0.0420584	yes
Heart	ENSONIG00000004466	npas2	GL831356.1:1041947-1081167	2.74674	6.26853	1.19041	2.34511	0.00025	0.00474011	yes
Heart	ENSONIG00000004476	inhbb	GL831170.1:4294441-4304929	11.5312	44.0498	1.93359	5.0786	5e-05	0.00120719	yes
Heart	ENSONIG00000004479	GTPBP8	GL831170.1:4361954-4369397	5.8572	12.8104	1.12903	1.65908	0.0042	0.0381725	yes
Heart	ENSONIG00000004490	mpp6b	GL831202.1:10329-38849	2.17308	0.58966	-1.88178	-2.94247	5e-05	0.00120719	yes
Heart	ENSONIG00000004512	-	GL831696.1:116909-124753	2.51922	6.50505	1.36858	1.93225	0.0012	0.0157466	yes
Heart	ENSONIG00000004519	-	GL831631.1:200545-233343	7.08485	2.75232	-1.36409	-1.99613	0.00225	0.0247777	yes
Heart	ENSONIG00000004555	-	GL831366.1:1098326-1098669	0	15.8142	inf	#NAME?	0.005	0.0430809	yes
Heart	ENSONIG00000004570	sdpra	GL831155.1:4169340-4189855	4.82945	12.1138	1.32672	3.14152	5e-05	0.00120719	yes
Heart	ENSONIG00000004574	trmt13	GL831234.1:227770-235681	8.12814	18.3158	1.17209	2.39175	5e-05	0.00120719	yes
Heart	ENSONIG00000004576	WIPF3	GL831202.1:355878-365772	18.1442	10.1641	-0.836032	-1.93235	0.0005	0.00812591	yes
Heart	ENSONIG00000004577	lrrc39	GL831234.1:237903-240043	68.1327	145.724	1.09682	2.87998	5e-05	0.00120719	yes
Heart	ENSONIG00000004582	-	GL831155.1:4276887-4313025	3.5669	6.85066	0.941572	1.60546	0.00315	0.0311841	yes
Heart	ENSONIG00000004608	thop1	GL831234.1:330650-341691	26.6923	45.0907	0.756409	1.96235	0.0009	0.0126774	yes
Heart	ENSONIG00000004618	-	GL831202.1:780009-789878	1.98063	0.830898	-1.25321	-1.82721	0.0039	0.0361558	yes
Heart	ENSONIG00000004630	col5a2a	GL831155.1:4937507-4978409	31.6631	56.6051	0.838131	2.28841	0.0002	0.0039893	yes
Heart	ENSONIG00000004641	plekha6	GL831525.1:290028-333386	1.66473	3.3049	0.989315	1.69906	0.004	0.0368285	yes
Heart	ENSONIG00000004644	apobec2a	GL831525.1:369487-379477	1.39931	3.25673	1.2187	1.69013	0.0054	0.045448	yes
Heart	ENSONIG00000004674	eva1c	GL831183.1:493835-498603	10.3407	2.6324	-1.97388	-2.87394	5e-05	0.00120719	yes
Heart	ENSONIG00000004676	sh3gl1b	GL831234.1:965998-978067	16.9154	28.9914	0.777292	1.70875	0.00245	0.0262062	yes
Heart	ENSONIG00000004690	sod1	GL831183.1:549640-555553	94.3799	59.148	-0.67415	-1.76259	0.00185	0.0217655	yes
Heart	ENSONIG00000004697	rgl1	GL831234.1:1216520-1226384	34.7304	21.8984	-0.665375	-1.75959	0.00225	0.0247777	yes
Heart	ENSONIG00000004729	gstr (1 of many)	GL831202.1:3037916-3042655	60.5308	130.071	1.10356	2.83874	5e-05	0.00120719	yes
Heart	ENSONIG00000004763	si:ch211-287a12.9	GL831183.1:955068-957260	49.9503	101.094	1.01714	2.59297	5e-05	0.00120719	yes
Heart	ENSONIG00000004767	thsd1	GL831183.1:958005-961252	36.5305	19.2258	-0.926058	-2.39709	5e-05	0.00120719	yes
Heart	ENSONIG00000004774	dot1l	GL831234.1:1659281-1677807	4.92973	1.85022	-1.41381	-2.67951	5e-05	0.00120719	yes
Heart	ENSONIG00000004815	slc43a2b	GL831183.1:1568855-1579806	5.61605	15.2732	1.44337	3.01072	5e-05	0.00120719	yes
Heart	ENSONIG00000004864	-	GL831165.1:608200-612735	4.45149	7.94917	0.836514	1.66489	0.0035	0.0334644	yes
Heart	ENSONIG00000004897	arhgap42a	GL831183.1:1874552-1892720	4.47744	7.2443	0.694174	1.57644	0.0059	0.0482348	yes
Heart	ENSONIG00000004962	pcnxl3	GL831183.1:2122736-2154868	3.36912	1.7301	-0.961518	-2.2589	0.0001	0.00220427	yes
Heart	ENSONIG00000004973	DIAPH1	GL831165.1:1855915-1953344	2.84731	1.50537	-0.919477	-1.79659	0.00215	0.0240915	yes
Heart	ENSONIG00000004982	col4a6	GL831465.1:314680-464430	5.4501	2.84773	-0.93647	-2.22089	0.00015	0.00313157	yes
Heart	ENSONIG00000004983	pygma	GL831183.1:2296632-2307443	21.5357	35.441	0.718688	1.84673	0.00165	0.0200812	yes
Heart	ENSONIG00000004994	nrg2a	GL831183.1:2325375-2403823	23.3167	8.66228	-1.42855	-3.29585	5e-05	0.00120719	yes
Heart	ENSONIG00000004997	col4a5	GL831465.1:465970-535146	5.43481	3.12209	-0.799716	-1.71946	0.0039	0.0361558	yes
Heart	ENSONIG00000005008	si:ch211-59d17.3	GL831183.1:2559598-2577439	5.39357	1.12786	-2.25766	-3.42486	5e-05	0.00120719	yes
Heart	ENSONIG00000005047	qkia	GL831459.1:203344-277217	108.879	40.8467	-1.41443	-3.83321	5e-05	0.00120719	yes
Heart	ENSONIG00000005060	kbtbd3	GL831147.1:1283645-1291165	20.0385	9.39831	-1.0923	-2.79762	5e-05	0.00120719	yes
Heart	ENSONIG00000005062	alkbh8	GL831147.1:1297798-1313634	7.11507	3.8319	-0.892818	-1.72782	0.00415	0.0377692	yes
Heart	ENSONIG00000005063	-	GL831484.1:36037-44524	7.3909	14.3736	0.959595	1.6723	0.0047	0.0411028	yes
Heart	ENSONIG00000005067	-	GL831165.1:2404691-2406776	1.78511	0	#NAME?	#NAME?	5e-05	0.00120719	yes
Heart	ENSONIG00000005070	CTNND1 (1 of many)	GL831165.1:2423172-2430388	17.2381	8.13945	-1.0826	-2.55815	5e-05	0.00120719	yes
Heart	ENSONIG00000005110	-	GL831183.1:2714303-2723905	10.4569	5.54866	-0.914238	-1.94749	0.00115	0.0151945	yes
Heart	ENSONIG00000005112	-	GL831183.1:2728213-2731420	5.71502	2.51177	-1.18606	-1.81408	0.00295	0.0299326	yes
Heart	ENSONIG00000005118	ssrp1a	GL831165.1:2626529-2646074	13.8257	8.87847	-0.638973	-1.65747	0.0045	0.039847	yes
Heart	ENSONIG00000005136	si:ch211-114c12.2	GL831183.1:2769099-2780371	28.8532	14.9431	-0.949256	-2.47663	5e-05	0.00120719	yes
Heart	ENSONIG00000005137	rad9a	GL831165.1:2668564-2689339	13.5221	6.67314	-1.01889	-1.84331	0.0018	0.0214023	yes
Heart	ENSONIG00000005153	ATP6V1A (1 of many)	GL831183.1:2872468-2880409	11.6451	6.93394	-0.747979	-1.71686	0.00345	0.0331279	yes
Heart	ENSONIG00000005162	RNF38 (1 of many)	GL831165.1:2772224-2787595	10.9914	4.46583	-1.29938	-2.93914	5e-05	0.00120719	yes
Heart	ENSONIG00000005173	trap1	GL831217.1:675284-688542	5.29189	11.1407	1.07399	2.74804	5e-05	0.00120719	yes
Heart	ENSONIG00000005185	-	GL831147.1:2526400-2527886	1.30814	9.26283	2.82393	2.58576	0.00045	0.0075041	yes
Heart	ENSONIG00000005212	tsc22d3	GL831165.1:3581179-3582773	90.9867	148.931	0.710917	1.60925	0.00585	0.0478844	yes
Heart	ENSONIG00000005218	gdpd5b	GL831147.1:2708647-2747913	28.3354	55.3548	0.966103	2.52259	5e-05	0.00120719	yes
Heart	ENSONIG00000005220	serpinh1b	GL831147.1:2758964-2761367	18.8222	90.571	2.26661	5.4817	5e-05	0.00120719	yes
Heart	ENSONIG00000005221	abca3b	GL831217.1:1003245-1031458	5.72081	3.29811	-0.794581	-1.80031	0.00235	0.0254201	yes
Heart	ENSONIG00000005297	ganab	GL831165.1:4073174-4087763	6.43178	13.5945	1.07973	2.63201	0.0001	0.00220427	yes
Heart	ENSONIG00000005308	lgals3bpb	GL831217.1:1754895-1765273	175.125	101.288	-0.789925	-1.88572	0.00075	0.0110637	yes
Heart	ENSONIG00000005327	fermt3b	GL831165.1:4379925-4395533	4.71815	8.90342	0.916138	1.76476	0.0022	0.0244679	yes
Heart	ENSONIG00000005328	cox6c	GL831240.1:1843089-1849016	654.955	296.957	-1.14114	-3.1589	5e-05	0.00120719	yes
Heart	ENSONIG00000005344	ETS1	GL831147.1:3310650-3329660	26.1259	72.2488	1.4675	3.70049	5e-05	0.00120719	yes
Heart	ENSONIG00000005359	kat5b	GL831183.1:3825962-3833701	9.25555	19.6128	1.08341	2.36908	0.00025	0.00474011	yes
Heart	ENSONIG00000005399	phldb1a	GL831183.1:3909398-3932755	2.96099	5.7487	0.957156	2.06634	0.0006	0.00926858	yes
Heart	ENSONIG00000005441	sgcg	GL831147.1:4295856-4314047	93.9366	41.5995	-1.17512	-2.39774	5e-05	0.00120719	yes
Heart	ENSONIG00000005458	corin	GL831493.1:51254-78531	383.999	160.991	-1.25413	-2.8116	5e-05	0.00120719	yes
Heart	ENSONIG00000005478	-	GL831716.1:134170-134780	0	1.43064	inf	#NAME?	0.0002	0.0039893	yes
Heart	ENSONIG00000005505	hmgb1b	GL831218.1:120000-125069	8.91965	4.77715	-0.900837	-1.98381	0.0006	0.00926858	yes
Heart	ENSONIG00000005514	frya	GL831218.1:256319-289751	2.3746	7.60589	1.67944	4.13903	5e-05	0.00120719	yes
Heart	ENSONIG00000005543	rcn1	GL831150.1:826196-832919	26.8759	10.4653	-1.3607	-2.63228	5e-05	0.00120719	yes
Heart	ENSONIG00000005567	ssh2b	GL831384.1:298701-316634	3.01185	5.82138	0.950711	2.04324	0.0004	0.00684898	yes
Heart	ENSONIG00000005574	frem2b	GL831218.1:703014-752197	2.35204	1.18602	-0.987785	-2.14276	0.00035	0.00618211	yes
Heart	ENSONIG00000005578	spon1a	GL831150.1:1059118-1112784	14.3518	8.98502	-0.675635	-1.61858	0.00505	0.0433171	yes
Heart	ENSONIG00000005582	TAOK1 (1 of many)	GL831384.1:363193-384416	18.8987	11.231	-0.750796	-1.8831	0.0011	0.0146638	yes
Heart	ENSONIG00000005599	urb1	GL831218.1:906009-922108	2.26753	1.24453	-0.865515	-1.68136	0.0041	0.0374921	yes
Heart	ENSONIG00000005611	GSE1	GL831150.1:1790656-1812727	15.905	6.91892	-1.20086	-2.90171	5e-05	0.00120719	yes
Heart	ENSONIG00000005637	trip12	GL831147.1:6800619-6823375	64.9358	35.2139	-0.882871	-2.47944	5e-05	0.00120719	yes
Heart	ENSONIG00000005663	clu	GL831178.1:1053513-1063560	80.9416	174.58	1.10894	3.03693	5e-05	0.00120719	yes
Heart	ENSONIG00000005672	ak7a	GL831178.1:1105365-1115596	2.81034	0.546278	-2.36304	-3.20924	0.0001	0.00220427	yes
Heart	ENSONIG00000005678	ADAMTS7	GL831227.1:136185-208987	0.954137	0.307321	-1.63445	-2.02256	0.00275	0.0285728	yes
Heart	ENSONIG00000005682	baz1b	GL831147.1:6979542-6994878	3.14491	5.5678	0.824088	1.83835	0.002	0.0228494	yes
Heart	ENSONIG00000005683	-	GL831178.1:1124757-1128858	2128.95	1390.67	-0.614362	-1.58375	0.00615	0.049495	yes
Heart	ENSONIG00000005727	-	GL831218.1:1973860-2006256	3.73419	1.94537	-0.940752	-1.68993	0.00435	0.0389556	yes
Heart	ENSONIG00000005748	FBXO40 (1 of many)	GL831218.1:2315754-2321794	24.1583	42.4026	0.811633	2.02423	0.0006	0.00926858	yes
Heart	ENSONIG00000005749	ttc36	GL831218.1:2321804-2323192	57.012	132.754	1.21942	2.79417	5e-05	0.00120719	yes
Heart	ENSONIG00000005755	nedd4a	GL831150.1:2657100-2694405	5.71501	3.00987	-0.925055	-1.7798	0.00335	0.0325401	yes
Heart	ENSONIG00000005759	srsf5b	GL831178.1:1625467-1630576	72.3245	40.1043	-0.850727	-2.03806	0.00035	0.00618211	yes
Heart	ENSONIG00000005760	bcl9l	GL831218.1:2780138-2791276	19.2173	10.9702	-0.808814	-2.10907	0.00035	0.00618211	yes
Heart	ENSONIG00000005773	max	GL831178.1:1727671-1741410	26.2815	49.2554	0.906234	1.65098	0.0048	0.0417056	yes
Heart	ENSONIG00000005774	psma4	GL831227.1:930816-936056	50.0059	31.1223	-0.684151	-1.80795	0.0019	0.0221211	yes
Heart	ENSONIG00000005776	fntb	GL831178.1:1745745-1767989	4.28837	9.66024	1.17163	1.95025	0.00105	0.0140952	yes
Heart	ENSONIG00000005793	nktr	GL831138.1:192065-206207	11.4543	24.6856	1.10778	2.88461	5e-05	0.00120719	yes
Heart	ENSONIG00000005806	-	GL831429.1:288478-292739	11.4177	0.820891	-3.79794	-5.40414	5e-05	0.00120719	yes
Heart	ENSONIG00000005823	plcd1a	GL831138.1:315519-341015	6.02659	1.56446	-1.94568	-3.11747	5e-05	0.00120719	yes
Heart	ENSONIG00000005844	bpnt1	GL831178.1:2506713-2519829	23.7854	9.566	-1.31409	-1.76352	0.0045	0.039847	yes
Heart	ENSONIG00000005865	CPA3	GL831138.1:658942-664596	0.486716	3.91593	3.0082	3.31379	5e-05	0.00120719	yes
Heart	ENSONIG00000005881	si:ch73-206p6.1	GL831138.1:877039-884973	0.351092	1.28453	1.87132	2.02938	0.004	0.0368285	yes
Heart	ENSONIG00000005883	plod2	GL831138.1:894253-927763	18.1291	11.3371	-0.677252	-1.62591	0.0043	0.0386885	yes
Heart	ENSONIG00000005893	hsd17b12b	GL831227.1:2046996-2070650	3.67972	10.7618	1.54825	3.25815	5e-05	0.00120719	yes
Heart	ENSONIG00000005898	zgc:162967	GL831178.1:2899295-2904366	4.01144	8.46856	1.078	1.91785	0.00085	0.0121646	yes
Heart	ENSONIG00000005909	u2surp	GL831138.1:1254511-1263354	14.3407	25.0417	0.804218	2.03353	0.0002	0.0039893	yes
Heart	ENSONIG00000005910	gphnb	GL831178.1:3350256-3425703	0.392337	1.4926	1.92766	1.94674	0.00295	0.0299326	yes
Heart	ENSONIG00000005917	uba5	GL831138.1:1284638-1288056	15.7851	8.73908	-0.853015	-1.65161	0.0044	0.0391942	yes
Heart	ENSONIG00000005919	mpp5b	GL831178.1:3433092-3448268	11.3768	6.56148	-0.794004	-1.67714	0.0031	0.0308712	yes
Heart	ENSONIG00000005932	rbm25b	GL831178.1:3461321-3473866	26.9123	44.4433	0.723699	1.96913	0.00055	0.0087066	yes
Heart	ENSONIG00000005935	dlgap1b	GL831138.1:1437750-1530698	4.88352	2.31359	-1.07779	-2.13673	0.0009	0.0126774	yes
Heart	ENSONIG00000005956	bmp16	GL831228.1:171610-179868	26.0194	13.2847	-0.969825	-2.23731	5e-05	0.00120719	yes
Heart	ENSONIG00000005988	enpp1	GL831178.1:3853164-3879605	4.17943	11.668	1.48118	2.96025	5e-05	0.00120719	yes
Heart	ENSONIG00000006005	ezrb	GL831178.1:3892202-3924979	0.845358	2.10512	1.31627	1.84322	0.00235	0.0254201	yes
Heart	ENSONIG00000006052	rhag	GL831178.1:4172614-4179646	32.2072	102.844	1.675	4.23169	5e-05	0.00120719	yes
Heart	ENSONIG00000006080	dennd5a	GL831150.1:4791777-4827293	24.3848	15.7358	-0.631934	-1.67398	0.0049	0.0424098	yes
Heart	ENSONIG00000006090	elmsan1a	GL831178.1:4291772-4305671	19.9407	11.6576	-0.774442	-2.04597	0.00045	0.0075041	yes
Heart	ENSONIG00000006099	l3mbtl1b	GL831229.1:863070-876394	8.02473	3.07003	-1.3862	-3.16787	5e-05	0.00120719	yes
Heart	ENSONIG00000006104	trim66	GL831150.1:4922140-4933423	2.01423	3.88041	0.945984	1.61148	0.00515	0.0438943	yes
Heart	ENSONIG00000006107	mlf1	GL831228.1:1656268-1664345	108.964	31.6886	-1.78181	-3.98815	5e-05	0.00120719	yes
Heart	ENSONIG00000006115	myl12.1	GL831138.1:2994110-2995502	903.064	588.204	-0.61851	-1.72696	0.002	0.0228494	yes
Heart	ENSONIG00000006138	abcb4	GL831229.1:1040301-1107727	12.9772	3.66094	-1.82569	-4.1006	5e-05	0.00120719	yes
Heart	ENSONIG00000006144	sik2b	GL831228.1:1698359-1740313	2.58294	6.25446	1.27587	2.55014	5e-05	0.00120719	yes
Heart	ENSONIG00000006157	ankha	GL831138.1:3346159-3357615	14.8657	7.13862	-1.05827	-2.12089	0.00055	0.0087066	yes
Heart	ENSONIG00000006159	plekha7b	GL831150.1:5554276-5628384	6.07063	9.9122	0.707358	1.6608	0.0034	0.032883	yes
Heart	ENSONIG00000006197	praf2	GL831179.1:472939-479624	1.6564	3.55493	1.10178	1.83659	0.00205	0.023223	yes
Heart	ENSONIG00000006209	SLC4A2 (1 of many)	GL831138.1:3806092-3833478	14.7851	24.2846	0.715901	1.87122	0.00115	0.0151945	yes
Heart	ENSONIG00000006251	cilp	GL831150.1:6307880-6314026	0.0569227	2.32747	5.35362	3.52071	0.0023	0.0251427	yes
Heart	ENSONIG00000006285	she	GL831229.1:1471166-1525878	3.15895	8.33471	1.39969	2.37419	0.00015	0.00313157	yes
Heart	ENSONIG00000006291	-	GL831229.1:1544515-1549504	19.453	7.7709	-1.32384	-2.68104	5e-05	0.00120719	yes
Heart	ENSONIG00000006303	EFNA4	GL831229.1:1598335-1634362	5.60605	2.36328	-1.24619	-1.51655	0.00615	0.049495	yes
Heart	ENSONIG00000006309	sdr16c5a	GL831354.1:240023-248673	6.6275	2.89939	-1.19272	-1.95228	0.00245	0.0262062	yes
Heart	ENSONIG00000006321	-	GL831229.1:1845403-1845837	48.2813	129.667	1.42528	1.91442	0.0023	0.0251427	yes
Heart	ENSONIG00000006335	adar	GL831229.1:1897679-1910800	5.55745	8.81226	0.66509	1.62406	0.0046	0.0404921	yes
Heart	ENSONIG00000006341	cyb561	GL831179.1:1825169-1832821	25.8595	13.4893	-0.938877	-1.74358	0.00365	0.0343843	yes
Heart	ENSONIG00000006386	DSP (1 of many)	GL831371.1:470932-494952	1.33215	2.6626	0.999074	2.02741	0.00065	0.00992673	yes
Heart	ENSONIG00000006392	SLC22A23 (1 of many)	GL831371.1:509514-531680	0.913305	2.76926	1.60033	2.19153	0.0005	0.00812591	yes
Heart	ENSONIG00000006402	TARS2	GL831229.1:2248581-2256917	15.8899	27.3523	0.783547	1.92729	0.00085	0.0121646	yes
Heart	ENSONIG00000006410	ADAMTSL4	GL831229.1:2286203-2314596	21.192	33.1802	0.646802	1.70899	0.00385	0.0357664	yes
Heart	ENSONIG00000006430	-	GL831179.1:2681237-2681657	0	3.43213	inf	#NAME?	0.00365	0.0343843	yes
Heart	ENSONIG00000006440	cd2ap	GL831607.1:85910-130748	5.64327	9.545	0.758213	1.56854	0.0046	0.0404921	yes
Heart	ENSONIG00000006444	gpr158a	GL831138.1:6132402-6212416	0.814082	0.201408	-2.01505	-1.85417	0.0045	0.039847	yes
Heart	ENSONIG00000006497	ccl20b	GL831138.1:6698155-6729536	2.38632	4.97645	1.06033	1.76608	0.0028	0.0289132	yes
Heart	ENSONIG00000006516	-	GL831179.1:3612545-3614559	260.018	117.266	-1.14883	-3.17851	5e-05	0.00120719	yes
Heart	ENSONIG00000006537	COL15A1 (1 of many)	GL831138.1:7335842-7397684	8.27662	15.0696	0.864531	2.12783	0.0004	0.00684898	yes
Heart	ENSONIG00000006558	prpsap2	GL831179.1:3881760-3895696	12.6424	22.3365	0.821135	2.05884	0.0002	0.0039893	yes
Heart	ENSONIG00000006566	traf7	GL831179.1:4015803-4029139	45.8643	27.2164	-0.752894	-1.95646	0.0006	0.00926858	yes
Heart	ENSONIG00000006597	-	GL831179.1:4387155-4388789	649.219	326.563	-0.991344	-2.77315	5e-05	0.00120719	yes
Heart	ENSONIG00000006611	psme2	GL831138.1:9510009-9514543	129.723	81.2311	-0.675329	-1.69856	0.004	0.0368285	yes
Heart	ENSONIG00000006633	emc9	GL831138.1:9559422-9562226	1.90298	4.73379	1.31473	1.79396	0.00425	0.0383414	yes
Heart	ENSONIG00000006640	rcbtb1 (1 of many)	GL831237.1:102429-115014	20.6892	6.64	-1.63962	-3.84793	5e-05	0.00120719	yes
Heart	ENSONIG00000006657	rnaseh2b	GL831237.1:191000-200042	19.2843	10.5582	-0.86906	-2.07495	0.00015	0.00313157	yes
Heart	ENSONIG00000006679	-	GL831711.1:127114-128773	0.961962	3.96788	2.04432	2.14431	0.00145	0.0182255	yes
Heart	ENSONIG00000006685	dcbld2	GL831237.1:571559-598403	4.6421	8.59336	0.888444	2.19179	5e-05	0.00120719	yes
Heart	ENSONIG00000006706	bcor (1 of many)	GL831237.1:770789-794158	15.0872	8.8573	-0.768386	-2.03551	0.0005	0.00812591	yes
Heart	ENSONIG00000006729	mtus1b	GL831344.1:165228-184091	100.565	62.8898	-0.677228	-1.8085	0.0016	0.0196509	yes
Heart	ENSONIG00000006737	hmgb2a	GL831344.1:209529-211149	433.081	202.341	-1.09785	-2.97939	5e-05	0.00120719	yes
Heart	ENSONIG00000006749	phactr4b	GL831244.1:516841-541746	18.6798	32.2535	0.787978	2.14916	0.00015	0.00313157	yes
Heart	ENSONIG00000006762	tbc1d4	GL831237.1:1140262-1165510	16.2113	6.56829	-1.30341	-3.17515	5e-05	0.00120719	yes
Heart	ENSONIG00000006795	NALCN	GL831237.1:1672266-1736751	1.88413	0.866679	-1.12033	-1.91087	0.0013	0.0167639	yes
Heart	ENSONIG00000006801	ndufaf5	GL831344.1:690338-701579	28.1459	46.5531	0.72595	1.78551	0.0023	0.0251427	yes
Heart	ENSONIG00000006802	LARS2	GL831244.1:821629-860295	4.30267	9.9824	1.21415	2.73929	5e-05	0.00120719	yes
Heart	ENSONIG00000006809	LIMD1	GL831244.1:863765-882203	90.736	147.765	0.703553	1.99101	0.00055	0.0087066	yes
Heart	ENSONIG00000006817	upf3a	GL831237.1:1926828-1932749	2.27996	0.840741	-1.43927	-1.91775	0.00195	0.0225274	yes
Heart	ENSONIG00000006831	ppp2r3b	GL831237.1:2136200-2154704	45.1961	18.0941	-1.32068	-2.95216	5e-05	0.00120719	yes
Heart	ENSONIG00000006849	CELA1 (1 of many)	GL831330.1:779645-783191	1.41865	4.77051	1.74962	2.14582	0.0009	0.0126774	yes
Heart	ENSONIG00000006852	CELA1 (1 of many)	GL831330.1:788604-792000	1.47882	5.36148	1.85819	2.13352	0.00165	0.0200812	yes
Heart	ENSONIG00000006880	ncalda	GL831244.1:1783443-1792115	9.99537	31.3731	1.6502	2.59737	0.00015	0.00313157	yes
Heart	ENSONIG00000006896	CEP192	GL831244.1:2109746-2142273	5.69329	2.86769	-0.989371	-2.39796	5e-05	0.00120719	yes
Heart	ENSONIG00000006935	atp6v0d1	GL831358.1:77937-84956	73.7503	45.066	-0.710609	-1.86423	0.00075	0.0110637	yes
Heart	ENSONIG00000006982	hddc3	GL831358.1:443267-445249	6.04091	15.9804	1.40347	1.71725	0.00575	0.0472966	yes
Heart	ENSONIG00000007009	tubgcp4	GL831358.1:770366-781622	2.14691	4.65595	1.11682	1.79923	0.00335	0.0325401	yes
Heart	ENSONIG00000007014	glud1a	GL831381.1:177967-190095	6.45185	11.6562	0.853307	1.68449	0.00305	0.0306461	yes
Heart	ENSONIG00000007025	cox6b2 (1 of many)	GL831254.1:774611-780996	21.3042	3.92089	-2.44188	-4.70572	5e-05	0.00120719	yes
Heart	ENSONIG00000007042	-	GL831158.1:207642-219873	3.72513	7.99298	1.10144	2.00813	0.00105	0.0140952	yes
Heart	ENSONIG00000007043	pygb	GL831381.1:313638-321001	4.21061	7.38978	0.811504	1.6416	0.00425	0.0383414	yes
Heart	ENSONIG00000007059	TMEM65 (1 of many)	GL831158.1:420054-461285	1.82912	5.46385	1.57877	3.0486	5e-05	0.00120719	yes
Heart	ENSONIG00000007127	zdhhc13	GL831285.1:639060-648411	16.4854	7.75456	-1.08807	-2.38342	0.00015	0.00313157	yes
Heart	ENSONIG00000007137	park2	GL831381.1:870045-876403	15.1423	42.9729	1.50484	3.47543	5e-05	0.00120719	yes
Heart	ENSONIG00000007141	ubr2	GL831381.1:908556-968966	24.1749	15.3405	-0.656168	-1.7987	0.0024	0.0258568	yes
Heart	ENSONIG00000007158	grb10b	GL831158.1:2265128-2295600	4.32633	1.97966	-1.12789	-1.68815	0.00485	0.0420584	yes
Heart	ENSONIG00000007170	-	GL831463.1:152970-169510	2.40885	4.74843	0.979107	1.75874	0.0038	0.0354244	yes
Heart	ENSONIG00000007182	tns1b	GL831463.1:210424-398512	38.8118	62.6707	0.691294	1.93685	0.0008	0.0116225	yes
Heart	ENSONIG00000007195	bicd2	GL831623.1:79592-88657	4.80246	8.46051	0.816972	1.86251	0.0019	0.0221211	yes
Heart	ENSONIG00000007245	cdh2	GL831251.1:206799-303453	17.8434	43.6874	1.29183	3.35557	5e-05	0.00120719	yes
Heart	ENSONIG00000007247	HHEX	GL831279.1:709218-714295	19.1168	8.25807	-1.21096	-2.08034	0.00065	0.00992673	yes
Heart	ENSONIG00000007269	hyi	GL831251.1:591846-605465	38.5537	78.0412	1.01737	2.55887	5e-05	0.00120719	yes
Heart	ENSONIG00000007281	atad2 (1 of many)	GL831158.1:4054192-4069706	13.6257	3.8434	-1.82587	-4.28947	5e-05	0.00120719	yes
Heart	ENSONIG00000007288	csnk1db	GL831279.1:1736185-1744736	55.4534	89.4737	0.690188	1.81737	0.0017	0.0205593	yes
Heart	ENSONIG00000007294	ZADH2	GL831158.1:4663668-4667095	77.0589	43.068	-0.839346	-2.13446	0.00015	0.00313157	yes
Heart	ENSONIG00000007298	znf236	GL831158.1:4901650-4947330	0.681861	1.4756	1.11376	1.75934	0.00315	0.0311841	yes
Heart	ENSONIG00000007330	gtpbp6	GL831251.1:1375279-1385668	1.54358	4.80687	1.63882	2.38745	5e-05	0.00120719	yes
Heart	ENSONIG00000007332	nit2	GL831251.1:1392091-1396846	15.7218	31.77	1.0149	2.28739	5e-05	0.00120719	yes
Heart	ENSONIG00000007337	aars2	GL831756.1:131295-145592	5.43961	10.9348	1.00735	2.21866	5e-05	0.00120719	yes
Heart	ENSONIG00000007371	HOMER1 (1 of many)	GL831444.1:510888-532738	1.01937	4.28908	2.07299	3.3428	5e-05	0.00120719	yes
Heart	ENSONIG00000007376	JMY (1 of many)	GL831444.1:532853-562489	4.92346	1.92951	-1.35144	-2.97436	5e-05	0.00120719	yes
Heart	ENSONIG00000007400	-	GL831577.1:166990-171501	4.81246	12.3374	1.35819	2.41931	5e-05	0.00120719	yes
Heart	ENSONIG00000007416	col27a1a	GL831236.1:392746-463498	1.57459	3.31914	1.07583	2.31406	5e-05	0.00120719	yes
Heart	ENSONIG00000007422	guca1d	GL831251.1:1666880-1673714	3.157	0.454271	-2.79693	-3.45746	5e-05	0.00120719	yes
Heart	ENSONIG00000007454	notch1a	GL831236.1:582935-606856	13.3447	29.0938	1.12444	3.0722	5e-05	0.00120719	yes
Heart	ENSONIG00000007487	-	GL831231.1:1977512-1983093	0.469921	1.50166	1.67607	1.95706	0.0025	0.0265927	yes
Heart	ENSONIG00000007497	ptgs1 (1 of many)	GL831236.1:660897-672794	28.6635	55.1197	0.943354	2.52725	5e-05	0.00120719	yes
Heart	ENSONIG00000007515	-	GL831543.1:266055-292465	2.49788	0.803495	-1.63634	-2.0005	0.001	0.013684	yes
Heart	ENSONIG00000007541	zgc:100906	GL831159.1:2506-13565	4.32573	8.66656	1.00252	1.74953	0.0037	0.0347092	yes
Heart	ENSONIG00000007546	RBPMS	GL831221.1:255715-269289	1317.81	700.762	-0.911143	-2.52438	5e-05	0.00120719	yes
Heart	ENSONIG00000007549	ing3	GL831201.1:1302686-1310179	59.1903	33.0573	-0.840391	-2.15055	0.00025	0.00474011	yes
Heart	ENSONIG00000007555	cped1	GL831201.1:1313580-1332857	17.3719	11.0742	-0.649555	-1.62561	0.0054	0.045448	yes
Heart	ENSONIG00000007588	PTPRD	GL831221.1:1804369-1875635	9.91615	16.9602	0.774301	2.01885	0.00055	0.0087066	yes
Heart	ENSONIG00000007590	stmn1a	GL831159.1:1122284-1122914	69.7055	148.634	1.09242	2.42961	5e-05	0.00120719	yes
Heart	ENSONIG00000007599	plpp1a	GL831236.1:1180536-1192414	37.2922	63.6231	0.770675	1.89273	0.00125	0.0161969	yes
Heart	ENSONIG00000007608	GNG10	GL831236.1:1239474-1240526	984.563	2289.86	1.2177	1.92581	0.0018	0.0214023	yes
Heart	ENSONIG00000007616	-	GL831236.1:1376704-1401480	182.224	88.9943	-1.03393	-2.84125	5e-05	0.00120719	yes
Heart	ENSONIG00000007625	tpbga	GL831159.1:1787833-1789243	0.901658	4.18721	2.21534	2.0944	0.0044	0.0391942	yes
Heart	ENSONIG00000007670	arhgap24	GL831236.1:1616743-1677091	0.83506	5.01716	2.58692	3.46162	5e-05	0.00120719	yes
Heart	ENSONIG00000007684	klf2b	GL831201.1:2026691-2028651	9.52134	25.6385	1.42907	2.92026	5e-05	0.00120719	yes
Heart	ENSONIG00000007725	bxdc2	GL831236.1:2158576-2167150	31.48	16.4748	-0.934173	-1.84908	0.00155	0.0192303	yes
Heart	ENSONIG00000007749	irx4b	GL831159.1:4763340-4767479	4.37709	11.3251	1.37148	2.595	5e-05	0.00120719	yes
Heart	ENSONIG00000007799	ap2a1	GL831357.1:331344-360410	14.8421	26.9121	0.858561	2.18757	0.0003	0.00549413	yes
Heart	ENSONIG00000007800	-	GL831503.1:53070-54965	29.3593	12.0303	-1.28715	-2.4258	0.0001	0.00220427	yes
Heart	ENSONIG00000007823	trmt1l	GL831201.1:2666846-2681524	6.74711	3.07465	-1.13385	-2.12215	0.0006	0.00926858	yes
Heart	ENSONIG00000007844	-	GL831201.1:2924428-2931199	20.2885	1.89663	-3.41915	-6.47128	5e-05	0.00120719	yes
Heart	ENSONIG00000007846	-	GL831201.1:2934669-2955721	20.7456	0.502174	-5.36847	-7.06676	5e-05	0.00120719	yes
Heart	ENSONIG00000007847	mast2	GL831201.1:2960858-3102334	5.29386	3.16775	-0.74086	-1.72695	0.0033	0.0322176	yes
Heart	ENSONIG00000007859	-	GL831294.1:1253725-1263983	41.4067	15.8287	-1.38733	-2.78004	5e-05	0.00120719	yes
Heart	ENSONIG00000007899	lzts2b	GL831265.1:111452-167521	4.91007	1.77388	-1.46884	-3.16498	5e-05	0.00120719	yes
Heart	ENSONIG00000007937	PER2 (1 of many)	GL831570.1:133876-154531	1.71002	0.825302	-1.05102	-1.91851	0.00095	0.013229	yes
Heart	ENSONIG00000007959	ano10a	GL831461.1:189272-208780	6.34724	12.9558	1.0294	2.16849	0.00035	0.00618211	yes
Heart	ENSONIG00000007963	sgca	GL831265.1:624105-630482	12.8283	28.8101	1.16724	2.99938	5e-05	0.00120719	yes
Heart	ENSONIG00000007964	si:dkey-54n8.2	GL831505.1:4069-9888	3.19246	7.95153	1.31657	2.26129	0.0001	0.00220427	yes
Heart	ENSONIG00000007966	PPP1R9B (1 of many)	GL831265.1:633081-653037	7.11019	16.2414	1.19172	2.74954	5e-05	0.00120719	yes
Heart	ENSONIG00000007969	ankrd13b	GL831505.1:52981-73538	4.06261	12.7431	1.64923	3.13923	5e-05	0.00120719	yes
Heart	ENSONIG00000008008	gltscr1l	GL831265.1:1954441-1958961	4.33358	1.95499	-1.1484	-1.79362	0.0026	0.0273959	yes
Heart	ENSONIG00000008028	-	GL832049.1:10975-24526	0	0.800935	inf	#NAME?	5e-05	0.00120719	yes
Heart	ENSONIG00000008057	-	GL831154.1:320390-322307	6.24035	1.32483	-2.23582	-3.11549	5e-05	0.00120719	yes
Heart	ENSONIG00000008066	pmpcb	GL831452.1:50818-66485	14.6855	24.016	0.709602	1.66541	0.0044	0.0391942	yes
Heart	ENSONIG00000008068	ARID1B (1 of many)	GL831177.1:2053013-2221938	3.49853	1.9995	-0.807108	-1.77852	0.00265	0.0278136	yes
Heart	ENSONIG00000008073	arhgef10	GL831177.1:2263751-2303474	6.25757	12.5374	1.00256	2.4868	5e-05	0.00120719	yes
Heart	ENSONIG00000008108	filip1a	GL831177.1:2669451-2689621	19.91	7.04119	-1.4996	-3.78929	5e-05	0.00120719	yes
Heart	ENSONIG00000008109	tfb1m	GL831177.1:2697063-2718515	5.31018	11.3795	1.09961	1.76135	0.0031	0.0308712	yes
Heart	ENSONIG00000008116	phkg1a	GL831447.1:10760-19653	1.97061	12.48	2.66291	5.53082	5e-05	0.00120719	yes
Heart	ENSONIG00000008121	psme1	GL831564.1:296625-300147	224.806	138.447	-0.699348	-1.85644	0.00145	0.0182255	yes
Heart	ENSONIG00000008124	-	GL831177.1:2832260-2862847	5.15885	3.03231	-0.766632	-1.62302	0.00495	0.0427323	yes
Heart	ENSONIG00000008173	vtna	GL831447.1:501317-515049	2.61173	4.82013	0.884068	1.66434	0.0044	0.0391942	yes
Heart	ENSONIG00000008195	chrnd	GL831336.1:246982-293744	12.5008	2.32569	-2.42629	-2.7866	0.0001	0.00220427	yes
Heart	ENSONIG00000008196	SMARCA4 (1 of many)	GL831154.1:1010540-1027152	16.7799	10.6419	-0.656975	-1.74189	0.00275	0.0285728	yes
Heart	ENSONIG00000008201	zgc:154055	GL831177.1:3432536-3440139	44.3385	28.137	-0.656088	-1.67973	0.0031	0.0308712	yes
Heart	ENSONIG00000008212	rps6ka3a	GL831336.1:431118-499821	3.49173	7.51246	1.10534	2.65686	5e-05	0.00120719	yes
Heart	ENSONIG00000008215	rsrp1	GL831177.1:3664270-3665574	87.8122	222.983	1.34444	3.58358	5e-05	0.00120719	yes
Heart	ENSONIG00000008221	spc24	GL831154.1:1056286-1060660	4.08296	1.45133	-1.49224	-1.67807	0.0058	0.0475621	yes
Heart	ENSONIG00000008224	acot9.2	GL831336.1:510141-522335	11.8321	21.9642	0.892452	1.9144	0.001	0.013684	yes
Heart	ENSONIG00000008226	ankrd54	GL831154.1:1155866-1159689	9.50296	19.1243	1.00896	1.8772	0.0023	0.0251427	yes
Heart	ENSONIG00000008231	sat1b	GL831336.1:524508-527614	106.366	66.2794	-0.682406	-1.7776	0.0023	0.0251427	yes
Heart	ENSONIG00000008232	hmox1a	GL831154.1:1171757-1178740	2.97972	1.10046	-1.43707	-2.01506	0.0019	0.0221211	yes
Heart	ENSONIG00000008236	gcat	GL831154.1:1180527-1185267	3.8832	8.58645	1.14481	1.90667	0.0016	0.0196509	yes
Heart	ENSONIG00000008241	tom1	GL831154.1:1185312-1194086	8.51322	2.9097	-1.54884	-2.86368	5e-05	0.00120719	yes
Heart	ENSONIG00000008246	marcksl1a	GL831177.1:4101613-4106311	30.6483	48.8237	0.671776	1.80355	0.00225	0.0247777	yes
Heart	ENSONIG00000008249	PIK3R5 (1 of many)	GL831154.1:1226892-1237148	5.04217	2.23754	-1.17213	-2.19269	0.0004	0.00684898	yes
Heart	ENSONIG00000008251	ppp1r13ba	GL831177.1:4149452-4189264	20.168	39.3804	0.965412	2.56011	5e-05	0.00120719	yes
Heart	ENSONIG00000008253	-	GL831336.1:618936-628587	1.12067	3.92947	1.80997	2.30139	0.00035	0.00618211	yes
Heart	ENSONIG00000008258	sdsl	GL831177.1:4192928-4195868	14.957	26.8114	0.842025	1.74819	0.0019	0.0221211	yes
Heart	ENSONIG00000008265	kpna2	GL831154.1:1496732-1499620	9.0867	3.52179	-1.36745	-2.28728	0.00015	0.00313157	yes
Heart	ENSONIG00000008284	-	GL831633.1:178338-181102	0	2.81113	inf	#NAME?	5e-05	0.00120719	yes
Heart	ENSONIG00000008290	EVPL (1 of many)	GL831154.1:1574397-1589102	0.0988915	1.0813	3.45078	3.19624	0.0001	0.00220427	yes
Heart	ENSONIG00000008301	si:ch211-87j1.4	GL831160.1:494862-497924	1.76627	0.181745	-3.28072	-2.61096	0.00335	0.0325401	yes
Heart	ENSONIG00000008309	-	GL831754.1:110208-111705	0.864016	0	#NAME?	#NAME?	5e-05	0.00120719	yes
Heart	ENSONIG00000008310	ehmt1a	GL832075.1:380-24096	18.3942	11.3717	-0.693802	-1.76564	0.0018	0.0214023	yes
Heart	ENSONIG00000008324	rsl24d1	GL831160.1:603566-607983	128.675	225.1	0.806827	1.95373	0.00105	0.0140952	yes
Heart	ENSONIG00000008335	mgp	GL831154.1:1704310-1705973	34.1423	69.6737	1.02905	2.30306	5e-05	0.00120719	yes
Heart	ENSONIG00000008349	tm4sf18	GL831476.1:249180-255360	50.3055	150.998	1.58574	3.65669	5e-05	0.00120719	yes
Heart	ENSONIG00000008375	srebf2	GL831154.1:2169989-2183853	4.54628	7.48398	0.71912	1.6746	0.0028	0.0289132	yes
Heart	ENSONIG00000008377	p4ha2	GL831184.1:206341-239622	26.392	47.018	0.833113	1.86132	0.00165	0.0200812	yes
Heart	ENSONIG00000008395	mccc1	GL831476.1:464761-489259	15.2366	26.4221	0.794202	1.95473	0.0004	0.00684898	yes
Heart	ENSONIG00000008402	DDX17 (1 of many)	GL831154.1:2359376-2366042	4.26913	13.9997	1.71338	3.2658	5e-05	0.00120719	yes
Heart	ENSONIG00000008434	edc3	GL831160.1:1108447-1114382	0.380641	1.0764	1.49972	1.8535	0.0025	0.0265927	yes
Heart	ENSONIG00000008450	cbx7a	GL831154.1:2813004-2819124	69.2838	28.5626	-1.27839	-3.47825	5e-05	0.00120719	yes
Heart	ENSONIG00000008464	rbx1	GL831154.1:2891231-2894509	68.6176	43.3379	-0.66295	-1.58897	0.0048	0.0417056	yes
Heart	ENSONIG00000008471	FGF1 (1 of many)	GL831184.1:1389460-1393951	0.896005	3.42262	1.93352	2.54975	0.00035	0.00618211	yes
Heart	ENSONIG00000008480	tefb	GL831154.1:2938052-2941408	41.5148	13.0852	-1.66569	-3.46155	5e-05	0.00120719	yes
Heart	ENSONIG00000008483	NR3C1 (1 of many)	GL831184.1:1493771-1551621	3.6825	7.69041	1.06238	2.1955	0.0003	0.00549413	yes
Heart	ENSONIG00000008491	shmt1	GL831154.1:3030865-3035335	5.01499	2.0608	-1.28305	-1.80013	0.00305	0.0306461	yes
Heart	ENSONIG00000008504	FARP1 (1 of many)	GL831187.1:308246-367537	1.34096	0.567568	-1.2404	-1.70409	0.00455	0.0401309	yes
Heart	ENSONIG00000008507	AEBP2	GL831160.1:1723670-1746979	27.8876	9.61423	-1.53638	-4.00029	5e-05	0.00120719	yes
Heart	ENSONIG00000008511	rnf216	GL831154.1:3201433-3220982	22.3879	8.79084	-1.34865	-3.25313	5e-05	0.00120719	yes
Heart	ENSONIG00000008523	hbp1	GL831160.1:1977831-1986804	46.4994	24.3696	-0.932129	-2.14073	0.00035	0.00618211	yes
Heart	ENSONIG00000008535	c1qtnf6a	GL831154.1:3347213-3349015	18.023	36.1756	1.00518	2.01033	0.00105	0.0140952	yes
Heart	ENSONIG00000008536	-	GL831154.1:3358589-3365927	2.33594	4.22981	0.856591	1.6192	0.0051	0.0435789	yes
Heart	ENSONIG00000008537	nt5dc3	GL831160.1:2007993-2015828	14.1654	5.83991	-1.27835	-2.50097	5e-05	0.00120719	yes
Heart	ENSONIG00000008551	ino80da	GL831187.1:472650-479397	7.44092	4.67581	-0.670266	-1.62863	0.00385	0.0357664	yes
Heart	ENSONIG00000008552	atf4b	GL831154.1:3457311-3469827	95.0062	46.9092	-1.01815	-2.8232	5e-05	0.00120719	yes
Heart	ENSONIG00000008559	adam23a	GL831187.1:482075-520249	46.5138	128.449	1.46547	2.30221	0.0004	0.00684898	yes
Heart	ENSONIG00000008600	agps	GL831187.1:656214-683299	4.52255	8.35144	0.88489	1.69085	0.00455	0.0401309	yes
Heart	ENSONIG00000008608	rbm8a	GL831154.1:4400277-4405392	237.659	152.921	-0.636102	-1.7469	0.0031	0.0308712	yes
Heart	ENSONIG00000008624	celf2 (1 of many)	GL831160.1:2338669-2363966	4.00759	2.0169	-0.990598	-1.64491	0.00505	0.0433171	yes
Heart	ENSONIG00000008665	zgc:101560	GL831160.1:2611045-2615563	1206.94	690.345	-0.805961	-2.12833	0.00025	0.00474011	yes
Heart	ENSONIG00000008675	tpst1l	GL831184.1:3143284-3151115	19.6938	11.1064	-0.826351	-1.63538	0.00555	0.0463617	yes
Heart	ENSONIG00000008708	usp48	GL831533.1:23861-51928	6.97486	3.60517	-0.952098	-2.08072	0.0005	0.00812591	yes
Heart	ENSONIG00000008712	prickle1a	GL831160.1:3042322-3065617	3.37242	1.27345	-1.40504	-2.2072	0.0011	0.0146638	yes
Heart	ENSONIG00000008716	zbtb40	GL831533.1:54499-64682	1.74981	4.50789	1.36526	2.4355	5e-05	0.00120719	yes
Heart	ENSONIG00000008720	sypl2a	GL831533.1:92036-110273	9.54661	19.2854	1.01445	1.65576	0.0056	0.0466053	yes
Heart	ENSONIG00000008724	cluhb	GL831184.1:3461806-3475136	3.98733	7.66646	0.943136	2.10993	0.0005	0.00812591	yes
Heart	ENSONIG00000008755	abhd11	GL831184.1:3627288-3635175	6.80981	4.0059	-0.765489	-1.60373	0.0048	0.0417056	yes
Heart	ENSONIG00000008770	plin2	GL831490.1:423170-429914	91.8143	42.1681	-1.12257	-2.45339	5e-05	0.00120719	yes
Heart	ENSONIG00000008772	nuak1b	GL831160.1:3427600-3444866	2.24039	6.34846	1.50265	3.26884	5e-05	0.00120719	yes
Heart	ENSONIG00000008776	ssb	GL831187.1:1647923-1658420	9.42645	4.94769	-0.92996	-1.90556	0.00135	0.0172759	yes
Heart	ENSONIG00000008797	clocka	GL831245.1:70599-85642	8.85937	4.28509	-1.04788	-2.53245	5e-05	0.00120719	yes
Heart	ENSONIG00000008812	srpk2	GL831160.1:3960713-4005324	2.41196	5.31088	1.13875	1.90656	0.00135	0.0172759	yes
Heart	ENSONIG00000008848	CSRNP3 (1 of many)	GL831187.1:1988126-2009975	0.43615	1.73127	1.98893	2.08	0.00295	0.0299326	yes
Heart	ENSONIG00000008886	SYDE2	GL831248.1:1554259-1588715	20.2301	10.2987	-0.974047	-2.35521	5e-05	0.00120719	yes
Heart	ENSONIG00000008924	slkb	GL831290.1:51470-70228	13.5128	21.8074	0.690492	1.78915	0.0017	0.0205593	yes
Heart	ENSONIG00000008928	sh3pxd2aa	GL831290.1:113381-173008	2.32554	4.52962	0.961823	1.80047	0.0023	0.0251427	yes
Heart	ENSONIG00000008945	TANC1	GL831187.1:2513615-2642812	24.7889	15.3348	-0.692885	-1.87433	0.00125	0.0161969	yes
Heart	ENSONIG00000008950	fkbp2	GL831248.1:2329096-2334219	4.68981	8.41893	0.844108	1.61646	0.0059	0.0482348	yes
Heart	ENSONIG00000008975	GALNT5	GL831187.1:2830222-2838368	3.63916	1.87218	-0.958888	-2.01017	0.0009	0.0126774	yes
Heart	ENSONIG00000008984	-	GL831396.1:279552-282149	6.34824	2.35591	-1.43007	-1.79203	0.0034	0.032883	yes
Heart	ENSONIG00000009012	MLLT6	GL831290.1:1777128-1809540	9.83379	6.24835	-0.654271	-1.70268	0.0037	0.0347092	yes
Heart	ENSONIG00000009027	2019-03-06	GL831332.1:37634-57491	10.1819	4.8404	-1.07281	-2.64291	5e-05	0.00120719	yes
Heart	ENSONIG00000009092	FAM126B	GL831187.1:3683561-3707923	3.51859	1.73272	-1.02196	-2.0552	0.0006	0.00926858	yes
Heart	ENSONIG00000009093	NUDT16	GL831205.1:278985-283971	7.46225	13.5059	0.855904	1.71186	0.0026	0.0273959	yes
Heart	ENSONIG00000009108	rgn	GL831846.1:15858-46090	3.9123	8.80892	1.17095	2.67155	5e-05	0.00120719	yes
Heart	ENSONIG00000009122	krt18	GL831205.1:487559-494420	60.2084	34.5151	-0.802737	-2.13894	0.0003	0.00549413	yes
Heart	ENSONIG00000009124	-	GL831744.1:133028-151779	0.291313	1.24934	2.10052	1.81009	0.0057	0.0470583	yes
Heart	ENSONIG00000009137	krt5	GL831205.1:576454-581169	0.80525	4.33428	2.42828	3.17287	5e-05	0.00120719	yes
Heart	ENSONIG00000009147	plxnb1a	GL831205.1:664337-732177	1.03388	0.415327	-1.31574	-1.90655	0.0026	0.0273959	yes
Heart	ENSONIG00000009163	cdk1	GL831300.1:1307859-1321160	8.43394	2.71878	-1.63325	-2.98427	5e-05	0.00120719	yes
Heart	ENSONIG00000009164	klf15	GL831205.1:925015-937737	1.40741	2.75925	0.97124	1.86486	0.0021	0.0236894	yes
Heart	ENSONIG00000009173	-	GL831134.1:501726-506525	30.9088	49.2144	0.67106	1.80006	0.0014	0.0177131	yes
Heart	ENSONIG00000009199	yes1	GL831134.1:790888-829293	2.26981	2.33635	0.0416864	0.0872046	0.8772	0.947043	no
Heart	ENSONIG00000009200	vdra	GL831205.1:1989782-2051012	0.721008	2.67933	1.89378	1.91641	0.0028	0.0289132	yes
Heart	ENSONIG00000009203	-	GL831205.1:2076317-2107252	13.3971	28.0264	1.06486	1.64218	0.00285	0.0292495	yes
Heart	ENSONIG00000009206	itga2b	GL831151.1:240985-276375	5.58365	14.2436	1.35104	3.05493	5e-05	0.00120719	yes
Heart	ENSONIG00000009207	emilin2a	GL831134.1:992316-1008715	14.8224	25.5051	0.783009	2.00275	0.0007	0.0104992	yes
Heart	ENSONIG00000009224	itga3a	GL831151.1:347704-369819	2.05202	18.2011	3.14891	6.36585	5e-05	0.00120719	yes
Heart	ENSONIG00000009228	-	GL831208.1:82043-86336	10.6162	5.24689	-1.01673	-2.14181	0.00035	0.00618211	yes
Heart	ENSONIG00000009231	polr2a	GL831208.1:106747-119624	24.5523	14.4367	-0.766117	-2.11075	0.0004	0.00684898	yes
Heart	ENSONIG00000009238	RDM1	GL831151.1:380393-390715	0.998026	2.6699	1.41963	2.04738	0.0015	0.0186964	yes
Heart	ENSONIG00000009246	viml	GL831134.1:1177049-1181757	1.30979	6.81062	2.37845	2.90685	5e-05	0.00120719	yes
Heart	ENSONIG00000009265	mapk13	GL831205.1:2539095-2550575	22.2545	11.8522	-0.908948	-2.21746	5e-05	0.00120719	yes
Heart	ENSONIG00000009276	tbc1d19	GL831208.1:1893207-1920236	5.91057	2.5246	-1.22724	-1.89593	0.00225	0.0247777	yes
Heart	ENSONIG00000009283	nr1d1	GL831151.1:920525-926627	5.47772	9.64219	0.815786	1.59195	0.00545	0.0458114	yes
Heart	ENSONIG00000009292	chd3	GL831208.1:2087716-2143542	4.86111	9.8061	1.01239	2.60421	5e-05	0.00120719	yes
Heart	ENSONIG00000009296	-	GL831151.1:1069438-1072780	2.51471	19.1215	2.92673	4.3863	5e-05	0.00120719	yes
Heart	ENSONIG00000009300	-	GL831151.1:1078433-1081294	0.897067	7.19848	3.0044	3.18019	5e-05	0.00120719	yes
Heart	ENSONIG00000009333	med15	GL831151.1:1274233-1291431	31.061	16.0672	-0.950986	-1.86205	0.0018	0.0214023	yes
Heart	ENSONIG00000009341	-	GL831151.1:1361865-1364863	3.26433	7.06421	1.11374	1.82539	0.0024	0.0258568	yes
Heart	ENSONIG00000009345	-	GL831208.1:2514874-2518010	0	1.31176	inf	#NAME?	0.00435	0.0389556	yes
Heart	ENSONIG00000009362	mvp	GL831151.1:1712656-1723015	22.6074	35.4053	0.647171	1.66412	0.00365	0.0343843	yes
Heart	ENSONIG00000009388	atxn2l	GL831151.1:1918344-1927183	10.9667	6.55091	-0.743367	-1.69556	0.00325	0.0318918	yes
Heart	ENSONIG00000009397	senp7b	GL831406.1:335464-356734	9.53151	5.18434	-0.878544	-2.02083	0.0006	0.00926858	yes
Heart	ENSONIG00000009408	mib1	GL831134.1:2535941-2590676	10.2891	16.4456	0.676585	1.67861	0.0032	0.0314933	yes
Heart	ENSONIG00000009410	abhd3	GL831134.1:2593519-2612716	1.00929	2.73662	1.43906	2.41505	0.0002	0.0039893	yes
Heart	ENSONIG00000009412	JMJD8	GL831151.1:2077078-2085927	1.49868	3.36002	1.16478	1.66671	0.002	0.0228494	yes
Heart	ENSONIG00000009416	amdhd2	GL831151.1:2108799-2116578	20.8761	9.79356	-1.09195	-2.0067	0.00075	0.0110637	yes
Heart	ENSONIG00000009429	eif1b	GL831151.1:2200638-2204057	498.127	309.278	-0.687607	-1.92509	0.0008	0.0116225	yes
Heart	ENSONIG00000009445	anapc2	GL831151.1:2697298-2703756	7.8671	4.30159	-0.870963	-1.72449	0.00425	0.0383414	yes
Heart	ENSONIG00000009446	aqp1a.1	GL831134.1:2730297-2732564	9.34611	18.3227	0.971194	1.91229	0.00125	0.0161969	yes
Heart	ENSONIG00000009451	kat8	GL831151.1:2717990-2722914	36.1043	20.6543	-0.805726	-1.95735	0.00085	0.0121646	yes
Heart	ENSONIG00000009455	abcc2	GL831145.1:97687-117192	3.21803	7.67204	1.25343	2.77265	5e-05	0.00120719	yes
Heart	ENSONIG00000009465	pigq	GL831151.1:2847824-2860504	1.72633	3.87095	1.16498	2.20911	0.0003	0.00549413	yes
Heart	ENSONIG00000009476	usp28	GL831273.1:185302-220374	130.914	83.5702	-0.647561	-1.82146	0.00165	0.0200812	yes
Heart	ENSONIG00000009482	wnt9a	GL831134.1:3102088-3122941	0.6033	1.74649	1.53351	2.2659	0.0007	0.0104992	yes
Heart	ENSONIG00000009500	abcb8	GL831134.1:3262247-3270618	0.915998	2.14233	1.22577	1.78981	0.0035	0.0334644	yes
Heart	ENSONIG00000009503	sc5d	GL831273.1:1277706-1279318	3.16584	9.35167	1.56263	2.09919	0.0009	0.0126774	yes
Heart	ENSONIG00000009508	tecta	GL831273.1:1315527-1343955	0.934381	1.65039	0.820729	1.62744	0.0055	0.0460874	yes
Heart	ENSONIG00000009510	mgea5	GL831145.1:394306-408216	26.9664	14.535	-0.891637	-2.29472	0.0004	0.00684898	yes
Heart	ENSONIG00000009526	UBTD1 (1 of many)	GL831145.1:466389-475607	3.92421	9.34086	1.25115	1.84683	0.00205	0.023223	yes
Heart	ENSONIG00000009533	pcmtd1	GL831134.1:3622128-3640026	9.23276	3.87749	-1.25164	-2.70643	5e-05	0.00120719	yes
Heart	ENSONIG00000009534	suz12a	GL831151.1:3103490-3140477	76.8558	37.7661	-1.02506	-2.63565	5e-05	0.00120719	yes
Heart	ENSONIG00000009537	antxr1d	GL831145.1:488069-509419	5.8759	10.462	0.832279	1.8798	0.00145	0.0182255	yes
Heart	ENSONIG00000009561	mmd	GL831151.1:4063580-4070254	8.19176	14.5411	0.827889	1.96508	0.0004	0.00684898	yes
Heart	ENSONIG00000009578	vstm4a	GL831145.1:652683-659211	2.77268	6.3264	1.19011	1.66703	0.00445	0.0395608	yes
Heart	ENSONIG00000009606	adam8a	GL831145.1:870315-877361	3.67764	6.93711	0.915556	1.81553	0.00205	0.023223	yes
Heart	ENSONIG00000009635	mylk4a	GL831134.1:4306782-4315458	19.627	41.8078	1.09093	2.79708	5e-05	0.00120719	yes
Heart	ENSONIG00000009671	acp5b	GL831383.1:786403-789768	30.9036	17.0458	-0.858358	-1.81766	0.00205	0.023223	yes
Heart	ENSONIG00000009676	gsta	GL831145.1:1065240-1066605	27.0823	49.8889	0.881369	1.77773	0.00215	0.0240915	yes
Heart	ENSONIG00000009682	-	GL831151.1:4641959-4653975	14.5163	29.2646	1.01148	2.41044	5e-05	0.00120719	yes
Heart	ENSONIG00000009688	-	GL831151.1:4657787-4682610	1.84987	7.89143	2.09286	3.97918	5e-05	0.00120719	yes
Heart	ENSONIG00000009732	COL21A1	GL831145.1:1362888-1408900	1.99528	5.81088	1.54216	3.20838	5e-05	0.00120719	yes
Heart	ENSONIG00000009735	-	GL831151.1:5341948-5356269	30.2056	18.8696	-0.678748	-1.77968	0.00245	0.0262062	yes
Heart	ENSONIG00000009743	OSBPL1A (1 of many)	GL831134.1:5355588-5378694	0.870515	2.30856	1.40705	1.91875	0.00285	0.0292495	yes
Heart	ENSONIG00000009751	LAMA3	GL831134.1:5393217-5452168	4.36727	2.36238	-0.886492	-2.17106	0.00025	0.00474011	yes
Heart	ENSONIG00000009767	prkag2b	GL831134.1:5501726-5527501	26.0111	14.3094	-0.862162	-2.13744	0.0003	0.00549413	yes
Heart	ENSONIG00000009768	nucb1	GL831151.1:5544046-5549765	124.951	65.1257	-0.940061	-2.60224	5e-05	0.00120719	yes
Heart	ENSONIG00000009777	akt1s1	GL831151.1:5572500-5590480	105.456	205.952	0.965671	2.62873	5e-05	0.00120719	yes
Heart	ENSONIG00000009783	arhgap21b	GL831134.1:5738751-5763044	3.14998	1.5364	-1.03579	-1.99718	0.00085	0.0121646	yes
Heart	ENSONIG00000009786	FRMD1	GL831145.1:2224740-2230867	5.96283	10.8229	0.860022	1.68141	0.00505	0.0433171	yes
Heart	ENSONIG00000009787	creld2	GL831168.1:424126-429774	3.32332	7.96903	1.26178	1.82077	0.0033	0.0322176	yes
Heart	ENSONIG00000009808	gramd4a	GL831168.1:1320230-1372486	11.7265	7.14242	-0.715293	-1.84328	0.00155	0.0192303	yes
Heart	ENSONIG00000009813	celsr1a	GL831168.1:1385594-1482951	4.55184	2.54354	-0.839611	-1.96806	0.00045	0.0075041	yes
Heart	ENSONIG00000009830	erlec1	GL831145.1:2496313-2500925	10.1248	17.557	0.79415	1.70415	0.00345	0.0331279	yes
Heart	ENSONIG00000009838	zgc:162613	GL831151.1:6205186-6210059	3.94325	7.85572	0.994359	1.76394	0.00265	0.0278136	yes
Heart	ENSONIG00000009841	KIF21A (1 of many)	GL831168.1:1633776-1677934	3.77516	6.05328	0.681178	1.61027	0.00555	0.0463617	yes
Heart	ENSONIG00000009846	ABCD2	GL831168.1:1684351-1704162	2.39938	1.31302	-0.869775	-1.60261	0.00575	0.0472966	yes
Heart	ENSONIG00000009876	etnk1	GL831168.1:1912232-1923694	31.4842	61.7791	0.972492	2.39309	5e-05	0.00120719	yes
Heart	ENSONIG00000009881	FBLN7	GL831145.1:3315304-3326782	3.53177	7.7462	1.1331	1.72696	0.00315	0.0311841	yes
Heart	ENSONIG00000009883	mertka	GL831145.1:3343367-3359208	7.70999	4.04098	-0.932024	-2.09617	0.0006	0.00926858	yes
Heart	ENSONIG00000009895	-	GL831554.1:241193-338072	2.46951	4.68896	0.925042	1.6121	0.00505	0.0433171	yes
Heart	ENSONIG00000009908	pde10a	GL831145.1:3493445-3538825	3.68683	8.54054	1.21195	2.9252	5e-05	0.00120719	yes
Heart	ENSONIG00000009913	ptprb	GL831433.1:147144-181722	56.8704	112.186	0.980148	2.72385	5e-05	0.00120719	yes
Heart	ENSONIG00000009927	slc29a3	GL831145.1:3703068-3707614	6.49697	2.69668	-1.26858	-2.05724	0.0009	0.0126774	yes
Heart	ENSONIG00000009935	-	GL831433.1:326399-336830	1.34984	8.37564	2.63341	3.85398	5e-05	0.00120719	yes
Heart	ENSONIG00000009942	rpap3	GL831168.1:2497609-2504748	11.0333	6.79282	-0.699787	-1.58376	0.0062	0.049778	yes
Heart	ENSONIG00000009982	-	GL831168.1:3286540-3312379	6.09431	3.36879	-0.855231	-1.80621	0.0019	0.0221211	yes
Heart	ENSONIG00000009995	ivns1abpa	GL831168.1:3756393-3762357	239.001	437.211	0.871314	2.45175	5e-05	0.00120719	yes
Heart	ENSONIG00000009997	hmcn1	GL831168.1:3790996-3879503	8.25503	5.25604	-0.651296	-1.77635	0.0015	0.0186964	yes
Heart	ENSONIG00000010040	lrba	GL831212.1:1022665-1195539	4.66903	8.74229	0.904888	2.2641	0.0001	0.00220427	yes
Heart	ENSONIG00000010044	acsbg2	GL831168.1:4096865-4106598	9.81752	17.0408	0.795564	2.05363	0.0003	0.00549413	yes
Heart	ENSONIG00000010104	nr2f6b	GL831168.1:4356659-4362366	11.3254	4.35091	-1.38017	-2.31108	0.0001	0.00220427	yes
Heart	ENSONIG00000010107	lap3	GL831212.1:1791190-1797225	6.8024	15.6945	1.20614	2.67583	0.00015	0.00313157	yes
Heart	ENSONIG00000010111	vsg1	GL831168.1:4400506-4408049	40.417	69.8509	0.789316	1.62133	0.0053	0.0448878	yes
Heart	ENSONIG00000010120	msmo1	GL831212.1:1818711-1824772	2.93264	8.16681	1.47757	1.92754	0.0022	0.0244679	yes
Heart	ENSONIG00000010137	PRKAB2	GL831134.1:8828839-8831076	24.8139	12.2091	-1.0232	-1.90982	0.00125	0.0161969	yes
Heart	ENSONIG00000010157	asah1b	GL831212.1:1993990-1999820	30.0753	16.3638	-0.878072	-2.11956	0.00025	0.00474011	yes
Heart	ENSONIG00000010161	SRF (1 of many)	GL831145.1:6063311-6085833	77.5687	34.3375	-1.17569	-3.13808	5e-05	0.00120719	yes
Heart	ENSONIG00000010162	frg1	GL831212.1:2001581-2013501	43.4502	22.2758	-0.963883	-2.04557	0.00055	0.0087066	yes
Heart	ENSONIG00000010165	fat1a	GL831212.1:2351151-2434840	12.3261	18.938	0.619565	1.73588	0.00225	0.0247777	yes
Heart	ENSONIG00000010168	mtnr1aa	GL831212.1:2447246-2485352	1.75003	0.471565	-1.89185	-2.16028	0.0011	0.0146638	yes
Heart	ENSONIG00000010169	cirbpa	GL831134.1:9074811-9075743	3226.55	844.1	-1.9345	-5.38326	5e-05	0.00120719	yes
Heart	ENSONIG00000010170	cyp4v8	GL831212.1:2635042-2641270	0.67176	2.72887	2.02228	2.60145	5e-05	0.00120719	yes
Heart	ENSONIG00000010180	pdlim3a	GL831212.1:2716961-2730994	55.1751	24.9826	-1.14309	-2.75563	0.0001	0.00220427	yes
Heart	ENSONIG00000010223	tgm2l (1 of many)	GL831185.1:405914-413069	57.1866	37.0473	-0.626308	-1.7066	0.00355	0.0337741	yes
Heart	ENSONIG00000010246	dact2	GL831145.1:6761723-6766565	0.837761	2.73034	1.70447	2.41948	0.0001	0.00220427	yes
Heart	ENSONIG00000010259	mmp15a	GL831185.1:598619-607892	27.1104	12.5387	-1.11246	-2.81272	5e-05	0.00120719	yes
Heart	ENSONIG00000010261	parp4	GL831374.1:870868-916222	11.101	6.39209	-0.796331	-2.08433	0.0002	0.0039893	yes
Heart	ENSONIG00000010270	dnajc12	GL831145.1:6891454-6895445	0.520328	1.97435	1.92389	1.77562	0.00595	0.0483199	yes
Heart	ENSONIG00000010323	slc25a18	GL831185.1:1959034-1963110	1.76136	4.98149	1.49989	1.70808	0.00615	0.049495	yes
Heart	ENSONIG00000010327	bcl2l13	GL831185.1:1975125-1991794	1.41178	3.88556	1.46061	1.81269	0.0035	0.0334644	yes
Heart	ENSONIG00000010331	pdlim1	GL831145.1:7066339-7073083	47.1111	91.8649	0.963446	2.42589	5e-05	0.00120719	yes
Heart	ENSONIG00000010350	ilf2	GL831306.1:1233724-1245657	8.91307	4.79695	-0.893806	-1.91767	0.0006	0.00926858	yes
Heart	ENSONIG00000010370	zgc:110045	GL831145.1:7394856-7402228	31.1651	7.50789	-2.05345	-4.12793	5e-05	0.00120719	yes
Heart	ENSONIG00000010375	anln	GL831306.1:1389772-1399730	1.85655	0.505357	-1.87725	-2.25714	0.00115	0.0151945	yes
Heart	ENSONIG00000010377	vwc2	GL831145.1:7405620-7432189	0.399924	2.71265	2.76191	3.05341	0.0002	0.0039893	yes
Heart	ENSONIG00000010390	cdc42ep3	GL831145.1:7618467-7619523	58.7807	20.0666	-1.55055	-3.28658	5e-05	0.00120719	yes
Heart	ENSONIG00000010414	imp4	GL831481.1:90635-97710	18.4605	9.68936	-0.929966	-1.64535	0.00595	0.0483199	yes
Heart	ENSONIG00000010449	dhfr	GL831481.1:282822-292418	2.10796	0.876736	-1.26563	-1.70679	0.0056	0.0466053	yes
Heart	ENSONIG00000010464	top3b	GL831481.1:427704-451072	5.94524	3.2043	-0.891724	-2.02983	0.00065	0.00992673	yes
Heart	ENSONIG00000010472	fnbp4	GL831185.1:3615344-3623059	30.2061	51.254	0.762826	2.07415	0.00075	0.0110637	yes
Heart	ENSONIG00000010482	ulk2	GL831270.1:1191701-1227242	7.57105	15.9413	1.0742	2.77314	5e-05	0.00120719	yes
Heart	ENSONIG00000010493	abcc8	GL831185.1:3698977-3755697	0.204054	0.856748	2.06992	2.13534	0.00185	0.0217655	yes
Heart	ENSONIG00000010497	DPP9 (1 of many)	GL831134.1:10860709-10876064	3.52824	1.89694	-0.895274	-1.65515	0.00505	0.0433171	yes
Heart	ENSONIG00000010505	srfa	GL831270.1:1296310-1299095	26.6124	13.1592	-1.01603	-2.2533	5e-05	0.00120719	yes
Heart	ENSONIG00000010517	dusp8b	GL831185.1:3830132-3862144	8.17542	23.7671	1.5396	3.41144	5e-05	0.00120719	yes
Heart	ENSONIG00000010535	SUSD2 (1 of many)	GL831281.1:17215-40975	1.38753	3.42838	1.305	1.7045	0.00335	0.0325401	yes
Heart	ENSONIG00000010536	UQCRHL	GL831134.1:11279117-11281789	1323.98	2132	0.687327	1.71754	0.00335	0.0325401	yes
Heart	ENSONIG00000010559	mtf2	GL831134.1:11538546-11546959	4.25553	1.77658	-1.26024	-1.84264	0.00295	0.0299326	yes
Heart	ENSONIG00000010564	-	GL831431.1:92513-95275	78.5963	31.0814	-1.33841	-2.02172	0.00075	0.0110637	yes
Heart	ENSONIG00000010569	vsig10	GL831281.1:575125-589265	9.10736	3.56748	-1.35213	-2.42006	0.00025	0.00474011	yes
Heart	ENSONIG00000010600	spg11	GL831139.1:718074-739697	9.01423	5.31296	-0.762689	-1.9397	0.00095	0.013229	yes
Heart	ENSONIG00000010618	agfg1b	GL831134.1:11792361-11803985	1.0393	3.41252	1.71522	2.29558	0.00035	0.00618211	yes
Heart	ENSONIG00000010655	bcl6ab	GL831134.1:11934214-11938968	13.9683	6.39502	-1.12714	-2.47237	5e-05	0.00120719	yes
Heart	ENSONIG00000010671	TTC28	GL831172.1:454702-636119	9.97253	5.82482	-0.775746	-1.96239	0.0008	0.0116225	yes
Heart	ENSONIG00000010677	-	GL831134.1:12099128-12110802	2.30059	0.859555	-1.42034	-2.33379	0.00025	0.00474011	yes
Heart	ENSONIG00000010685	eif4a2	GL831134.1:12138381-12143616	31.3514	52.4863	0.743412	1.89607	0.0007	0.0104992	yes
Heart	ENSONIG00000010689	tbl1xr1b	GL831134.1:12176827-12196946	2.90217	7.3853	1.34752	2.16345	0.0005	0.00812591	yes
Heart	ENSONIG00000010724	senp5	GL831134.1:12413427-12426574	0.307817	0.825061	1.42243	1.72931	0.00435	0.0389556	yes
Heart	ENSONIG00000010747	ago2	GL831370.1:11445-25411	1.82294	0.552727	-1.72162	-1.95863	0.00265	0.0278136	yes
Heart	ENSONIG00000010758	slc25a13	GL831370.1:94977-145995	0.280108	1.94259	2.79393	2.614	0.0004	0.00684898	yes
Heart	ENSONIG00000010773	pdk4	GL831370.1:207385-219256	127.418	208.892	0.713188	1.99709	0.00035	0.00618211	yes
Heart	ENSONIG00000010780	asb4	GL831370.1:222645-226307	0.421478	2.07375	2.29871	2.49458	0.00065	0.00992673	yes
Heart	ENSONIG00000010792	col1a2	GL831370.1:305478-323186	65.4432	111.298	0.766111	2.08573	0.0005	0.00812591	yes
Heart	ENSONIG00000010800	-	GL831338.1:140159-146780	77.1666	6.66074	-3.53422	-7.76809	5e-05	0.00120719	yes
Heart	ENSONIG00000010806	zgc:85777	GL831370.1:379049-403576	15.9733	27.3639	0.776609	2.10062	0.00035	0.00618211	yes
Heart	ENSONIG00000010850	btd (1 of many)	GL831370.1:783013-795584	1.98442	5.54569	1.48265	2.0172	0.0021	0.0236894	yes
Heart	ENSONIG00000010856	si:ch211-194m7.5	GL831139.1:3233424-3239393	16.7507	7.54845	-1.14997	-2.32294	5e-05	0.00120719	yes
Heart	ENSONIG00000010908	ANGPTL2 (1 of many)	GL831172.1:1925454-1935770	16.3367	46.6227	1.51291	4.00617	5e-05	0.00120719	yes
Heart	ENSONIG00000010910	coq9	GL831139.1:3700434-3706123	102.003	158.384	0.634811	1.72601	0.00315	0.0311841	yes
Heart	ENSONIG00000010911	hmcn2	GL831172.1:1975361-2019988	1.52694	0.271033	-2.4941	-4.41368	5e-05	0.00120719	yes
Heart	ENSONIG00000010914	polr2c	GL831139.1:3707001-3710618	52.2715	30.6411	-0.770557	-1.75374	0.00275	0.0285728	yes
Heart	ENSONIG00000010953	-	GL831482.1:403006-411773	13.4344	39.5779	1.55876	3.43365	5e-05	0.00120719	yes
Heart	ENSONIG00000010964	-	GL831139.1:4204500-4208002	2.79302	7.7329	1.46919	2.43328	0.0001	0.00220427	yes
Heart	ENSONIG00000010970	arntl1a	GL831139.1:4253444-4281124	9.30614	2.17635	-2.09627	-3.62097	5e-05	0.00120719	yes
Heart	ENSONIG00000010990	ACOT11 (1 of many)	GL831502.1:240224-250196	1.7098	4.85735	1.50634	2.15575	0.00075	0.0110637	yes
Heart	ENSONIG00000011021	KCTD9 (1 of many)	GL831172.1:2861996-2867872	11.6747	7.22017	-0.693277	-1.57401	0.00615	0.049495	yes
Heart	ENSONIG00000011031	psma3	GL831333.1:42866-52452	103.851	66.2474	-0.648576	-1.77991	0.00185	0.0217655	yes
Heart	ENSONIG00000011032	spon1b	GL831139.1:4857516-4960530	4.44453	8.63567	0.958277	1.92591	0.00085	0.0121646	yes
Heart	ENSONIG00000011033	-	GL831506.1:251400-258488	1.51421	5.30484	1.80874	2.87535	5e-05	0.00120719	yes
Heart	ENSONIG00000011036	hipk3a	GL831139.1:5194970-5216680	10.0437	6.32677	-0.666746	-1.58739	0.0061	0.0493292	yes
Heart	ENSONIG00000011039	dock5	GL831172.1:2972387-3011537	6.93156	4.15551	-0.738155	-1.85204	0.001	0.013684	yes
Heart	ENSONIG00000011050	-	GL831139.1:5400265-5414291	10.532	24.477	1.21665	2.19281	0.0003	0.00549413	yes
Heart	ENSONIG00000011057	setd3	GL831333.1:519832-541457	26.6525	16.7584	-0.669384	-1.65036	0.0035	0.0334644	yes
Heart	ENSONIG00000011067	lrrc75ba	GL831172.1:3185191-3199271	2.02877	0.82264	-1.30228	-1.86916	0.00255	0.0269749	yes
Heart	ENSONIG00000011080	srek1	GL831211.1:446437-454557	16.6191	29.9627	0.850327	1.96622	0.00045	0.0075041	yes
Heart	ENSONIG00000011082	ca5a	GL831139.1:5572018-5584012	4.25272	9.94072	1.22496	1.82571	0.0022	0.0244679	yes
Heart	ENSONIG00000011101	map1lc3b	GL831139.1:5756531-5764776	121.794	66.3567	-0.876126	-1.66922	0.0036	0.0341047	yes
Heart	ENSONIG00000011103	zbtb16b	GL831303.1:245002-264460	2.56438	4.55563	0.829041	1.78667	0.0029	0.029672	yes
Heart	ENSONIG00000011105	tnfrsfa	GL831211.1:555379-564659	8.17493	17.0094	1.05706	2.30887	5e-05	0.00120719	yes
Heart	ENSONIG00000011109	fbrsl1	GL831172.1:3596969-3612501	9.85767	5.52235	-0.835964	-1.87287	0.00125	0.0161969	yes
Heart	ENSONIG00000011142	si:dkey-12e7.4	GL831139.1:6368303-6373680	1.25465	7.25655	2.53199	2.47709	0.00185	0.0217655	yes
Heart	ENSONIG00000011144	HSPA8 (1 of many)	GL831303.1:851225-859507	42.3017	103.369	1.28901	3.40805	5e-05	0.00120719	yes
Heart	ENSONIG00000011203	fnbp1b	GL831211.1:1582625-1618340	36.8968	21.6158	-0.771412	-2.07279	0.00045	0.0075041	yes
Heart	ENSONIG00000011206	il34	GL831139.1:6660484-6689085	5.60988	2.88945	-0.957174	-2.04738	0.00105	0.0140952	yes
Heart	ENSONIG00000011227	auh (1 of many)	GL831139.1:6834738-6840781	15.2854	40.6994	1.41285	3.04675	5e-05	0.00120719	yes
Heart	ENSONIG00000011230	-	GL831259.1:1019-8453	5.03464	1.68039	-1.58309	-1.96254	0.00065	0.00992673	yes
Heart	ENSONIG00000011240	mrps2	GL831211.1:1988915-1990564	17.5623	33.96	0.951353	1.91698	0.00105	0.0140952	yes
Heart	ENSONIG00000011295	ccbl1	GL831211.1:3048800-3055967	1.30975	3.93245	1.58614	2.05639	0.00055	0.0087066	yes
Heart	ENSONIG00000011298	uap1l1	GL831139.1:7254316-7260836	16.8985	29.063	0.782288	1.9936	0.0008	0.0116225	yes
Heart	ENSONIG00000011323	-	GL831477.1:181044-183617	14.3424	2.04172	-2.81243	-4.49118	5e-05	0.00120719	yes
Heart	ENSONIG00000011354	PRDM15	GL831477.1:493539-509256	0.606033	1.68619	1.4763	1.99184	0.0016	0.0196509	yes
Heart	ENSONIG00000011415	-	GL831167.1:97745-100907	0.436064	2.04836	2.23186	2.19458	0.0032	0.0314933	yes
Heart	ENSONIG00000011422	anks1b	GL831167.1:143094-388743	1.48354	2.74881	0.889767	1.61314	0.0056	0.0466053	yes
Heart	ENSONIG00000011433	-	GL831456.1:13943-18902	1.26478	2.95514	1.22434	2.18303	0.00045	0.0075041	yes
Heart	ENSONIG00000011434	-	GL831456.1:32923-50856	18.8045	32.5665	0.792315	2.01159	0.0008	0.0116225	yes
Heart	ENSONIG00000011447	megf8	GL831458.1:329064-349567	9.20595	14.9499	0.699496	1.86682	0.00115	0.0151945	yes
Heart	ENSONIG00000011452	dcn	GL831167.1:560024-582963	61.5965	150.491	1.28875	3.63736	5e-05	0.00120719	yes
Heart	ENSONIG00000011476	adprh	GL831456.1:216574-223212	5.70268	13.8381	1.27893	2.16411	0.00035	0.00618211	yes
Heart	ENSONIG00000011481	snd1	GL831167.1:1102518-1283810	54.0565	89.0866	0.72074	1.98012	0.00035	0.00618211	yes
Heart	ENSONIG00000011490	sult1st6	GL831456.1:251389-262527	11.6179	34.8819	1.58612	3.18744	5e-05	0.00120719	yes
Heart	ENSONIG00000011498	zmiz2	GL831139.1:8613092-8646568	17.6572	9.62741	-0.875034	-2.10965	0.00035	0.00618211	yes
Heart	ENSONIG00000011513	aebp1	GL831139.1:8692412-8715162	6.77196	35.8619	2.40481	5.96426	5e-05	0.00120719	yes
Heart	ENSONIG00000011520	cacna2d1a	GL831167.1:1377039-1451527	12.7268	7.53043	-0.75706	-1.77474	0.00255	0.0269749	yes
Heart	ENSONIG00000011524	ELOB (1 of many)	GL831456.1:353506-360068	209.698	113.722	-0.8828	-1.84566	0.0018	0.0214023	yes
Heart	ENSONIG00000011571	iqsec3a	GL831167.1:1881582-1997987	6.26297	3.76534	-0.734065	-1.64018	0.00375	0.0350801	yes
Heart	ENSONIG00000011588	spdl1	GL831284.1:1604903-1614016	1.96861	0.43133	-2.19031	-2.01662	0.00425	0.0383414	yes
Heart	ENSONIG00000011604	PSMB10	GL831139.1:9291137-9310414	29.922	15.7326	-0.92745	-1.83244	0.0024	0.0258568	yes
Heart	ENSONIG00000011613	-	GL831343.1:175219-182432	56.1803	32.8332	-0.77491	-1.95696	0.00055	0.0087066	yes
Heart	ENSONIG00000011640	nrf1	GL831167.1:2946981-2964309	14.1876	4.23747	-1.74336	-3.82986	5e-05	0.00120719	yes
Heart	ENSONIG00000011654	sorbs3	GL831253.1:203914-216542	6.17673	3.57383	-0.789374	-1.66026	0.00325	0.0318918	yes
Heart	ENSONIG00000011662	cacna1c	GL831167.1:3071682-3223096	5.3364	2.53401	-1.07444	-2.39766	0.0001	0.00220427	yes
Heart	ENSONIG00000011671	tlr22 (1 of many)	GL831343.1:430133-448952	7.07067	4.31026	-0.714071	-1.60498	0.00565	0.0467605	yes
Heart	ENSONIG00000011677	adi1	GL831368.1:348821-350307	68.5987	150.616	1.13462	2.62347	5e-05	0.00120719	yes
Heart	ENSONIG00000011684	antxr1a	GL831253.1:446605-473014	6.06134	1.59006	-1.93056	-2.47004	0.0001	0.00220427	yes
Heart	ENSONIG00000011703	abce1	GL831343.1:932403-942884	48.7861	82.8578	0.764167	2.04891	0.0004	0.00684898	yes
Heart	ENSONIG00000011728	adipor2	GL831167.1:3904144-3918773	15.3252	26.9833	0.816156	2.12334	0.0002	0.0039893	yes
Heart	ENSONIG00000011734	dact1	GL831368.1:705708-715016	21.6113	9.91573	-1.12399	-2.73684	5e-05	0.00120719	yes
Heart	ENSONIG00000011746	rassf8b	GL831167.1:4216375-4237609	7.73751	3.57424	-1.11423	-2.10005	0.0006	0.00926858	yes
Heart	ENSONIG00000011747	nudt4b	GL831167.1:4267433-4281280	2.13172	0.62461	-1.77099	-2.48078	0.0003	0.00549413	yes
Heart	ENSONIG00000011760	si:dkey-13n15.2	GL831675.1:99791-110681	1.65152	3.9419	1.2551	1.94734	0.00255	0.0269749	yes
Heart	ENSONIG00000011813	arrdc3a	GL831253.1:1431478-1440006	100.903	39.6935	-1.346	-3.72572	5e-05	0.00120719	yes
Heart	ENSONIG00000011819	adora1b	GL831196.1:27981-35471	0.142012	1.43573	3.3377	3.29806	5e-05	0.00120719	yes
Heart	ENSONIG00000011883	hdac8	GL831391.1:566319-602683	3.93956	7.35439	0.90057	1.98283	0.00075	0.0110637	yes
Heart	ENSONIG00000011887	ARNTL2 (1 of many)	GL831319.1:888471-909891	1.10758	0.255677	-2.11502	-1.89127	0.0056	0.0466053	yes
Heart	ENSONIG00000011908	slc38a2	GL831319.1:1073063-1083411	9.24963	5.21376	-0.827072	-1.82899	0.002	0.0228494	yes
Heart	ENSONIG00000011929	FIGNL2	GL831196.1:520019-534075	2.36641	4.15482	0.812088	1.68514	0.00285	0.0292495	yes
Heart	ENSONIG00000011936	pomt1	GL831480.1:122107-132963	0.674464	2.38889	1.82453	2.11504	0.00215	0.0240915	yes
Heart	ENSONIG00000011941	-	GL831480.1:134634-145181	1.64446	3.94428	1.26215	2.28208	0.00025	0.00474011	yes
Heart	ENSONIG00000011944	card9	GL831480.1:150042-156052	2.03277	5.26145	1.37201	2.04798	0.00085	0.0121646	yes
Heart	ENSONIG00000011977	-	GL831507.1:424237-428521	13.1822	4.02945	-1.70994	-2.21111	0.00095	0.013229	yes
Heart	ENSONIG00000011980	-	GL831213.1:543876-559874	38.7857	80.9814	1.06207	2.79201	5e-05	0.00120719	yes
Heart	ENSONIG00000011991	naa10	GL831196.1:702964-705237	34.7253	62.6325	0.850923	1.87138	0.0017	0.0205593	yes
Heart	ENSONIG00000011995	aldh1l2	GL831213.1:799028-815222	0.302676	1.97942	2.70923	2.6537	0.00125	0.0161969	yes
Heart	ENSONIG00000012001	avpr2aa	GL831196.1:722887-740061	3.60992	5.97077	0.725952	1.71428	0.0026	0.0273959	yes
Heart	ENSONIG00000012009	pnpla3	GL831213.1:1170735-1180017	59.1923	23.8724	-1.31007	-3.26684	5e-05	0.00120719	yes
Heart	ENSONIG00000012045	DLL4 (1 of many)	GL831192.1:365840-373236	13.0624	47.1114	1.85066	4.96938	5e-05	0.00120719	yes
Heart	ENSONIG00000012060	rgs6 (1 of many)	GL831192.1:425912-466456	9.63747	24.7949	1.36332	2.84248	5e-05	0.00120719	yes
Heart	ENSONIG00000012088	ndfip2	GL831144.1:3084244-3093006	12.7327	23.8823	0.907406	1.84544	0.00165	0.0200812	yes
Heart	ENSONIG00000012126	arhgap11a	GL831192.1:864891-871584	12.0578	4.76224	-1.34025	-2.88128	5e-05	0.00120719	yes
Heart	ENSONIG00000012137	TUBA4A (1 of many)	GL831181.1:224230-233355	123.242	54.744	-1.17072	-3.25858	5e-05	0.00120719	yes
Heart	ENSONIG00000012138	gchfr	GL831192.1:1144181-1145952	112.774	292.862	1.37678	1.73996	0.00435	0.0389556	yes
Heart	ENSONIG00000012143	INF2 (1 of many)	GL831192.1:1193143-1207662	18.4764	29.4443	0.672303	1.82629	0.00185	0.0217655	yes
Heart	ENSONIG00000012146	adssl1	GL831192.1:1207685-1211697	129.209	295.04	1.1912	3.32955	5e-05	0.00120719	yes
Heart	ENSONIG00000012170	ptprnb	GL831181.1:510250-559160	3.62409	1.06228	-1.77045	-2.87842	5e-05	0.00120719	yes
Heart	ENSONIG00000012213	-	GL831196.1:1596718-1610453	3.25534	0.965364	-1.75366	-2.5816	0.00015	0.00313157	yes
Heart	ENSONIG00000012218	s100b	GL831181.1:1255477-1257062	719.423	1084.79	0.592499	1.65649	0.0044	0.0391942	yes
Heart	ENSONIG00000012226	alg11 (1 of many)	GL831144.1:7152208-7162944	1.06642	3.57886	1.74673	2.39982	0.0003	0.00549413	yes
Heart	ENSONIG00000012234	mfsd2aa	GL831192.1:1614457-1624544	15.2277	2.76142	-2.46322	-4.17797	5e-05	0.00120719	yes
Heart	ENSONIG00000012246	nt5c1ab	GL831192.1:1649074-1659079	11.3	21.4701	0.926003	2.3828	0.00015	0.00313157	yes
Heart	ENSONIG00000012250	si:dkey-188i13.9	GL831192.1:1710744-1712442	22.5894	67.7053	1.58362	2.03379	0.00105	0.0140952	yes
Heart	ENSONIG00000012256	map4k4 (1 of many)	GL831144.1:7194710-7233487	2.18375	0.807333	-1.43557	-2.50403	5e-05	0.00120719	yes
Heart	ENSONIG00000012266	mrps26	GL831192.1:1811675-1812766	13.9403	27.5033	0.980347	1.68071	0.004	0.0368285	yes
Heart	ENSONIG00000012294	mybpha	GL831196.1:2336398-2350455	2.64458	7.29334	1.46354	2.22546	0.0003	0.00549413	yes
Heart	ENSONIG00000012316	-	GL831181.1:3060631-3113857	0.355796	1.15513	1.69894	1.96908	0.0031	0.0308712	yes
Heart	ENSONIG00000012330	-	GL831256.1:224869-239266	2.80399	1.01892	-1.46043	-1.95248	0.0019	0.0221211	yes
Heart	ENSONIG00000012342	cfd	GL831192.1:2740019-2744354	7.04227	11.8363	0.749106	1.78594	0.00195	0.0225274	yes
Heart	ENSONIG00000012381	efr3a	GL831256.1:1620703-1685521	1.33461	3.73367	1.48418	2.24392	0.00025	0.00474011	yes
Heart	ENSONIG00000012399	myo10	GL831256.1:2151685-2241870	13.646	7.84555	-0.798529	-2.15374	0.00015	0.00313157	yes
Heart	ENSONIG00000012401	LRTM1	GL831196.1:2967201-3081622	8.72538	3.68862	-1.24214	-1.87858	0.0032	0.0314933	yes
Heart	ENSONIG00000012417	ckba	GL831192.1:3608362-3658492	2480.86	1046.37	-1.24544	-3.24281	5e-05	0.00120719	yes
Heart	ENSONIG00000012456	atp1a1b	GL831181.1:3599165-3611916	150.11	232.71	0.632511	1.77714	0.00285	0.0292495	yes
Heart	ENSONIG00000012465	-	GL831196.1:3627182-3637562	21.515	38.283	0.831362	2.08915	0.00035	0.00618211	yes
Heart	ENSONIG00000012491	EPHB3 (1 of many)	GL831204.1:445416-503442	0.792791	1.56094	0.977404	1.73384	0.00305	0.0306461	yes
Heart	ENSONIG00000012508	ncl	GL831204.1:886922-895288	195.04	121.898	-0.678093	-1.89971	0.0007	0.0104992	yes
Heart	ENSONIG00000012514	gpat3	GL831271.1:561755-579514	10.4091	27.0722	1.37897	2.39031	0.00015	0.00313157	yes
Heart	ENSONIG00000012526	-	GL831141.1:9796-20505	15.3913	6.69416	-1.20114	-2.4514	0.0001	0.00220427	yes
Heart	ENSONIG00000012527	mrps18c	GL831271.1:580878-582480	185.72	308.438	0.731856	1.76382	0.00225	0.0247777	yes
Heart	ENSONIG00000012552	si:zfos-943e10.1	GL831204.1:1436740-1451109	10.8551	22.0474	1.02224	2.08402	0.00055	0.0087066	yes
Heart	ENSONIG00000012554	dmtn (1 of many)	GL831271.1:630028-638106	1.65313	5.52241	1.7401	2.04758	0.003	0.0302569	yes
Heart	ENSONIG00000012557	tspan4b	GL831541.1:111689-125003	10.2189	28.9999	1.50481	2.79986	5e-05	0.00120719	yes
Heart	ENSONIG00000012562	-	GL831141.1:273462-280388	44.4634	67.2421	0.596748	1.59656	0.00565	0.0467605	yes
Heart	ENSONIG00000012568	rcn3	GL831541.1:170163-177056	4.27111	11.2765	1.40064	2.113	0.00075	0.0110637	yes
Heart	ENSONIG00000012570	smyd1a	GL831141.1:468342-486321	46.1497	122.01	1.40261	2.98247	5e-05	0.00120719	yes
Heart	ENSONIG00000012571	abat	GL831541.1:183850-236020	5.22794	10.4249	0.995712	2.45313	0.0001	0.00220427	yes
Heart	ENSONIG00000012574	atp6v1b2	GL831271.1:1076078-1083385	0.929731	2.11123	1.1832	1.68196	0.0046	0.0404921	yes
Heart	ENSONIG00000012575	thnsl2	GL831141.1:488255-491806	9.01259	16.8323	0.90122	1.8608	0.0019	0.0221211	yes
Heart	ENSONIG00000012581	sh3glb2b	GL831141.1:529171-569740	16.079	30.7107	0.93356	2.08165	0.0003	0.00549413	yes
Heart	ENSONIG00000012670	SPIN4 (1 of many)	GL831141.1:1971583-1975169	4.08625	10.5304	1.36571	1.84181	0.00345	0.0331279	yes
Heart	ENSONIG00000012675	r3hdm4 (1 of many)	GL831204.1:2630702-2635006	14.1112	5.63064	-1.32547	-2.03372	0.00105	0.0140952	yes
Heart	ENSONIG00000012689	dazap1	GL831204.1:2739283-2757208	6.76519	2.95088	-1.19699	-1.75608	0.0054	0.045448	yes
Heart	ENSONIG00000012695	fech	GL831141.1:2433547-2457190	4.42599	9.13857	1.04597	2.55302	5e-05	0.00120719	yes
Heart	ENSONIG00000012706	hmgb1a	GL831423.1:646310-650078	1820.32	454.032	-2.00333	-5.56218	5e-05	0.00120719	yes
Heart	ENSONIG00000012749	-	GL831204.1:3306823-3309749	46.8296	10.1825	-2.20133	-4.59982	5e-05	0.00120719	yes
Heart	ENSONIG00000012754	rbfox1l	GL831225.1:117585-129824	1662.82	781.107	-1.09004	-3.03283	5e-05	0.00120719	yes
Heart	ENSONIG00000012759	sh3bp2	GL831141.1:3268044-3287125	4.76456	8.51848	0.838253	1.90801	0.00105	0.0140952	yes
Heart	ENSONIG00000012770	c6	GL831141.1:3508201-3519211	177.061	335.52	0.92215	2.59102	5e-05	0.00120719	yes
Heart	ENSONIG00000012778	DBP (1 of many)	GL831225.1:251667-257674	50.9338	29.6531	-0.780443	-1.89602	0.0012	0.0157466	yes
Heart	ENSONIG00000012781	dhrs11a	GL831331.1:598945-614167	17.5907	6.55484	-1.42418	-2.22765	0.0005	0.00812591	yes
Heart	ENSONIG00000012787	ghr	GL831141.1:3541369-3558893	10.2908	26.503	1.36481	3.04175	5e-05	0.00120719	yes
Heart	ENSONIG00000012790	flot2a	GL831331.1:626875-645804	83.6393	48.8415	-0.776073	-2.02645	0.00025	0.00474011	yes
Heart	ENSONIG00000012791	cacng6b	GL831225.1:497795-506478	20.6168	7.27131	-1.50353	-1.81958	0.00295	0.0299326	yes
Heart	ENSONIG00000012794	si:ch1073-385f13.3	GL831189.1:6917-10735	10.0266	3.98717	-1.3304	-1.91954	0.0016	0.0196509	yes
Heart	ENSONIG00000012801	trpv1	GL831331.1:707687-719627	2.25039	4.62206	1.03836	1.72979	0.00445	0.0395608	yes
Heart	ENSONIG00000012804	efna5a	GL831141.1:3685732-3766181	14.677	5.009	-1.55097	-2.10446	0.00085	0.0121646	yes
Heart	ENSONIG00000012811	oaz2a	GL831189.1:189572-194488	24.2962	48.6018	1.00028	1.90094	0.00115	0.0151945	yes
Heart	ENSONIG00000012819	gusb (1 of many)	GL831331.1:760331-774778	4.82647	10.8482	1.16842	2.75387	5e-05	0.00120719	yes
Heart	ENSONIG00000012822	slc30a5	GL831141.1:4103315-4113959	14.4033	7.76363	-0.891599	-2.01781	0.00045	0.0075041	yes
Heart	ENSONIG00000012839	-	GL831225.1:715592-748176	8.30945	2.47778	-1.7457	-3.47324	5e-05	0.00120719	yes
Heart	ENSONIG00000012891	kel	GL831225.1:941752-949482	1.63887	4.28381	1.38619	2.44603	5e-05	0.00120719	yes
Heart	ENSONIG00000012903	ncapd2	GL831225.1:970447-993085	4.2235	2.17521	-0.957281	-1.81661	0.0016	0.0196509	yes
Heart	ENSONIG00000012957	slu7	GL831305.1:318186-322822	32.0698	18.5897	-0.786715	-1.93236	0.00085	0.0121646	yes
Heart	ENSONIG00000012977	phykpl	GL831305.1:722921-727560	4.95292	10.0285	1.01776	1.82039	0.00225	0.0247777	yes
Heart	ENSONIG00000012991	clk4a	GL831305.1:869127-878652	38.0233	105.324	1.46988	2.88431	5e-05	0.00120719	yes
Heart	ENSONIG00000012999	si:ch211-69g19.2	GL831225.1:1365130-1369189	6.93403	1.21085	-2.51768	-3.92438	5e-05	0.00120719	yes
Heart	ENSONIG00000013004	p3h3	GL831225.1:1381540-1391768	2.2667	5.34423	1.23739	2.1511	0.0007	0.0104992	yes
Heart	ENSONIG00000013005	aadat	GL831189.1:2973032-2981592	1.96244	5.37473	1.45354	1.92172	0.00175	0.0210313	yes
Heart	ENSONIG00000013009	gtf3c5	GL831141.1:5328472-5342125	0.899775	2.2376	1.31432	1.96853	0.0011	0.0146638	yes
Heart	ENSONIG00000013011	GFI1B	GL831141.1:5355079-5365271	8.46892	4.19539	-1.01337	-1.87362	0.00135	0.0172759	yes
Heart	ENSONIG00000013013	KIAA1191 (1 of many)	GL831305.1:993951-1000661	12.4165	6.4936	-0.935168	-2.0535	0.00055	0.0087066	yes
Heart	ENSONIG00000013015	nit1	GL831189.1:3041475-3043626	7.23277	14.5234	1.00576	1.73468	0.0031	0.0308712	yes
Heart	ENSONIG00000013042	bnip3lb	GL831141.1:5606554-5615896	35.24	60.852	0.788091	1.73514	0.00255	0.0269749	yes
Heart	ENSONIG00000013051	klc2	GL831189.1:3598337-3609504	0.451741	1.60116	1.82555	1.96582	0.0041	0.0374921	yes
Heart	ENSONIG00000013070	PDGFRB (1 of many)	GL831305.1:1529327-1543533	14.6707	22.7614	0.633652	1.63886	0.0039	0.0361558	yes
Heart	ENSONIG00000013071	CAPN1	GL831189.1:3695259-3724614	3.6121	6.7023	0.891817	1.78046	0.00395	0.0365436	yes
Heart	ENSONIG00000013091	atf4a	GL831536.1:71412-77828	120.568	70.0754	-0.782867	-1.64652	0.0036	0.0341047	yes
Heart	ENSONIG00000013094	UNC13B (1 of many)	GL831141.1:7139759-7187799	2.60829	6.69329	1.35961	2.9828	5e-05	0.00120719	yes
Heart	ENSONIG00000013103	dedd1	GL831225.1:1934160-1946056	26.2922	62.9327	1.25917	2.92739	5e-05	0.00120719	yes
Heart	ENSONIG00000013109	lpar1	GL831141.1:7326482-7364395	10.7811	5.32402	-1.01792	-2.40377	5e-05	0.00120719	yes
Heart	ENSONIG00000013111	znf526	GL831225.1:2165857-2172686	1.51463	3.59013	1.24507	1.94714	0.00105	0.0140952	yes
Heart	ENSONIG00000013135	rpa1	GL831141.1:8239150-8267844	5.31957	2.31576	-1.19982	-1.90893	0.002	0.0228494	yes
Heart	ENSONIG00000013160	srsf1a (1 of many)	GL831141.1:8601881-8604746	26.8306	54.7263	1.02835	2.25555	0.0001	0.00220427	yes
Heart	ENSONIG00000013187	-	GL831141.1:9075681-9081248	7.12457	29.4246	2.04615	3.28781	5e-05	0.00120719	yes
Heart	ENSONIG00000013232	uacab	GL831355.1:416291-453226	4.14396	7.37539	0.83171	1.87185	0.0012	0.0157466	yes
Heart	ENSONIG00000013235	ponzr2 (1 of many)	GL831267.1:228775-236214	1.34275	3.59807	1.42204	2.70013	5e-05	0.00120719	yes
Heart	ENSONIG00000013266	fndc1	GL831215.1:135297-175556	0.90668	3.39294	1.90387	3.4015	5e-05	0.00120719	yes
Heart	ENSONIG00000013271	SMAD3 (1 of many)	GL831355.1:665465-690145	3.8538	10.528	1.44988	2.45601	5e-05	0.00120719	yes
Heart	ENSONIG00000013290	abhd2a	GL831355.1:827125-839864	12.8226	22.3215	0.799744	1.93829	0.0006	0.00926858	yes
Heart	ENSONIG00000013292	foxo3b	GL831215.1:385604-423927	20.2761	35.2521	0.797933	2.02519	0.00045	0.0075041	yes
Heart	ENSONIG00000013296	mfge8a	GL831355.1:843611-855333	0.638074	2.30119	1.85058	1.70264	0.00435	0.0389556	yes
Heart	ENSONIG00000013301	sesn1	GL831215.1:471020-474153	130.573	269.825	1.04716	2.8959	5e-05	0.00120719	yes
Heart	ENSONIG00000013305	mibp2	GL831355.1:869290-870991	1046.44	653.829	-0.678503	-1.70297	0.003	0.0302569	yes
Heart	ENSONIG00000013320	-	GL831238.1:637491-645752	37.8949	7.2904	-2.37793	-4.92071	5e-05	0.00120719	yes
Heart	ENSONIG00000013370	tns1a	GL831262.1:417526-531747	0.64086	1.59258	1.31329	2.00182	0.00125	0.0161969	yes
Heart	ENSONIG00000013372	akap12b	GL831215.1:823776-835348	14.4027	25.3176	0.813804	2.16684	0.0003	0.00549413	yes
Heart	ENSONIG00000013378	ewsr1b	GL831238.1:1062552-1071291	102.489	57.8904	-0.824074	-2.28206	5e-05	0.00120719	yes
Heart	ENSONIG00000013401	epm2a	GL831215.1:1181947-1194081	0.130639	1.00981	2.95043	2.34347	0.006	0.0486671	yes
Heart	ENSONIG00000013427	dao.2	GL831238.1:1435749-1443972	15.9015	31.2976	0.976888	1.89311	0.0014	0.0177131	yes
Heart	ENSONIG00000013442	gpd1c	GL831262.1:1423596-1430840	28.8895	16.5344	-0.805073	-2.02327	0.00045	0.0075041	yes
Heart	ENSONIG00000013467	fbxo25	GL831215.1:2104926-2124928	5.36703	3.03751	-0.821235	-1.64736	0.00555	0.0463617	yes
Heart	ENSONIG00000013477	acbd3	GL831215.1:2288449-2297477	28.508	49.4274	0.793945	2.06391	0.00035	0.00618211	yes
Heart	ENSONIG00000013481	pcxb	GL831249.1:1217547-1500213	0.948585	2.64474	1.47928	2.82477	5e-05	0.00120719	yes
Heart	ENSONIG00000013488	lye (1 of many)	GL831186.1:2011-5083	0.805912	15.2995	4.24672	3.34882	0.0008	0.0116225	yes
Heart	ENSONIG00000013505	prox1b	GL831249.1:1579129-1586190	7.27437	3.03566	-1.26081	-2.05063	0.00085	0.0121646	yes
Heart	ENSONIG00000013508	PTPN14	GL831215.1:2398299-2440029	41.9411	28.1808	-0.573655	-1.57785	0.0062	0.049778	yes
Heart	ENSONIG00000013510	ACACB	GL831238.1:1766378-1795720	77.3619	41.1362	-0.911213	-2.49717	5e-05	0.00120719	yes
Heart	ENSONIG00000013549	mark2b	GL831249.1:2019440-2067298	36.0822	23.3326	-0.628941	-1.63282	0.0045	0.039847	yes
Heart	ENSONIG00000013570	hspa12b	GL831249.1:2090235-2107085	12.2261	19.9133	0.703764	1.75201	0.0018	0.0214023	yes
Heart	ENSONIG00000013575	dok1b	GL831249.1:2135275-2217878	5.17488	9.65621	0.899932	1.73341	0.00235	0.0254201	yes
Heart	ENSONIG00000013589	abcd4	GL831215.1:2950309-2959809	3.35948	9.29059	1.46753	2.81408	5e-05	0.00120719	yes
Heart	ENSONIG00000013594	-	GL831238.1:1958154-1965700	55.3991	95.1397	0.780185	2.12655	0.0002	0.0039893	yes
Heart	ENSONIG00000013595	nme2a	GL831604.1:251656-257938	50.6175	30.4738	-0.732066	-1.9501	0.0008	0.0116225	yes
Heart	ENSONIG00000013603	ago4	GL831186.1:1560218-1579937	14.6699	6.41125	-1.19418	-2.83231	5e-05	0.00120719	yes
Heart	ENSONIG00000013614	tbx5b	GL831238.1:2009357-2021969	112.317	65.3589	-0.78112	-2.2047	5e-05	0.00120719	yes
Heart	ENSONIG00000013626	-	GL831238.1:2044811-2059099	1.46632	5.01893	1.77518	2.62592	0.00015	0.00313157	yes
Heart	ENSONIG00000013629	ddhd2	GL831238.1:2075728-2086873	6.78514	3.37874	-1.00589	-2.01889	0.0008	0.0116225	yes
Heart	ENSONIG00000013670	map7d1b	GL831186.1:1796121-1848092	55.9361	30.8326	-0.859323	-2.24182	0.0002	0.0039893	yes
Heart	ENSONIG00000013677	epg5	GL831238.1:2163492-2187650	11.1035	6.21243	-0.837788	-1.75515	0.0027	0.0282721	yes
Heart	ENSONIG00000013681	eva1bb	GL831186.1:1888179-1889298	164.227	66.3118	-1.30836	-2.93472	5e-05	0.00120719	yes
Heart	ENSONIG00000013695	-	GL831186.1:2232069-2235956	29.6428	15.3428	-0.950118	-2.32895	5e-05	0.00120719	yes
Heart	ENSONIG00000013705	dgkg	GL831337.1:177797-314689	0.522092	1.86672	1.83813	2.19318	0.0015	0.0186964	yes
Heart	ENSONIG00000013745	cmya5	GL831238.1:2413649-2436002	1.24344	2.60728	1.06821	2.08653	0.0004	0.00684898	yes
Heart	ENSONIG00000013753	ankrd44	GL831337.1:496529-524777	7.01719	4.10136	-0.77479	-1.71877	0.004	0.0368285	yes
Heart	ENSONIG00000013758	sf3b1	GL831337.1:531727-550166	77.2632	119.268	0.626347	1.77196	0.00265	0.0278136	yes
Heart	ENSONIG00000013759	unc45b	GL831238.1:2526252-2533900	60.7435	36.0447	-0.752942	-2.06827	0.0004	0.00684898	yes
Heart	ENSONIG00000013761	coq10b	GL831337.1:552167-560798	33.1505	53.7368	0.696881	1.57899	0.00595	0.0483199	yes
Heart	ENSONIG00000013774	cnnm4b	GL831164.1:375593-430006	2.43744	4.58901	0.912817	1.98314	0.0007	0.0104992	yes
Heart	ENSONIG00000013776	atp8b5a	GL831164.1:457131-485065	0.85773	1.74254	1.0226	1.8895	0.0015	0.0186964	yes
Heart	ENSONIG00000013792	nfatc1	GL831186.1:3192776-3240634	3.12229	5.37912	0.784765	1.80363	0.00175	0.0210313	yes
Heart	ENSONIG00000013813	zgc:77056	GL831275.1:306226-308254	74.5378	21.9776	-1.76194	-3.08206	5e-05	0.00120719	yes
Heart	ENSONIG00000013820	CEP120	GL831164.1:956995-990439	4.1265	1.6746	-1.30111	-2.21694	0.00045	0.0075041	yes
Heart	ENSONIG00000013859	cabp1b	GL831275.1:685626-697634	0.836854	3.85278	2.20285	3.43507	5e-05	0.00120719	yes
Heart	ENSONIG00000013873	npdc1b	GL831619.1:149027-161328	85.5392	47.6789	-0.843234	-2.1	0.0003	0.00549413	yes
Heart	ENSONIG00000013876	ripk4	GL831403.1:14558-23380	1.17981	0.344082	-1.77773	-1.90889	0.0058	0.0475621	yes
Heart	ENSONIG00000013879	zgc:110006	GL831403.1:39786-52591	19.6033	11.078	-0.823398	-2.06053	0.0007	0.0104992	yes
Heart	ENSONIG00000013880	btg3	GL831403.1:54255-58301	24.5412	8.82609	-1.47536	-3.38127	5e-05	0.00120719	yes
Heart	ENSONIG00000013898	setd1ba	GL831275.1:884403-895458	5.0247	3.07387	-0.70898	-1.59126	0.0048	0.0417056	yes
Heart	ENSONIG00000013908	-	GL832292.1:9875-11007	6.22179	16.666	1.42151	1.97732	0.0009	0.0126774	yes
Heart	ENSONIG00000013913	tor2a	GL831164.1:1468868-1473997	2.46795	0.933885	-1.402	-1.90489	0.0025	0.0265927	yes
Heart	ENSONIG00000013921	iscub	GL831275.1:961017-962882	722.374	404.78	-0.835607	-2.27881	5e-05	0.00120719	yes
Heart	ENSONIG00000013926	coro1cb	GL831275.1:976036-986637	36.9315	69.1314	0.904489	2.15446	0.0001	0.00220427	yes
Heart	ENSONIG00000013937	-	GL831571.1:35244-35696	84.8679	18.7566	-2.17782	-3.04881	5e-05	0.00120719	yes
Heart	ENSONIG00000013950	-	GL831164.1:1870098-1902107	3.94092	1.9698	-1.00049	-2.17272	0.0003	0.00549413	yes
Heart	ENSONIG00000013966	siah2l	GL831571.1:161095-191060	5.25351	3.14981	-0.738019	-1.58071	0.00595	0.0483199	yes
Heart	ENSONIG00000013991	FAM222A (1 of many)	GL831275.1:1239008-1240385	17.02	7.86284	-1.11411	-2.13581	0.00065	0.00992673	yes
Heart	ENSONIG00000013996	-	GL831464.1:349493-349942	0	2.5096	inf	#NAME?	0.00175	0.0210313	yes
Heart	ENSONIG00000014025	ccr9a	GL831416.1:156753-157982	27.1544	43.9434	0.694461	1.60801	0.0055	0.0460874	yes
Heart	ENSONIG00000014031	antxr2a	GL831164.1:2783249-2826057	7.55145	15.6474	1.0511	2.25697	0.0001	0.00220427	yes
Heart	ENSONIG00000014048	RASGEF1B (1 of many)	GL831164.1:3048188-3067308	13.1248	67.7571	2.36807	5.56769	5e-05	0.00120719	yes
Heart	ENSONIG00000014049	ttc19	GL831416.1:299904-306685	13.3403	27.0444	1.01954	2.03132	0.00035	0.00618211	yes
Heart	ENSONIG00000014061	UHRF2	GL831275.1:1849096-1887746	3.80328	6.88573	0.856366	1.73347	0.00285	0.0292495	yes
Heart	ENSONIG00000014071	drd3	GL831157.1:92967-119008	6.78247	3.55893	-0.930368	-1.80803	0.0019	0.0221211	yes
Heart	ENSONIG00000014076	oaz1b	GL831275.1:1895727-1899298	136.951	80.2617	-0.770874	-1.93484	0.0007	0.0104992	yes
Heart	ENSONIG00000014104	SHISA2	GL831157.1:315435-320593	43.0067	21.0383	-1.03154	-2.18097	0.0001	0.00220427	yes
Heart	ENSONIG00000014106	atp8a2	GL831157.1:324341-372987	8.71388	4.70202	-0.890034	-2.05472	0.0002	0.0039893	yes
Heart	ENSONIG00000014121	rnf6	GL831157.1:373190-382706	10.5717	5.71998	-0.886124	-1.62919	0.00565	0.0467605	yes
Heart	ENSONIG00000014125	rufy3	GL831164.1:3863511-3872712	25.9348	15.3195	-0.759524	-1.74223	0.00205	0.023223	yes
Heart	ENSONIG00000014133	lhx9	GL831317.1:133395-139883	0.699257	3.12309	2.15908	2.01043	0.00555	0.0463617	yes
Heart	ENSONIG00000014141	flt1	GL831157.1:536329-574038	1.87231	7.17862	1.93888	3.85924	5e-05	0.00120719	yes
Heart	ENSONIG00000014162	msrb3	GL831317.1:981547-985265	159.981	68.2033	-1.22999	-2.96685	5e-05	0.00120719	yes
Heart	ENSONIG00000014168	-	GL831157.1:597204-603351	16.1551	8.07506	-1.00044	-2.20684	0.0003	0.00549413	yes
Heart	ENSONIG00000014194	tfdp1a	GL831258.1:319145-329260	8.7845	4.48733	-0.969103	-2.20547	0.0001	0.00220427	yes
Heart	ENSONIG00000014211	kank1a	GL831164.1:4516853-4532028	32.4616	19.3036	-0.749864	-2.07359	0.00025	0.00474011	yes
Heart	ENSONIG00000014220	FHL2 (1 of many)	GL831258.1:611407-615715	367.898	201.659	-0.867386	-2.30723	5e-05	0.00120719	yes
Heart	ENSONIG00000014224	prex2	GL831157.1:1040077-1133013	5.47868	10.9132	0.994177	2.4413	5e-05	0.00120719	yes
Heart	ENSONIG00000014226	ctsla	GL831164.1:4598624-4603013	252.958	488.611	0.949787	2.6453	5e-05	0.00120719	yes
Heart	ENSONIG00000014254	slc20a2	GL831230.1:252435-272818	27.4564	16.137	-0.76677	-2.10712	0.00025	0.00474011	yes
Heart	ENSONIG00000014262	lipg	GL831230.1:291641-297375	1.10161	2.6018	1.2399	1.76574	0.00275	0.0285728	yes
Heart	ENSONIG00000014274	fsta	GL831230.1:586420-592893	2.1051	4.84188	1.20168	2.07791	0.0006	0.00926858	yes
Heart	ENSONIG00000014295	appb	GL831258.1:1072472-1090191	78.3445	151.454	0.950974	2.60138	5e-05	0.00120719	yes
Heart	ENSONIG00000014301	gck	GL831230.1:692416-696943	49.7011	26.169	-0.925418	-2.43433	5e-05	0.00120719	yes
Heart	ENSONIG00000014313	sik1	GL831258.1:1197334-1208958	5.84791	10.313	0.818465	2.06848	0.00055	0.0087066	yes
Heart	ENSONIG00000014326	rttn	GL831157.1:2074099-2107972	6.74129	1.11598	-2.59472	-5.34018	5e-05	0.00120719	yes
Heart	ENSONIG00000014337	TIMP4	GL831288.1:376703-459185	16.1843	6.34038	-1.35195	-1.83546	0.00455	0.0401309	yes
Heart	ENSONIG00000014349	mtrr	GL831157.1:2719955-2745856	3.20361	7.13099	1.1544	2.12805	0.0005	0.00812591	yes
Heart	ENSONIG00000014373	pola1	GL831157.1:2826807-2883090	2.22525	1.16854	-0.929255	-1.68108	0.00345	0.0331279	yes
Heart	ENSONIG00000014379	alas1	GL831288.1:1113377-1120671	253.27	471.086	0.895318	2.49386	5e-05	0.00120719	yes
Heart	ENSONIG00000014419	pdia4	GL831157.1:3146006-3149265	16.5288	26.6855	0.691077	1.68607	0.0041	0.0374921	yes
Heart	ENSONIG00000014428	kbtbd12	GL831288.1:1332933-1338723	6.89611	3.31187	-1.05814	-2.39875	5e-05	0.00120719	yes
Heart	ENSONIG00000014437	fahd2a	GL831230.1:1428497-1619376	3.20531	5.59553	0.803813	1.76845	0.00195	0.0225274	yes
Heart	ENSONIG00000014449	msh3	GL831230.1:1810896-1924902	1.12254	3.51961	1.64865	2.71529	0.0001	0.00220427	yes
Heart	ENSONIG00000014454	ptgdsb.1	GL831157.1:3347884-3348975	19.521	142.859	2.8715	5.46263	5e-05	0.00120719	yes
Heart	ENSONIG00000014499	igf2	GL831142.1:71316-78209	21.3839	13.0172	-0.716107	-1.71849	0.0027	0.0282721	yes
Heart	ENSONIG00000014505	hsd17b4	GL831230.1:2519217-2557096	28.3851	49.212	0.793875	2.19379	0.00025	0.00474011	yes
Heart	ENSONIG00000014515	bco1	GL831157.1:4823040-4827954	0.446875	5.3611	3.58458	3.53805	5e-05	0.00120719	yes
Heart	ENSONIG00000014522	uevld	GL831142.1:295375-298831	10.4743	5.41884	-0.950797	-1.74904	0.00275	0.0285728	yes
Heart	ENSONIG00000014525	spty2d1	GL831142.1:299848-304426	1.87919	3.74522	0.99494	1.61706	0.005	0.0430809	yes
Heart	ENSONIG00000014546	ldha	GL831142.1:751931-757407	15.8594	40.8371	1.36454	3.39544	5e-05	0.00120719	yes
Heart	ENSONIG00000014547	eef1e1	GL831157.1:5358128-5366485	12.6653	31.4217	1.31088	3.36367	5e-05	0.00120719	yes
Heart	ENSONIG00000014595	accs	GL831142.1:1948692-1957400	0.929823	2.10377	1.17795	1.7708	0.00425	0.0383414	yes
Heart	ENSONIG00000014605	pim2	GL831175.1:323632-328791	1.54078	3.05422	0.987149	1.67086	0.00525	0.0445768	yes
Heart	ENSONIG00000014607	DLC1	GL831282.1:1721007-1797720	60.4937	102.196	0.756475	2.10749	0.0004	0.00684898	yes
Heart	ENSONIG00000014610	slc6a8	GL831175.1:356680-391604	0.454687	2.13357	2.23033	2.08315	0.00445	0.0395608	yes
Heart	ENSONIG00000014652	ncoa5	GL831272.1:223072-228897	48.3714	29.7637	-0.700602	-1.82369	0.0015	0.0186964	yes
Heart	ENSONIG00000014664	si:ch211-245j22.3	GL831142.1:2273792-2276899	1.67393	0	#NAME?	#NAME?	5e-05	0.00120719	yes
Heart	ENSONIG00000014665	arntl2	GL831142.1:2279196-2296173	2.44518	0.699825	-1.80487	-2.73906	5e-05	0.00120719	yes
Heart	ENSONIG00000014669	RHOC (1 of many)	GL831272.1:256538-271706	120.149	53.7666	-1.16005	-3.15281	5e-05	0.00120719	yes
Heart	ENSONIG00000014670	pdia6	GL831422.1:33625-39645	20.6649	34.4123	0.735739	1.76807	0.00185	0.0217655	yes
Heart	ENSONIG00000014672	ppm1j	GL831272.1:275900-290897	2.6807	6.21915	1.21411	1.86849	0.00295	0.0299326	yes
Heart	ENSONIG00000014676	slc16a1a	GL831272.1:540121-549206	22.7982	62.3798	1.45216	3.75441	5e-05	0.00120719	yes
Heart	ENSONIG00000014686	slc25a22	GL831272.1:574179-577736	54.2209	115.953	1.09662	2.84558	5e-05	0.00120719	yes
Heart	ENSONIG00000014688	-	GL831422.1:143608-151936	5.37837	16.0159	1.57427	2.80138	5e-05	0.00120719	yes
Heart	ENSONIG00000014708	sspn	GL831142.1:2465613-2470885	40.3274	126.109	1.64484	3.90144	5e-05	0.00120719	yes
Heart	ENSONIG00000014729	-	GL831142.1:2766669-2774897	8.60074	15.8853	0.885155	1.93921	0.00145	0.0182255	yes
Heart	ENSONIG00000014740	paplnb	GL831422.1:717657-722802	4.87186	1.68748	-1.5296	-2.19938	0.0007	0.0104992	yes
Heart	ENSONIG00000014758	anks1ab	GL831272.1:1430258-1449974	4.2106	1.3199	-1.6736	-2.05584	0.0014	0.0177131	yes
Heart	ENSONIG00000014761	TCP11X2	GL831272.1:1457423-1466150	5.62007	2.14021	-1.39283	-1.98512	0.00175	0.0210313	yes
Heart	ENSONIG00000014763	phc2b	GL831272.1:1470995-1496034	6.46559	3.65934	-0.8212	-1.60326	0.00465	0.0407984	yes
Heart	ENSONIG00000014772	zgc:86609	GL831175.1:2056864-2064942	15.1908	23.5267	0.631101	1.5753	0.00575	0.0472966	yes
Heart	ENSONIG00000014799	myo18ab	GL831426.1:160810-290925	5.3384	10.1727	0.930216	2.34544	5e-05	0.00120719	yes
Heart	ENSONIG00000014814	ksr1b	GL831426.1:387740-477817	7.57124	4.27406	-0.824921	-1.72026	0.00255	0.0269749	yes
Heart	ENSONIG00000014818	wsb1	GL831426.1:490441-514281	41.8099	80.4346	0.943972	2.43412	5e-05	0.00120719	yes
Heart	ENSONIG00000014819	-	GL831142.1:3299578-3322788	10.2688	4.65764	-1.1406	-2.82945	5e-05	0.00120719	yes
Heart	ENSONIG00000014838	psmd7	GL831142.1:3434889-3453249	64.3861	33.1515	-0.957674	-2.38257	5e-05	0.00120719	yes
Heart	ENSONIG00000014847	wwox	GL831142.1:3485019-3615528	1.55838	4.12535	1.40447	2.7856	5e-05	0.00120719	yes
Heart	ENSONIG00000014852	MAF (1 of many)	GL831142.1:3647569-3656352	16.3523	49.8798	1.60897	4.04116	5e-05	0.00120719	yes
Heart	ENSONIG00000014870	-	AERX01072471.1:6344-8276	24.1923	10.2627	-1.23714	-2.01635	0.00145	0.0182255	yes
Heart	ENSONIG00000014915	LACTB2	GL831188.1:444512-450035	5.76295	9.87283	0.776656	1.6996	0.0032	0.0314933	yes
Heart	ENSONIG00000014926	kctd13	GL831663.1:22-6035	7.98505	3.23967	-1.30145	-2.17831	0.00045	0.0075041	yes
Heart	ENSONIG00000014948	pitrm1	GL831188.1:550019-562634	6.89706	12.1228	0.81367	1.94276	0.00105	0.0140952	yes
Heart	ENSONIG00000014958	klf4	GL831299.1:127833-131309	0.760542	4.083	2.42453	2.69876	0.00045	0.0075041	yes
Heart	ENSONIG00000014963	TMEM38B	GL831299.1:276020-287268	9.95078	22.4491	1.17378	2.15613	0.00045	0.0075041	yes
Heart	ENSONIG00000014970	nrp1b	GL831188.1:1363056-1455486	39.2622	113.235	1.52811	4.19411	5e-05	0.00120719	yes
Heart	ENSONIG00000014973	fam78ab	GL831299.1:423874-431563	59.9336	24.3126	-1.30166	-3.26255	5e-05	0.00120719	yes
Heart	ENSONIG00000014985	gpsm1b	GL831299.1:583811-609170	7.91682	13.3057	0.74905	1.73236	0.0029	0.029672	yes
Heart	ENSONIG00000014986	si:ch211-233h19.2	GL831142.1:4858502-4871308	146.566	99.6337	-0.556844	-1.57454	0.0058	0.0475621	yes
Heart	ENSONIG00000014992	fam107b	GL831142.1:4893288-4900263	51.9097	78.0877	0.589092	1.61789	0.0051	0.0435789	yes
Heart	ENSONIG00000015001	rmi1	GL831176.1:1226902-1234520	0.711871	4.43201	2.63827	2.98296	0.0002	0.0039893	yes
Heart	ENSONIG00000015003	znf618	GL831299.1:1459766-1504193	1.00566	2.05234	1.02912	1.76609	0.00255	0.0269749	yes
Heart	ENSONIG00000015007	zgc:136564	GL831176.1:1251368-1256691	3.88118	8.8674	1.19202	1.76383	0.00275	0.0285728	yes
Heart	ENSONIG00000015021	rasef	GL831176.1:1365875-1390123	1.79973	5.48615	1.60801	3.00854	5e-05	0.00120719	yes
Heart	ENSONIG00000015063	si:ch211-103n10.5	GL831176.1:2363211-2364087	162.219	279.107	0.782872	2.02473	0.00025	0.00474011	yes
Heart	ENSONIG00000015091	si:dkey-190g11.3	GL831176.1:2493838-2495536	9.77144	25.2918	1.37203	2.19981	0.0005	0.00812591	yes
Heart	ENSONIG00000015103	cubn	GL831320.1:419415-494141	0.296124	0.907685	1.61599	2.57926	5e-05	0.00120719	yes
Heart	ENSONIG00000015111	ZSWIM6 (1 of many)	GL831176.1:2761228-2810647	2.20581	0.882472	-1.32169	-2.0696	0.001	0.013684	yes
Heart	ENSONIG00000015126	mef2aa	GL831142.1:5546238-5599041	87.6036	52.9778	-0.725601	-1.90749	0.00105	0.0140952	yes
Heart	ENSONIG00000015127	vopp1	GL831320.1:725155-745630	11.8466	5.09898	-1.21619	-1.7333	0.00355	0.0337741	yes
Heart	ENSONIG00000015136	chd2	GL831142.1:6143586-6162968	51.2194	17.2811	-1.56749	-4.30949	5e-05	0.00120719	yes
Heart	ENSONIG00000015146	hsd17b3	GL831176.1:3209053-3221919	5.0443	11.0932	1.13694	1.69089	0.0051	0.0435789	yes
Heart	ENSONIG00000015148	slco3a1	GL831142.1:6204644-6238832	22.0088	10.5043	-1.0671	-2.60215	5e-05	0.00120719	yes
Heart	ENSONIG00000015173	oxct1b	GL831176.1:3475339-3523709	62.2104	39.7143	-0.647497	-1.68113	0.0036	0.0341047	yes
Heart	ENSONIG00000015176	IDH2 (1 of many)	GL831142.1:6533142-6550005	1942.79	3045.04	0.648333	1.69141	0.0032	0.0314933	yes
Heart	ENSONIG00000015179	-	GL831142.1:6553634-6564254	3.57728	6.23507	0.801543	1.74879	0.00235	0.0254201	yes
Heart	ENSONIG00000015195	gadd45ga	GL831176.1:3637577-3638450	55.8573	116.558	1.06123	2.23461	0.0003	0.00549413	yes
Heart	ENSONIG00000015228	si:dkey-24l11.2	GL831142.1:6774555-6779366	34.0372	17.1383	-0.989887	-2.60221	5e-05	0.00120719	yes
Heart	ENSONIG00000015248	rnf165b	GL831176.1:4396434-4408806	2.89394	14.7261	2.34727	2.78413	5e-05	0.00120719	yes
Heart	ENSONIG00000015250	-	GL831324.1:824418-833498	4.74681	17.9507	1.91901	3.88224	5e-05	0.00120719	yes
Heart	ENSONIG00000015288	PTGFRN	GL831324.1:1229688-1310580	3.06888	0.851797	-1.84913	-2.08973	0.0009	0.0126774	yes
Heart	ENSONIG00000015296	-	GL831316.1:372894-385008	4.33425	2.35651	-0.879132	-1.83044	0.0016	0.0196509	yes
Heart	ENSONIG00000015307	OTUD7A	GL831142.1:7391279-7436426	8.52494	3.43317	-1.31215	-2.06361	0.00045	0.0075041	yes
Heart	ENSONIG00000015335	IDH3A (1 of many)	GL831142.1:7505629-7517940	2.57869	4.42985	0.780619	1.63652	0.0041	0.0374921	yes
Heart	ENSONIG00000015344	RIMS2 (1 of many)	GL831602.1:191225-257809	9.13557	5.1077	-0.838822	-2.04414	0.0006	0.00926858	yes
Heart	ENSONIG00000015350	fbxl22	GL831142.1:7612559-7616422	46.4761	27.1443	-0.775838	-1.60717	0.00535	0.0451404	yes
Heart	ENSONIG00000015382	sema7a	GL831142.1:7710521-7722474	10.6583	25.4939	1.25818	2.82749	5e-05	0.00120719	yes
Heart	ENSONIG00000015404	arih1	GL831142.1:7853174-7866586	13.1267	7.98245	-0.717604	-1.82127	0.00195	0.0225274	yes
Heart	ENSONIG00000015413	SPTBN1 (1 of many)	GL831318.1:218269-282166	20.0622	31.64	0.657269	1.84438	0.0014	0.0177131	yes
Heart	ENSONIG00000015418	znrf2a	GL831437.1:339108-347563	28.966	13.1449	-1.13986	-2.78715	5e-05	0.00120719	yes
Heart	ENSONIG00000015429	gcnt4b	GL831304.1:1015748-1018608	1.36269	4.48322	1.71807	1.79314	0.00585	0.0478844	yes
Heart	ENSONIG00000015456	sult6b1	GL831318.1:513247-519687	46.144	13.4314	-1.78053	-3.64752	5e-05	0.00120719	yes
Heart	ENSONIG00000015478	ppp1r3ca	GL831318.1:862316-865308	35.2259	63.1613	0.842405	2.24727	5e-05	0.00120719	yes
Heart	ENSONIG00000015480	tle3a	GL831142.1:8326286-8345034	1.66527	3.73709	1.16616	2.02106	0.0006	0.00926858	yes
Heart	ENSONIG00000015489	kif23	GL831142.1:8424693-8439668	2.70235	1.04836	-1.36608	-1.84113	0.0033	0.0322176	yes
Heart	ENSONIG00000015493	cpa4	GL831310.1:154612-160040	10.1189	24.7464	1.29017	2.59848	5e-05	0.00120719	yes
Heart	ENSONIG00000015499	smc1b	GL831310.1:163942-179611	0.316271	1.38273	2.12829	2.51675	0.0005	0.00812591	yes
Heart	ENSONIG00000015510	chid1	GL831142.1:8480494-8484125	3.26549	6.87874	1.07484	1.86572	0.00165	0.0200812	yes
Heart	ENSONIG00000015512	ampd3b	GL831310.1:298763-317443	96.9831	31.8618	-1.6059	-4.43654	5e-05	0.00120719	yes
Heart	ENSONIG00000015515	-	GL831361.1:386848-572457	3.23529	6.39939	0.984042	2.28084	0.0001	0.00220427	yes
Heart	ENSONIG00000015517	swap70b	GL831310.1:348880-382411	5.07086	1.80999	-1.48625	-3.18771	5e-05	0.00120719	yes
Heart	ENSONIG00000015535	INSC	GL831310.1:559099-619348	6.43588	14.5394	1.17576	2.99641	5e-05	0.00120719	yes
Heart	ENSONIG00000015546	plekha7a	GL831310.1:775784-844518	125.153	223.437	0.836178	2.35385	5e-05	0.00120719	yes
Heart	ENSONIG00000015566	zmp:0000001167	GL831142.1:8744961-8767276	21.3855	13.1209	-0.704762	-1.61254	0.00535	0.0451404	yes
Heart	ENSONIG00000015571	INCENP	GL831142.1:8775404-8789197	3.21433	1.1427	-1.49207	-2.36574	0.0001	0.00220427	yes
Heart	ENSONIG00000015578	fth1b	GL831142.1:8792129-8800280	32.1001	50.0015	0.639392	1.75804	0.0023	0.0251427	yes
Heart	ENSONIG00000015596	hps5	GL831142.1:8826948-8843603	21.1944	11.993	-0.821495	-2.17542	0.0002	0.0039893	yes
Heart	ENSONIG00000015644	col6a1	GL831380.1:738763-760739	50.995	82.3559	0.691516	1.90239	0.0015	0.0186964	yes
Heart	ENSONIG00000015689	usp7	GL831298.1:465350-490099	27.4991	17.6707	-0.638022	-1.74748	0.0023	0.0251427	yes
Heart	ENSONIG00000015706	cox17	GL831347.1:645258-647779	64.6442	41.5265	-0.638489	-1.57411	0.00605	0.0489838	yes
Heart	ENSONIG00000015725	clec16a	GL831298.1:801652-863422	6.01932	11.2441	0.9015	2.07139	0.0004	0.00684898	yes
Heart	ENSONIG00000015735	-	GL831298.1:970122-978570	3.61981	8.34928	1.20574	2.30222	0.00025	0.00474011	yes
Heart	ENSONIG00000015815	arl3	GL831148.1:106166-110311	11.6734	6.64078	-0.813795	-1.64997	0.00505	0.0433171	yes
Heart	ENSONIG00000015832	sema4c	GL831199.1:775627-838439	3.54392	8.57281	1.27442	2.54423	5e-05	0.00120719	yes
Heart	ENSONIG00000015833	eef2k	GL831148.1:252242-265807	68.2176	108.211	0.665639	1.85304	0.00145	0.0182255	yes
Heart	ENSONIG00000015847	si:ch1073-272o11.3	GL831148.1:284585-289771	0.406393	1.95649	2.26732	1.85882	0.0021	0.0236894	yes
Heart	ENSONIG00000015861	myoz1b	GL831148.1:505863-514710	33.8315	4.16173	-3.02311	-4.23632	5e-05	0.00120719	yes
Heart	ENSONIG00000015871	mxd1	GL831199.1:1257547-1271701	6.45406	16.5549	1.35898	1.95434	0.0015	0.0186964	yes
Heart	ENSONIG00000015882	pls3 (1 of many)	GL831239.1:1956650-1969112	0.442066	1.50625	1.76862	2.07247	0.0016	0.0196509	yes
Heart	ENSONIG00000015909	-	GL831148.1:1030379-1045451	39.4921	22.7879	-0.793295	-2.1274	0.00045	0.0075041	yes
Heart	ENSONIG00000015925	cox7c	GL831329.1:629714-632902	457.236	170.71	-1.42139	-3.99164	5e-05	0.00120719	yes
Heart	ENSONIG00000015934	tspan13b	GL831658.1:127352-141733	1.63425	4.04646	1.30804	1.69742	0.0044	0.0391942	yes
Heart	ENSONIG00000015940	ppp1r10	GL831658.1:150282-157231	5.42064	11.5514	1.09153	2.44879	5e-05	0.00120719	yes
Heart	ENSONIG00000015946	atp2a2a	GL831199.1:1812623-1838241	80.8663	54.0249	-0.581915	-1.63695	0.004	0.0368285	yes
Heart	ENSONIG00000015954	anapc7	GL831199.1:1838485-1843765	37.2908	22.5007	-0.72885	-1.79255	0.0017	0.0205593	yes
Heart	ENSONIG00000015964	-	GL831148.1:1245164-1252895	0.719734	2.74788	1.93279	2.65379	0.0003	0.00549413	yes
Heart	ENSONIG00000015966	entpd1	GL831148.1:1253185-1262014	4.49832	15.2046	1.75704	3.27246	5e-05	0.00120719	yes
Heart	ENSONIG00000015983	rrp36	GL831669.1:3796-8579	57.6002	29.742	-0.953572	-2.12632	0.0001	0.00220427	yes
Heart	ENSONIG00000015996	casq2	GL831311.1:580268-609154	36.2397	61.7774	0.769507	1.93332	0.001	0.013684	yes
Heart	ENSONIG00000015999	ADAM12 (1 of many)	GL831148.1:1598129-1678695	37.0431	7.16217	-2.37074	-5.10084	5e-05	0.00120719	yes
Heart	ENSONIG00000016000	ugp2a	GL831669.1:168821-192240	16.1868	32.2265	0.993431	2.30817	5e-05	0.00120719	yes
Heart	ENSONIG00000016008	rpe	GL831311.1:662714-666260	11.6015	26.5208	1.19282	2.08556	0.0006	0.00926858	yes
Heart	ENSONIG00000016010	igsf3	GL831311.1:680490-754854	3.23418	0.784523	-2.04351	-3.179	5e-05	0.00120719	yes
Heart	ENSONIG00000016014	ANOS1 (1 of many)	GL831311.1:884018-923866	0.336167	1.6538	2.29854	2.06615	0.0034	0.032883	yes
Heart	ENSONIG00000016016	zranb1a	GL831148.1:1783373-1844717	16.1449	8.3403	-0.952908	-1.98923	0.00085	0.0121646	yes
Heart	ENSONIG00000016022	oat	GL831148.1:1901832-1909143	20.3145	34.8271	0.777696	1.9347	0.00075	0.0110637	yes
Heart	ENSONIG00000016026	chst15	GL831148.1:1963270-2004919	3.72914	1.69434	-1.13812	-2.18305	0.00015	0.00313157	yes
Heart	ENSONIG00000016027	ASB9	GL831311.1:968709-972243	2.40429	5.82202	1.27591	1.94681	0.0021	0.0236894	yes
Heart	ENSONIG00000016045	-	GL831148.1:2149148-2171346	8.37967	21.1161	1.33338	2.89163	5e-05	0.00120719	yes
Heart	ENSONIG00000016091	tbcela	GL831690.1:9360-20987	3.24813	7.05315	1.11866	1.70474	0.0057	0.0470583	yes
Heart	ENSONIG00000016117	ADAMTS14	GL831148.1:2657977-2719085	0.11314	0.84037	2.89292	2.87083	0.0002	0.0039893	yes
Heart	ENSONIG00000016133	ZMIZ1 (1 of many)	GL831148.1:2866618-2976906	27.2676	11.3354	-1.26635	-2.67028	5e-05	0.00120719	yes
Heart	ENSONIG00000016135	lmln	GL831210.1:467906-478908	0.801087	1.68727	1.07466	1.71629	0.00515	0.0438944	yes
Heart	ENSONIG00000016138	pip5k1bb	GL831667.1:142997-175669	20.1659	38.0843	0.917277	2.43314	5e-05	0.00120719	yes
Heart	ENSONIG00000016139	si:dkey-69o16.5	GL831210.1:498486-504945	16.1863	43.2374	1.41751	3.12529	5e-05	0.00120719	yes
Heart	ENSONIG00000016152	apoeb	GL831224.1:137200-138304	20.2804	44.3044	1.12736	2.15086	0.0002	0.0039893	yes
Heart	ENSONIG00000016161	bcam	GL831224.1:180264-226617	9.23392	4.02423	-1.19823	-2.21399	0.00025	0.00474011	yes
Heart	ENSONIG00000016170	abca1a	GL831216.1:745909-774755	65.136	33.0542	-0.978622	-2.72286	5e-05	0.00120719	yes
Heart	ENSONIG00000016181	VDAC2 (1 of many)	GL831148.1:3304801-3308955	148.474	94.149	-0.657194	-1.73779	0.00245	0.0262062	yes
Heart	ENSONIG00000016185	esd	GL831210.1:1114915-1121576	28.8115	63.8498	1.14804	3.03358	5e-05	0.00120719	yes
Heart	ENSONIG00000016191	DUPD1	GL831148.1:3344537-3345335	10.9007	52.7677	2.27523	3.87847	5e-05	0.00120719	yes
Heart	ENSONIG00000016192	kat6b	GL831148.1:3348064-3370116	6.10067	9.99469	0.712194	1.80258	0.0019	0.0221211	yes
Heart	ENSONIG00000016199	stra6l	GL831216.1:779468-788953	1.55652	4.5466	1.54646	2.56938	5e-05	0.00120719	yes
Heart	ENSONIG00000016223	sh3bp4	GL831210.1:1846082-1869001	5.93846	3.4268	-0.793225	-1.80954	0.00155	0.0192303	yes
Heart	ENSONIG00000016225	cplx2l	GL831216.1:830042-844856	1.42219	0	#NAME?	#NAME?	0.00085	0.0121646	yes
Heart	ENSONIG00000016229	inpp5b	GL831224.1:743372-762590	10.7355	5.94429	-0.852815	-1.91214	0.0012	0.0157466	yes
Heart	ENSONIG00000016242	frzb	GL831210.1:1990354-2008818	34.786	182.143	2.38849	6.27651	5e-05	0.00120719	yes
Heart	ENSONIG00000016249	micu3a	GL831216.1:1062863-1099719	7.51244	3.02634	-1.31171	-2.38639	5e-05	0.00120719	yes
Heart	ENSONIG00000016283	map7d1a	GL831224.1:1357795-1374933	16.8732	8.25782	-1.0309	-2.29421	5e-05	0.00120719	yes
Heart	ENSONIG00000016303	fkbp10b	GL831148.1:4318622-4338676	28.3292	14.3694	-0.979291	-2.28363	0.00015	0.00313157	yes
Heart	ENSONIG00000016308	mxi1	GL831216.1:1546516-1575324	4.45131	12.4091	1.4791	2.03379	0.00165	0.0200812	yes
Heart	ENSONIG00000016310	add3a	GL831216.1:1611433-1682224	40.6054	62.7892	0.628846	1.70178	0.00245	0.0262062	yes
Heart	ENSONIG00000016322	RND2 (1 of many)	GL831148.1:4429755-4463531	27.1374	11.1345	-1.28525	-2.23374	0.0002	0.0039893	yes
Heart	ENSONIG00000016325	ccdc80	GL831210.1:2701350-2717904	13.0946	21.9193	0.743225	1.87648	0.00105	0.0140952	yes
Heart	ENSONIG00000016347	vwa8	GL831210.1:2777464-2868535	5.28599	10.0607	0.928483	2.31505	5e-05	0.00120719	yes
Heart	ENSONIG00000016358	COLGALT1 (1 of many)	GL831216.1:2104582-2122691	1.21307	2.71428	1.16191	1.83142	0.0031	0.0308712	yes
Heart	ENSONIG00000016398	-	GL831589.1:159212-205526	11.2792	2.34042	-2.26883	-4.90602	5e-05	0.00120719	yes
Heart	ENSONIG00000016404	zgc:136908	GL831216.1:2344743-2355303	3.8748	9.43254	1.28353	2.54306	5e-05	0.00120719	yes
Heart	ENSONIG00000016426	pde6c	GL831148.1:5308505-5320024	0.29365	0.968303	1.72136	1.93689	0.00295	0.0299326	yes
Heart	ENSONIG00000016429	rars	GL831277.1:505810-533322	25.1304	40.8226	0.699932	1.87257	0.00155	0.0192303	yes
Heart	ENSONIG00000016434	si:dkeyp-23e4.3	GL831277.1:538342-572099	33.6824	18.4876	-0.865434	-2.35332	0.0001	0.00220427	yes
Heart	ENSONIG00000016458	zgc:65894	GL831216.1:2556256-2558986	192.845	100.32	-0.94284	-2.5703	5e-05	0.00120719	yes
Heart	ENSONIG00000016472	METRNL (1 of many)	GL831216.1:2757713-2763948	38.5694	23.1131	-0.738747	-1.61842	0.00515	0.0438944	yes
Heart	ENSONIG00000016474	-	GL831216.1:2787578-2797590	3.02479	6.95715	1.20166	1.85756	0.00235	0.0254201	yes
Heart	ENSONIG00000016527	pfkfb1	GL831137.1:88875-99397	34.576	10.5576	-1.71149	-3.28803	5e-05	0.00120719	yes
Heart	ENSONIG00000016533	itih6	GL831137.1:99533-110123	9.89313	1.96388	-2.33272	-4.6414	5e-05	0.00120719	yes
Heart	ENSONIG00000016564	-	GL831137.1:689137-695800	37.6226	20.849	-0.851623	-2.11267	0.0004	0.00684898	yes
Heart	ENSONIG00000016566	kifap3b	GL831261.1:564-15379	19.5432	12.2522	-0.673629	-1.69105	0.00355	0.0337741	yes
Heart	ENSONIG00000016568	-	GL831137.1:705675-728049	4.37096	10.7055	1.29233	2.32424	0.0002	0.0039893	yes
Heart	ENSONIG00000016617	pink1	GL831137.1:1355731-1359266	22.3899	63.771	1.51005	3.92838	5e-05	0.00120719	yes
Heart	ENSONIG00000016618	tuba1b	GL831137.1:1360507-1363487	86.4423	24.7293	-1.80552	-4.57063	5e-05	0.00120719	yes
Heart	ENSONIG00000016625	ca8	GL831261.1:350051-361753	9.87496	1.79694	-2.45824	-3.08861	5e-05	0.00120719	yes
Heart	ENSONIG00000016627	tox	GL831261.1:461811-482597	4.80623	1.86468	-1.36598	-2.38237	5e-05	0.00120719	yes
Heart	ENSONIG00000016656	-	GL831207.1:593252-606043	0.183472	1.1097	2.59655	2.08075	0.00575	0.0472966	yes
Heart	ENSONIG00000016657	slc48a1a	GL831137.1:2047605-2051156	3.26115	6.47706	0.98996	1.89265	0.00075	0.0110637	yes
Heart	ENSONIG00000016666	itga5	GL831137.1:2077351-2107685	40.4777	21.5362	-0.910367	-2.43451	5e-05	0.00120719	yes
Heart	ENSONIG00000016687	dazap2	GL831137.1:2171510-2174013	142.678	68.5378	-1.05779	-2.64669	5e-05	0.00120719	yes
Heart	ENSONIG00000016704	taf15	GL831207.1:2495936-2524223	52.7161	103.897	0.978831	1.79184	0.0038	0.0354244	yes
Heart	ENSONIG00000016707	ankrd52a	GL831137.1:2263070-2274623	4.27552	1.94303	-1.13779	-2.15601	0.00045	0.0075041	yes
Heart	ENSONIG00000016713	PDE2A	GL831207.1:2553804-2669041	0.303399	1.31261	2.11315	1.93662	0.00415	0.0377692	yes
Heart	ENSONIG00000016722	SLC37A3	GL831226.1:233221-241386	23.0411	7.25168	-1.66782	-4.15942	5e-05	0.00120719	yes
Heart	ENSONIG00000016725	cdkn1d	GL831226.1:242811-246044	71.5387	14.988	-2.25492	-5.39276	5e-05	0.00120719	yes
Heart	ENSONIG00000016742	-	GL831137.1:2600835-2610800	0.838237	2.05317	1.29243	1.96341	0.0011	0.0146638	yes
Heart	ENSONIG00000016749	anapc15	GL831207.1:2934297-2935774	50.5909	112.682	1.15531	2.16348	0.0005	0.00812591	yes
Heart	ENSONIG00000016803	tfec	GL831226.1:1596041-1607338	2.20554	5.28283	1.26018	1.927	0.002	0.0228494	yes
Heart	ENSONIG00000016870	nampta	GL831226.1:2259413-2277705	52.9786	80.9009	0.610747	1.63515	0.00555	0.0463617	yes
Heart	ENSONIG00000016882	KIF1C	GL831549.1:153970-172514	22.7144	13.9328	-0.705124	-1.92012	0.00095	0.013229	yes
Heart	ENSONIG00000016884	nt5dc2	GL831137.1:3743846-3753952	26.5427	51.3352	0.951633	2.52387	5e-05	0.00120719	yes
Heart	ENSONIG00000016933	-	GL831137.1:4347476-4351890	34.1028	167.661	2.29759	6.1574	5e-05	0.00120719	yes
Heart	ENSONIG00000016941	UBA3 (1 of many)	GL831137.1:4423805-4430204	21.847	11.7782	-0.891323	-2.05046	0.00065	0.00992673	yes
Heart	ENSONIG00000016945	arl6ip5b	GL831137.1:4430794-4436431	97.7068	61.6367	-0.66467	-1.6998	0.00315	0.0311841	yes
Heart	ENSONIG00000016948	jak2b	GL831307.1:285880-307363	9.92954	5.62139	-0.820798	-1.87944	0.0013	0.0167639	yes
Heart	ENSONIG00000016973	fam214b	GL831307.1:1075941-1084766	21.5019	11.3378	-0.923325	-2.31595	5e-05	0.00120719	yes
Heart	ENSONIG00000016977	si:dkey-226k3.4	GL831137.1:4907774-4914125	12.6445	7.70235	-0.715144	-1.76003	0.00235	0.0254201	yes
Heart	ENSONIG00000017004	map4k4 (1 of many)	GL831297.1:103693-204379	15.1244	9.86221	-0.616892	-1.60524	0.00475	0.0414321	yes
Heart	ENSONIG00000017007	gpx8	GL831307.1:1488078-1490909	9.36072	21.8346	1.22192	2.55137	5e-05	0.00120719	yes
Heart	ENSONIG00000017011	GZMA (1 of many)	GL831307.1:1544292-1547826	1.3096	5.45001	2.05713	1.98304	0.002	0.0228494	yes
Heart	ENSONIG00000017024	hk1 (1 of many)	GL831287.1:47417-66084	6.19536	12.7697	1.04346	2.61962	5e-05	0.00120719	yes
Heart	ENSONIG00000017027	adcy5	GL831297.1:426175-519110	11.4113	5.62077	-1.02162	-2.63101	5e-05	0.00120719	yes
Heart	ENSONIG00000017028	gls2a	GL831137.1:5352996-5368369	18.3076	6.70977	-1.44811	-2.96538	5e-05	0.00120719	yes
Heart	ENSONIG00000017034	gpd1a	GL831137.1:5447561-5453801	22.1334	36.7734	0.73244	1.7158	0.00295	0.0299326	yes
Heart	ENSONIG00000017068	rab4a	GL831287.1:423907-430022	4.58783	13.8704	1.59613	2.04138	0.0022	0.0244679	yes
Heart	ENSONIG00000017072	-	GL831287.1:439273-447576	1448.01	626.278	-1.2092	-3.16109	5e-05	0.00120719	yes
Heart	ENSONIG00000017076	abcb10	GL831287.1:453822-467793	0.222935	2.27615	3.3519	3.43537	5e-05	0.00120719	yes
Heart	ENSONIG00000017136	kif26ba	GL831287.1:905801-970697	3.87914	2.21553	-0.808085	-1.88204	0.00115	0.0151945	yes
Heart	ENSONIG00000017167	GREB1	GL831287.1:1684978-1708339	0.735379	2.26091	1.62034	2.8745	5e-05	0.00120719	yes
Heart	ENSONIG00000017171	lpin1	GL831287.1:1713592-1729042	3.49905	8.93287	1.35216	2.76959	5e-05	0.00120719	yes
Heart	ENSONIG00000017187	FBLN2 (1 of many)	GL831137.1:6825894-6848907	2.98175	5.49198	0.881164	1.90232	0.00125	0.0161969	yes
Heart	ENSONIG00000017202	wnk2 (1 of many)	GL831137.1:7047616-7088617	6.54242	2.38571	-1.45541	-3.4366	5e-05	0.00120719	yes
Heart	ENSONIG00000017217	irf1b	GL831235.1:222898-227920	80.133	32.9017	-1.28424	-3.35647	5e-05	0.00120719	yes
Heart	ENSONIG00000017220	PLXND1	GL831137.1:7175131-7246482	40.2293	25.6739	-0.647943	-1.7931	0.00205	0.023223	yes
Heart	ENSONIG00000017235	fnip1	GL831235.1:294054-316122	10.7569	19.5323	0.860594	2.16558	0.00025	0.00474011	yes
Heart	ENSONIG00000017240	nr2c2	GL831137.1:7355451-7368704	1.45066	3.38855	1.22396	2.2917	0.0001	0.00220427	yes
Heart	ENSONIG00000017244	-	GL831137.1:7391779-7395145	9.66396	28.6023	1.56544	2.8969	5e-05	0.00120719	yes
Heart	ENSONIG00000017246	-	GL831137.1:7399751-7410935	5.15766	18.0544	1.80756	2.81902	5e-05	0.00120719	yes
Heart	ENSONIG00000017276	-	GL831398.1:598417-603023	34.3951	58.1547	0.757693	2.03185	0.00055	0.0087066	yes
Heart	ENSONIG00000017284	eif2a	GL831398.1:676551-684515	41.0707	70.4595	0.778683	2.06203	0.0004	0.00684898	yes
Heart	ENSONIG00000017326	-	GL831367.1:113149-119278	7.46064	2.95855	-1.33441	-1.92987	0.0019	0.0221211	yes
Heart	ENSONIG00000017328	slmapb	GL831137.1:7906361-7913322	455.972	703.811	0.626243	1.7758	0.00185	0.0217655	yes
Heart	ENSONIG00000017340	-	GL831367.1:211809-223461	0.536597	2.88367	2.42599	3.3845	5e-05	0.00120719	yes
Heart	ENSONIG00000017345	ttc3	GL831235.1:2297992-2325438	18.8921	11.9511	-0.660637	-1.76791	0.0024	0.0258568	yes
Heart	ENSONIG00000017348	-	GL831137.1:7979480-8013113	3.4978	0.861182	-2.02206	-3.44904	5e-05	0.00120719	yes
Heart	ENSONIG00000017358	rpl32	GL831137.1:8015657-8019442	1295.22	843.045	-0.61952	-1.70694	0.00355	0.0337741	yes
Heart	ENSONIG00000017368	ccdc15	GL831235.1:2505189-2513907	0.584014	1.7323	1.56861	1.75408	0.00425	0.0383414	yes
Heart	ENSONIG00000017371	actr3b	GL831367.1:851521-867888	26.747	44.9738	0.74971	1.8233	0.00185	0.0217655	yes
Heart	ENSONIG00000017437	-	GL831334.1:629106-649742	3.49773	1.61931	-1.11104	-2.29119	5e-05	0.00120719	yes
Heart	ENSONIG00000017439	-	GL831334.1:693543-814771	17.9064	1.94356	-3.20371	-6.53277	5e-05	0.00120719	yes
Heart	ENSONIG00000017440	fam13a	GL831246.1:329516-379181	4.63994	8.36751	0.850691	1.89313	0.0014	0.0177131	yes
Heart	ENSONIG00000017442	herc3	GL831246.1:384231-415104	9.28982	5.74848	-0.692469	-1.59245	0.0058	0.0475621	yes
Heart	ENSONIG00000017469	slbp	GL831415.1:678653-683800	13.7058	8.16868	-0.746612	-1.68571	0.0033	0.0322176	yes
Heart	ENSONIG00000017508	papss1	GL831246.1:1343183-1362634	6.98882	19.5748	1.48588	3.21592	5e-05	0.00120719	yes
Heart	ENSONIG00000017515	spns2	GL831410.1:374850-426643	12.8745	5.11905	-1.33057	-2.50199	5e-05	0.00120719	yes
Heart	ENSONIG00000017521	pdzd3b	GL831410.1:468952-476966	0.864553	2.16057	1.32138	1.83998	0.0037	0.0347092	yes
Heart	ENSONIG00000017523	-	GL831410.1:483084-516370	81.7659	121.616	0.572765	1.58634	0.0051	0.0435789	yes
Heart	ENSONIG00000017532	asb12b	GL831174.1:386161-388716	10.4505	20.5656	0.976667	1.87867	0.0017	0.0205593	yes
Heart	ENSONIG00000017533	VMP1 (1 of many)	GL831410.1:524816-573837	0.664081	3.59898	2.43816	2.35818	0.00205	0.023223	yes
Heart	ENSONIG00000017561	-	GL831519.1:214157-214519	0	9.9214	inf	#NAME?	5e-05	0.00120719	yes
Heart	ENSONIG00000017568	si:ch211-217k17.7	GL831246.1:2231244-2234287	8.54828	16.5667	0.954583	2.2357	5e-05	0.00120719	yes
Heart	ENSONIG00000017584	hprt1	GL831321.1:112022-121001	20.4087	10.5586	-0.950764	-2.22392	0.00015	0.00313157	yes
Heart	ENSONIG00000017586	acsl1a	GL831246.1:2319887-2338743	341.091	226.341	-0.59166	-1.66531	0.004	0.0368285	yes
Heart	ENSONIG00000017600	lonrf1	GL831174.1:1220658-1230775	4.85379	8.85929	0.86808	1.869	0.0016	0.0196509	yes
Heart	ENSONIG00000017626	mtus1a	GL831321.1:296040-312287	441.065	281.89	-0.645855	-1.82515	0.0014	0.0177131	yes
Heart	ENSONIG00000017631	-	GL831321.1:343466-349951	2.34245	6.33614	1.43559	1.97131	0.00235	0.0254201	yes
Heart	ENSONIG00000017632	ABLIM3 (1 of many)	GL831174.1:1530153-1573646	29.465	18.1205	-0.701378	-1.81512	0.00185	0.0217655	yes
Heart	ENSONIG00000017641	sdprb	GL831449.1:525298-528546	110.523	177.741	0.685435	1.87725	0.0014	0.0177131	yes
Heart	ENSONIG00000017643	vps16	GL831449.1:543491-553751	16.4026	28.0838	0.775814	1.97632	0.00035	0.00618211	yes
Heart	ENSONIG00000017661	rpl22l1	GL831561.1:217305-219668	205.354	132.057	-0.636953	-1.68542	0.00405	0.0371869	yes
Heart	ENSONIG00000017671	ppp2r2ba	GL831174.1:1822000-1842684	26.2236	17.3025	-0.599888	-1.59436	0.0055	0.0460874	yes
Heart	ENSONIG00000017673	zfyve27	GL831321.1:764382-775101	2.46211	4.41782	0.843442	1.57058	0.00535	0.0451404	yes
Heart	ENSONIG00000017680	stc2a	GL831174.1:1930090-1937337	6.59217	3.32973	-0.985347	-2.15083	0.0003	0.00549413	yes
Heart	ENSONIG00000017687	zmynd11	GL831411.1:114186-140974	14.6949	7.11957	-1.04545	-2.33476	0.0001	0.00220427	yes
Heart	ENSONIG00000017720	tnip1	GL831174.1:2575055-2585603	83.3825	48.7854	-0.773296	-2.12196	0.00025	0.00474011	yes
Heart	ENSONIG00000017737	sfpq	GL831441.1:406409-425351	111.333	52.0425	-1.09712	-2.99863	5e-05	0.00120719	yes
Heart	ENSONIG00000017745	slc26a11	GL831321.1:1351877-1364736	4.95707	2.85449	-0.796256	-1.7029	0.0034	0.032883	yes
Heart	ENSONIG00000017749	klhl43	GL831441.1:483196-496909	121.84	195.589	0.682838	1.92356	0.001	0.013684	yes
Heart	ENSONIG00000017756	pcyt2 (1 of many)	GL831321.1:1417151-1429042	21.6866	35.8125	0.723657	1.88484	0.001	0.013684	yes
Heart	ENSONIG00000017775	unc5a	GL831174.1:2807267-2960432	1.96508	0.809603	-1.2793	-1.96405	0.00105	0.0140952	yes
Heart	ENSONIG00000017783	-	AERX01074368.1:20-2652	9.49247	2.86531	-1.72809	-2.42904	0.00015	0.00313157	yes
Heart	ENSONIG00000017797	pfdn1	GL831363.1:208789-211013	398.912	716.726	0.845352	2.14408	0.0001	0.00220427	yes
Heart	ENSONIG00000017807	dusp1	GL831174.1:3253426-3257529	22.7493	42.6874	0.90799	2.34732	0.00015	0.00313157	yes
Heart	ENSONIG00000017809	slc23a1	GL831363.1:277220-283874	1.97965	0.150357	-3.71878	-2.60737	0.00525	0.0445768	yes
Heart	ENSONIG00000017812	mtnr1c	GL831174.1:3302824-3313851	1.39179	3.01039	1.11301	1.9126	0.00135	0.0172759	yes
Heart	ENSONIG00000017819	adamts2	GL831363.1:452838-473049	16.0023	41.7136	1.38223	3.62578	5e-05	0.00120719	yes
Heart	ENSONIG00000017825	ik	GL831363.1:481043-487197	69.2212	38.999	-0.827776	-2.15745	0.0003	0.00549413	yes
Heart	ENSONIG00000017846	ogt.2	GL831174.1:3833465-3845013	91.311	133.457	0.547513	1.54316	0.00595	0.0483199	yes
Heart	ENSONIG00000017856	znf711	GL831174.1:3950009-3953116	3.85276	7.99513	1.05323	2.01737	0.0006	0.00926858	yes
Heart	ENSONIG00000017857	-	GL831363.1:836796-838397	35.7539	5.51815	-2.69584	-3.8313	5e-05	0.00120719	yes
Heart	ENSONIG00000017867	prps1b	GL831174.1:3979821-3983954	18.2554	39.948	1.1298	2.90528	5e-05	0.00120719	yes
Heart	ENSONIG00000017872	si:ch211-153b23.5	GL831174.1:4205517-4207850	7.34097	1.847	-1.99079	-3.18945	5e-05	0.00120719	yes
Heart	ENSONIG00000017874	creb3l2	GL831195.1:824255-856381	6.08481	10.9713	0.850452	1.79856	0.00225	0.0247777	yes
Heart	ENSONIG00000017914	flna	GL831283.1:75740-110270	115.378	59.1371	-0.964229	-2.71041	5e-05	0.00120719	yes
Heart	ENSONIG00000017926	dnase1l3 (1 of many)	GL831283.1:148865-155161	10.4554	18.1561	0.796206	1.70057	0.00225	0.0247777	yes
Heart	ENSONIG00000017953	nppa	GL831283.1:1208262-1212911	5596.19	9872.28	0.818937	1.93683	0.00095	0.013229	yes
Heart	ENSONIG00000017956	nppb	GL831283.1:1225568-1227608	2435.86	945.571	-1.36517	-3.68559	5e-05	0.00120719	yes
Heart	ENSONIG00000017967	ANKS6	GL831791.1:107441-117196	13.2305	8.34298	-0.665232	-1.69215	0.00325	0.0318918	yes
Heart	ENSONIG00000017975	tpx2	GL831283.1:1609772-1625528	4.54654	2.13328	-1.0917	-1.72402	0.00415	0.0377692	yes
Heart	ENSONIG00000017978	plod1a	GL831283.1:1627679-1653467	6.52145	14.9617	1.19801	2.60762	5e-05	0.00120719	yes
Heart	ENSONIG00000017998	RBFOX2 (1 of many)	GL831193.1:73242-88129	29.2915	12.0096	-1.2863	-2.76798	5e-05	0.00120719	yes
Heart	ENSONIG00000018013	si:dkey-13n15.11 (1 of many)	GL831195.1:3082049-3093926	1.18076	2.81147	1.25161	1.98185	0.0009	0.0126774	yes
Heart	ENSONIG00000018033	rnaseh2a	GL831193.1:520077-526917	12.554	3.82107	-1.7161	-2.44092	0.00035	0.00618211	yes
Heart	ENSONIG00000018034	MAST1 (1 of many)	GL831193.1:543416-620429	2.70447	1.23183	-1.13455	-2.33016	0.0001	0.00220427	yes
Heart	ENSONIG00000018050	cep131	GL831200.1:327640-351754	14.4819	9.02879	-0.68165	-1.71655	0.0032	0.0314933	yes
Heart	ENSONIG00000018053	-	GL831200.1:351991-375201	9.36594	4.80918	-0.961632	-2.29411	0.00015	0.00313157	yes
Heart	ENSONIG00000018076	HMOX1 (1 of many)	GL831193.1:914740-916886	252.335	79.4251	-1.66767	-4.29289	5e-05	0.00120719	yes
Heart	ENSONIG00000018084	PLPPR2 (1 of many)	GL831193.1:1118816-1176021	3.12202	1.4314	-1.12505	-1.9275	0.0014	0.0177131	yes
Heart	ENSONIG00000018101	-	GL831200.1:882894-894962	2.68685	6.67264	1.31234	2.00588	0.00085	0.0121646	yes
Heart	ENSONIG00000018111	si:dkey-28b4.8	GL831345.1:276969-296741	9.15926	4.39056	-1.06083	-2.55081	5e-05	0.00120719	yes
Heart	ENSONIG00000018123	tnrc6c2	GL831193.1:1592124-1639083	3.54311	6.33688	0.838755	1.87499	0.0013	0.0167639	yes
Heart	ENSONIG00000018126	FAM171A2	GL831200.1:1262963-1273153	3.8767	8.48107	1.12942	2.24203	0.00015	0.00313157	yes
Heart	ENSONIG00000018139	ero1b	GL831345.1:739239-764094	5.15913	9.50734	0.881913	1.72605	0.00385	0.0357664	yes
Heart	ENSONIG00000018159	tubgcp2	GL831200.1:1740412-1751651	9.40934	4.38033	-1.10305	-2.42651	5e-05	0.00120719	yes
Heart	ENSONIG00000018166	PRPSAP1 (1 of many)	GL831193.1:2397192-2415044	1.53513	6.36739	2.05234	2.18202	0.0002	0.0039893	yes
Heart	ENSONIG00000018203	actr6	GL831424.1:4981-9990	25.7679	14.0256	-0.877508	-2.01141	0.0006	0.00926858	yes
Heart	ENSONIG00000018204	calcoco2	GL831200.1:2096559-2106626	69.8004	43.3354	-0.687689	-1.8596	0.00115	0.0151945	yes
Heart	ENSONIG00000018212	cbx1b	GL831200.1:2217426-2224160	3.93316	10.0988	1.36043	2.9371	5e-05	0.00120719	yes
Heart	ENSONIG00000018213	-	GL831424.1:21995-28996	11.2513	22.5713	1.00439	2.43069	5e-05	0.00120719	yes
Heart	ENSONIG00000018218	phf21ab	GL831424.1:76093-88630	4.70928	2.11481	-1.15498	-1.94373	0.001	0.013684	yes
Heart	ENSONIG00000018225	pdk2a	GL831200.1:2443296-2451277	350.458	217.313	-0.689467	-1.95084	0.001	0.013684	yes
Heart	ENSONIG00000018233	rpgrip1l	GL831424.1:230770-245372	0.158802	1.22073	2.94244	2.7625	0.0002	0.0039893	yes
Heart	ENSONIG00000018235	myh10 (1 of many)	GL831193.1:3059604-3165935	7.73215	11.9705	0.630538	1.60894	0.00595	0.0483199	yes
Heart	ENSONIG00000018249	etv4	GL831200.1:2953435-2989336	14.4174	39.5921	1.4574	3.45091	5e-05	0.00120719	yes
Heart	ENSONIG00000018263	nbr1	GL831200.1:3293281-3306789	8.06074	4.53739	-0.82905	-1.77758	0.00285	0.0292495	yes
Heart	ENSONIG00000018269	DDX5 (1 of many)	GL831193.1:3406544-3416672	116.394	66.8997	-0.798943	-2.23549	0.00015	0.00313157	yes
Heart	ENSONIG00000018288	-	AERX01074409.2:20-2582	6.93309	2.21621	-1.6454	-2.24782	0.00055	0.0087066	yes
Heart	ENSONIG00000018300	-	GL831348.1:281239-282695	0	6.62781	inf	#NAME?	5e-05	0.00120719	yes
Heart	ENSONIG00000018341	kirrela	GL831222.1:998014-1013222	0.201535	1.33966	2.73277	2.15602	0.00615	0.049495	yes
Heart	ENSONIG00000018342	got1	GL831242.1:250211-254077	1.04445	3.72139	1.83309	1.94564	0.0047	0.0411028	yes
Heart	ENSONIG00000018348	slc25a28 (1 of many)	GL831242.1:287607-295597	18.7425	45.2523	1.27168	3.44671	5e-05	0.00120719	yes
Heart	ENSONIG00000018349	pyroxd2	GL831242.1:298484-309281	15.9413	26.5997	0.738637	1.87096	0.00165	0.0200812	yes
Heart	ENSONIG00000018350	hnrnpc	GL831198.1:86905-98759	48.942	29.5704	-0.726922	-1.89821	0.0008	0.0116225	yes
Heart	ENSONIG00000018374	zfand4	GL831242.1:657964-668505	57.9055	35.3637	-0.711434	-1.89499	0.00085	0.0121646	yes
Heart	ENSONIG00000018380	rbm4.3 (1 of many)	GL831222.1:1195777-1197809	39.0735	18.608	-1.07027	-2.58626	5e-05	0.00120719	yes
Heart	ENSONIG00000018429	btf3l4 (1 of many)	GL831198.1:736069-745764	29.0176	17.9904	-0.689701	-1.8519	0.0017	0.0205593	yes
Heart	ENSONIG00000018438	mat1a	GL831242.1:921082-949406	1.08523	3.22932	1.57323	2.79387	5e-05	0.00120719	yes
Heart	ENSONIG00000018453	sema4ga	GL831242.1:1091582-1117374	2.04862	0.618025	-1.72891	-2.19392	0.00115	0.0151945	yes
Heart	ENSONIG00000018464	PIEZO2	GL831198.1:1020546-1085782	2.39654	4.56589	0.929945	2.17806	0.00015	0.00313157	yes
Heart	ENSONIG00000018467	napgb	GL831198.1:1088749-1095712	16.2244	8.08184	-1.00541	-2.2375	0.00025	0.00474011	yes
Heart	ENSONIG00000018468	MARK1	GL831242.1:1220770-1260734	4.84396	2.60797	-0.893258	-1.68657	0.0043	0.0386885	yes
Heart	ENSONIG00000018481	vapal	GL831198.1:1318905-1333625	31.1977	50.5173	0.695338	1.79893	0.00185	0.0217655	yes
Heart	ENSONIG00000018516	zmiz1b	GL831242.1:1857340-1892077	9.40645	4.95109	-0.925903	-1.69833	0.00295	0.0299326	yes
Heart	ENSONIG00000018551	dag1	GL831335.1:415316-440459	61.8495	31.8142	-0.959093	-2.68134	5e-05	0.00120719	yes
Heart	ENSONIG00000018563	ptprfb	GL831198.1:2541596-2631323	2.81925	1.21158	-1.21842	-2.30143	0.0002	0.0039893	yes
Heart	ENSONIG00000018578	TPM4 (1 of many)	GL831198.1:2728428-2733423	100.319	198.37	0.983597	1.98784	0.00055	0.0087066	yes
Heart	ENSONIG00000018581	klf2a	GL831198.1:2813031-2816232	18.5541	38.7059	1.06081	2.74104	5e-05	0.00120719	yes
Heart	ENSONIG00000018610	-	GL831264.1:427194-433022	3.21855	1.51174	-1.0902	-1.78538	0.00365	0.0343843	yes
Heart	ENSONIG00000018612	aldh9a1b	GL831264.1:448269-452482	3.43763	14.2925	2.05578	3.62278	5e-05	0.00120719	yes
Heart	ENSONIG00000018614	uck2b	GL831264.1:453041-457212	8.49431	22.3848	1.39795	2.41654	0.00015	0.00313157	yes
Heart	ENSONIG00000018656	PLPP3 (1 of many)	GL831264.1:1099038-1113827	58.4179	35.5295	-0.717393	-1.70512	0.00335	0.0325401	yes
Heart	ENSONIG00000018658	ZFAND3 (1 of many)	GL831182.1:57732-69236	30.7605	14.0361	-1.13193	-2.68811	5e-05	0.00120719	yes
Heart	ENSONIG00000018663	zgc:56409	GL831264.1:1161981-1165258	1.80725	4.75231	1.39484	1.78737	0.00575	0.0472966	yes
Heart	ENSONIG00000018667	tnk2a	GL831264.1:1211695-1270038	2.60989	4.47726	0.778626	1.76016	0.0021	0.0236894	yes
Heart	ENSONIG00000018687	atf3	GL831182.1:580332-581245	4.13992	23.1903	2.48585	2.96757	5e-05	0.00120719	yes
Heart	ENSONIG00000018691	hivep2a	GL831182.1:793247-816991	2.63576	4.38762	0.735222	1.7507	0.00205	0.023223	yes
Heart	ENSONIG00000018692	tlk1b	GL831264.1:1735785-1749592	33.6678	19.5674	-0.782919	-1.9559	0.00105	0.0140952	yes
Heart	ENSONIG00000018697	rnaseh1	GL831182.1:1012841-1018957	13.3909	7.38443	-0.858691	-1.85907	0.00125	0.0161969	yes
Heart	ENSONIG00000018700	SLC25A30	GL831264.1:1815224-1821919	145.842	86.2459	-0.757881	-2.10266	0.00035	0.00618211	yes
Heart	ENSONIG00000018701	ednrba	GL831264.1:1850053-1860318	1.40031	4.27248	1.60933	3.04758	5e-05	0.00120719	yes
Heart	ENSONIG00000018707	ndufaf7	GL831182.1:1152588-1162936	2.81845	6.53136	1.21248	1.86426	0.0023	0.0251427	yes
Heart	ENSONIG00000018741	cox7a2a	GL831182.1:1857368-1861982	640.182	346.451	-0.88583	-2.3272	5e-05	0.00120719	yes
Heart	ENSONIG00000018742	iqcb1	GL831405.1:202952-209508	1.02441	2.548	1.31458	1.78898	0.0034	0.032883	yes
Heart	ENSONIG00000018746	-	GL831182.1:1945782-1957645	13.4523	8.23884	-0.707343	-1.63073	0.0061	0.0493292	yes
Heart	ENSONIG00000018747	bco1l	GL831405.1:271922-279344	0.508375	1.77676	1.80528	1.9233	0.0058	0.0475621	yes
Heart	ENSONIG00000018748	myo6a	GL831182.1:1987689-2102979	1.75297	4.99769	1.51146	2.87717	5e-05	0.00120719	yes
Heart	ENSONIG00000018772	hey2	GL831182.1:2478366-2486609	10.3019	5.14498	-1.00167	-2.02277	0.001	0.013684	yes
Heart	ENSONIG00000018797	LDB1 (1 of many)	GL831274.1:225952-232561	51.4853	32.9797	-0.642582	-1.60052	0.0052	0.0442643	yes
Heart	ENSONIG00000018803	jupa	GL831274.1:290072-307929	86.536	52.7359	-0.714516	-1.96289	0.00045	0.0075041	yes
Heart	ENSONIG00000018808	klf11a	GL831182.1:3317366-3320817	23.9184	11.4941	-1.05723	-2.58719	5e-05	0.00120719	yes
Heart	ENSONIG00000018829	nt5c2b	GL831274.1:590927-608969	39.1882	67.6386	0.787427	2.08246	0.0002	0.0039893	yes
Heart	ENSONIG00000018834	PLEKHG3 (1 of many)	GL831182.1:3758034-3772066	1.21708	2.64813	1.12155	1.80835	0.00365	0.0343843	yes
Heart	ENSONIG00000018836	-	GL831182.1:3803696-3809389	1.30925	4.04463	1.62727	2.35778	0.0002	0.0039893	yes
Heart	ENSONIG00000018840	-	GL831182.1:4020699-4022191	2.45587	9.52992	1.95623	2.47935	0.0003	0.00549413	yes
Heart	ENSONIG00000018863	rps15a	GL831274.1:1219729-1224309	2805.89	1520.98	-0.883453	-2.43498	0.00015	0.00313157	yes
Heart	ENSONIG00000018865	coq7	GL831274.1:1241151-1249454	4.37785	7.32405	0.742418	1.70356	0.0028	0.0289132	yes
Heart	ENSONIG00000018880	DDX17 (1 of many)	GL831274.1:1432919-1441468	40.6432	77.3547	0.928476	2.46194	5e-05	0.00120719	yes
Heart	ENSONIG00000018883	cishb	GL831146.1:684402-688035	4.41344	8.01397	0.860612	1.84021	0.0019	0.0221211	yes
Heart	ENSONIG00000018891	nfil3-5	GL831274.1:1512946-1514806	6.4816	0.856984	-2.91901	-3.64872	5e-05	0.00120719	yes
Heart	ENSONIG00000018892	NDUFAF3	GL831146.1:707175-711514	14.6916	32.8838	1.16238	2.27807	0.0002	0.0039893	yes
Heart	ENSONIG00000018895	slc25a20	GL831146.1:724694-734141	176.433	110.496	-0.675121	-1.87209	0.0015	0.0186964	yes
Heart	ENSONIG00000018899	fblim1	GL831146.1:760448-767192	1.38346	3.41006	1.30152	1.91198	0.0012	0.0157466	yes
Heart	ENSONIG00000018901	SLC25A34	GL831146.1:769794-779816	6.00794	1.96773	-1.61034	-2.80981	5e-05	0.00120719	yes
Heart	ENSONIG00000018904	SZRD1 (1 of many)	GL831146.1:790743-793088	10.2785	26.2075	1.35035	1.82543	0.00405	0.0371869	yes
Heart	ENSONIG00000018909	mfap2	GL831146.1:829761-835447	67.691	115.37	0.769235	1.97349	0.0007	0.0104992	yes
Heart	ENSONIG00000018919	TOM1 (1 of many)	GL831274.1:1730400-1743950	7.27021	3.92943	-0.887676	-1.71727	0.0045	0.039847	yes
Heart	ENSONIG00000018927	CELSR2	GL831146.1:988279-1051345	2.08129	0.942768	-1.14251	-2.24976	0.00035	0.00618211	yes
Heart	ENSONIG00000018937	cdkn1a	GL831146.1:1133332-1135255	8.41907	1.88102	-2.16214	-3.33071	5e-05	0.00120719	yes
Heart	ENSONIG00000018938	SRSF3 (1 of many)	GL831146.1:1153008-1157177	111.691	48.684	-1.198	-2.584	5e-05	0.00120719	yes
Heart	ENSONIG00000018939	ahcyl1	GL831146.1:1159089-1173573	4.54732	8.25309	0.859918	2.03067	0.0005	0.00812591	yes
Heart	ENSONIG00000018940	-	GL831274.1:1885695-1900085	1.7337	0.229325	-2.91839	-2.24738	0.0055	0.0460874	yes
Heart	ENSONIG00000018944	plscr3b (1 of many)	GL831455.1:174900-190590	0.78386	1.61364	1.04165	1.66909	0.00565	0.0467605	yes
Heart	ENSONIG00000018953	eif5a	GL831455.1:276401-281285	86.1131	138.054	0.680929	1.70705	0.00315	0.0311841	yes
Heart	ENSONIG00000018983	cav3	GL831146.1:1602401-1604240	64.0116	108.169	0.756881	1.63792	0.00365	0.0343843	yes
Heart	ENSONIG00000019007	rbm5 (1 of many)	GL831146.1:1776081-1783355	10.1425	27.8273	1.45609	3.65258	5e-05	0.00120719	yes
Heart	ENSONIG00000019020	ckbb	GL831591.1:124596-134684	26.6742	43.5486	0.707182	1.64546	0.00455	0.0401309	yes
Heart	ENSONIG00000019024	cdc42bpb	GL831591.1:211365-230963	17.241	26.4247	0.616039	1.65922	0.00355	0.0337741	yes
Heart	ENSONIG00000019062	ARF3	GL831146.1:2442907-2451292	4.42164	2.27819	-0.956691	-1.96039	0.00115	0.0151945	yes
Heart	ENSONIG00000019087	cox11	GL831209.1:1779371-1800862	6.84676	11.9336	0.801537	1.91114	0.0009	0.0126774	yes
Heart	ENSONIG00000019095	heatr1	GL831209.1:1845770-1862050	7.54088	4.19944	-0.844536	-2.06662	0.00055	0.0087066	yes
Heart	ENSONIG00000019109	pfkmb	GL831146.1:2827371-2836674	72.2659	109.981	0.605873	1.70353	0.0031	0.0308712	yes
Heart	ENSONIG00000019119	bbs1	GL831209.1:2325363-2329406	0.965297	3.74667	1.95656	2.35624	0.0011	0.0146638	yes
Heart	ENSONIG00000019137	-	GL831209.1:2512382-2522455	14.6133	41.2689	1.49777	3.46579	5e-05	0.00120719	yes
Heart	ENSONIG00000019148	BHLHE40 (1 of many)	GL831146.1:3060800-3063045	54.1892	93.9058	0.793208	2.10057	0.00045	0.0075041	yes
Heart	ENSONIG00000019157	trim63a	GL831562.1:131586-133839	11.388	4.0176	-1.50311	-2.28486	0.00025	0.00474011	yes
Heart	ENSONIG00000019164	nr1d4b	GL831146.1:3408282-3418406	40.9002	4.01795	-3.34758	-7.23182	5e-05	0.00120719	yes
Heart	ENSONIG00000019171	dph3	GL831162.1:78325-83481	2.2874	5.41418	1.24303	1.74111	0.0037	0.0347092	yes
Heart	ENSONIG00000019230	glula	GL831162.1:2720295-2722756	46.1504	19.0343	-1.27774	-3.16709	5e-05	0.00120719	yes
Heart	ENSONIG00000019234	ctsz	GL831146.1:3917412-3922817	289.568	597.454	1.04492	2.90024	5e-05	0.00120719	yes
Heart	ENSONIG00000019250	METTL21B	GL831146.1:3982353-3984784	3.03087	9.70247	1.67862	1.9226	0.0028	0.0289132	yes
Heart	ENSONIG00000019257	tgfbr3	GL831162.1:3043129-3084346	7.96605	12.9723	0.703503	1.60545	0.0051	0.0435789	yes
Heart	ENSONIG00000019262	ccbl2	GL831162.1:3375525-3380773	11.9139	20.4139	0.776905	1.67155	0.00455	0.0401309	yes
Heart	ENSONIG00000019270	-	GL831146.1:4085134-4089786	44.6861	74.7186	0.741642	1.86353	0.001	0.013684	yes
Heart	ENSONIG00000019294	ikbke	GL831146.1:4347914-4359288	3.6776	1.33595	-1.4609	-2.03388	0.00215	0.0240915	yes
Heart	ENSONIG00000019296	scly	GL831162.1:4042599-4048365	7.46006	16.899	1.17968	2.31563	0.0001	0.00220427	yes
Heart	ENSONIG00000019299	foxp4	GL831146.1:4589395-4641802	4.66087	1.60524	-1.53781	-2.32873	0.00025	0.00474011	yes
Heart	ENSONIG00000019304	slco2a1	GL831162.1:4222692-4238236	39.8848	75.5591	0.921765	2.51219	5e-05	0.00120719	yes
Heart	ENSONIG00000019314	MYO7B (1 of many)	GL831162.1:4369194-4394331	56.5616	36.6148	-0.627397	-1.76453	0.00175	0.0210313	yes
Heart	ENSONIG00000019320	per3	GL831146.1:4892467-4903115	40.8394	123.528	1.59681	4.47467	5e-05	0.00120719	yes
Heart	ENSONIG00000019322	bcl6a	GL831162.1:4429152-4434069	5.97316	1.75368	-1.76811	-2.81543	5e-05	0.00120719	yes
Heart	ENSONIG00000019334	glt8d1	GL831146.1:5031018-5034429	1.54594	4.96717	1.68394	1.94945	0.00345	0.0331279	yes
Heart	ENSONIG00000019340	adora1a	GL831146.1:5108962-5120232	2.01455	4.39506	1.12542	2.3315	0.00015	0.00313157	yes
Heart	ENSONIG00000019379	tns2b	GL831146.1:5819231-5840985	42.1636	24.1797	-0.802203	-2.18612	0.00015	0.00313157	yes
Heart	ENSONIG00000019380	eif4bb	GL831146.1:5853646-5865280	132.538	227.339	0.778436	2.02172	0.0004	0.00684898	yes
Heart	ENSONIG00000019382	gys1	GL831278.1:108151-121289	22.17	38.681	0.803018	2.21348	0.0001	0.00220427	yes
Heart	ENSONIG00000019387	krt4	GL831146.1:5905798-5910041	0.391377	2.85774	2.86825	2.75182	0.00075	0.0110637	yes
Heart	ENSONIG00000019430	tacc1	GL831146.1:6795410-6810580	3.35476	5.77849	0.784484	1.74419	0.00265	0.0278136	yes
Heart	ENSONIG00000019434	alyref	GL831278.1:551547-555808	116.555	69.5386	-0.745124	-2.06621	0.0003	0.00549413	yes
Heart	ENSONIG00000019437	pecam1	GL831278.1:574059-587610	0.50009	2.45747	2.29691	3.07091	5e-05	0.00120719	yes
Heart	ENSONIG00000019446	cygb1	GL831278.1:948276-953922	8.89135	18.0479	1.02135	2.21913	0.0001	0.00220427	yes
Heart	ENSONIG00000019447	FBF1	GL831278.1:961687-975871	1.95097	0.865385	-1.17277	-1.9064	0.0022	0.0244679	yes
Heart	ENSONIG00000019472	pltp	GL831608.1:136485-166145	17.485	31.4729	0.84799	2.06435	0.0005	0.00812591	yes
Heart	ENSONIG00000019483	si:ch211-233a24.2	GL831171.1:165080-233064	3.1651	4.95527	0.646712	1.6724	0.00425	0.0383414	yes
Heart	ENSONIG00000019489	-	GL831171.1:386214-395553	6.78852	17.2218	1.34307	2.50248	5e-05	0.00120719	yes
Heart	ENSONIG00000019510	slc9a3r1	GL831136.1:528303-552663	3.13978	11.3203	1.85018	2.6796	5e-05	0.00120719	yes
Heart	ENSONIG00000019513	CASKIN2 (1 of many)	GL831136.1:555641-609337	2.68079	1.48511	-0.852093	-1.63656	0.00505	0.0433171	yes
Heart	ENSONIG00000019514	TUBB4A (1 of many)	GL831171.1:1559008-1564485	31.4979	16.9882	-0.890723	-2.28396	5e-05	0.00120719	yes
Heart	ENSONIG00000019516	mettl9	GL831136.1:610321-618444	1.70804	4.32623	1.34077	2.17871	0.00065	0.00992673	yes
Heart	ENSONIG00000019527	si:ch211-206k20.5	GL831171.1:1647798-1650555	10.05	19.6815	0.969647	1.74499	0.00355	0.0337741	yes
Heart	ENSONIG00000019583	srsf5a	GL831171.1:3906056-3911471	80.9793	42.686	-0.923791	-2.51018	5e-05	0.00120719	yes
Heart	ENSONIG00000019586	abcc3	GL831136.1:1888561-1943284	36.6139	22.5357	-0.700182	-1.91772	0.0008	0.0116225	yes
Heart	ENSONIG00000019605	rtf1	GL831171.1:4343313-4358159	10.1552	5.88394	-0.78736	-1.85386	0.0014	0.0177131	yes
Heart	ENSONIG00000019634	RBM25 (1 of many)	GL831171.1:4497999-4509113	18.2087	28.2529	0.633771	1.70686	0.0036	0.0341047	yes
Heart	ENSONIG00000019666	OSBPL10	GL831250.1:219459-291747	2.39222	4.9849	1.05921	1.74558	0.0043	0.0386885	yes
Heart	ENSONIG00000019680	slc4a7 (1 of many)	GL831250.1:827702-854657	142.171	63.7227	-1.15775	-3.2169	5e-05	0.00120719	yes
Heart	ENSONIG00000019698	clk2a	GL831250.1:1047526-1054785	21.3973	35.1738	0.71707	1.76797	0.00195	0.0225274	yes
Heart	ENSONIG00000019701	cers2a	GL831250.1:1082241-1089013	24.3463	14.1761	-0.780244	-1.68946	0.00425	0.0383414	yes
Heart	ENSONIG00000019715	xrcc6	GL831136.1:5147375-5154098	15.3762	7.99901	-0.942803	-2.06167	0.0006	0.00926858	yes
Heart	ENSONIG00000019730	pbxip1a	GL831250.1:1603940-1617880	7.72405	14.3432	0.892939	2.26572	0.0001	0.00220427	yes
Heart	ENSONIG00000019738	-	GL831250.1:1701689-1706844	68.8599	124.058	0.849275	2.19522	5e-05	0.00120719	yes
Heart	ENSONIG00000019754	gspt1	GL831136.1:5498872-5508224	150.267	277.803	0.886533	2.47709	5e-05	0.00120719	yes
Heart	ENSONIG00000019789	pgp	GL831136.1:6184128-6185392	12.9322	24.9787	0.949733	1.87109	0.00195	0.0225274	yes
Heart	ENSONIG00000019799	neurl2	GL831136.1:6296282-6298635	11.8563	23.9767	1.01598	1.88604	0.002	0.0228494	yes
Heart	ENSONIG00000019810	trrap	GL831136.1:6554033-6633653	1.39206	2.40894	0.791178	1.75997	0.0022	0.0244679	yes
Heart	ENSONIG00000019869	aco1	GL831600.1:218848-232776	22.1693	13.5504	-0.710227	-1.86899	0.00125	0.0161969	yes
Heart	ENSONIG00000019905	ace	GL831136.1:7296726-7341661	0.492979	2.71204	2.45978	3.07484	5e-05	0.00120719	yes
Heart	ENSONIG00000019906	efnb3a	GL831388.1:200903-290096	9.5493	4.75046	-1.00733	-2.36658	5e-05	0.00120719	yes
Heart	ENSONIG00000019914	mki67	GL831136.1:7426259-7436547	7.73972	1.57515	-2.29679	-4.9273	5e-05	0.00120719	yes
Heart	ENSONIG00000019917	tmem88b	GL831388.1:837607-841321	95.1447	168.99	0.828739	2.29194	5e-05	0.00120719	yes
Heart	ENSONIG00000019920	dctn1a	GL831388.1:866693-878786	10.3264	15.8922	0.621982	1.58513	0.00595	0.0483199	yes
Heart	ENSONIG00000019923	top2a	GL831136.1:7638260-7651068	4.58486	1.69245	-1.43776	-2.8798	5e-05	0.00120719	yes
Heart	ENSONIG00000019935	hmgb2b	GL831518.1:56481-67450	140.925	61.7964	-1.18933	-3.2936	5e-05	0.00120719	yes
Heart	ENSONIG00000019951	phkg2	GL831136.1:7975284-7979182	13.682	30.216	1.14304	2.51183	5e-05	0.00120719	yes
Heart	ENSONIG00000019967	-	GL831709.1:90470-147832	0.977176	2.20897	1.17668	1.64128	0.0057	0.0470583	yes
Heart	ENSONIG00000019975	-	GL831136.1:8064376-8065026	254.776	497.254	0.964755	2.41468	5e-05	0.00120719	yes
Heart	ENSONIG00000019976	-	GL831598.1:197666-198673	40.181	74.5214	0.891142	2.02909	0.0009	0.0126774	yes
Heart	ENSONIG00000020008	decr2	GL831136.1:8310808-8316018	1.0324	4.05581	1.97398	2.52196	5e-05	0.00120719	yes
Heart	ENSONIG00000020013	tmem204	GL831136.1:8355874-8383563	8.12555	55.5404	2.773	3.53437	5e-05	0.00120719	yes
Heart	ENSONIG00000020020	ABLIM1 (1 of many)	GL831136.1:8523149-8543486	14.6529	8.58576	-0.771173	-1.74844	0.00195	0.0225274	yes
Heart	ENSONIG00000020031	MSS51 (1 of many)	GL831136.1:8950283-8962834	14.0804	56.0754	1.99368	4.03923	5e-05	0.00120719	yes
Heart	ENSONIG00000020080	-	GL831136.1:9687404-9689681	0.16054	1.6295	3.34342	1.98774	0.0038	0.0354244	yes
Heart	ENSONIG00000020105	eml1	GL831260.1:309287-349559	2.83083	8.84919	1.64432	2.97252	5e-05	0.00120719	yes
Heart	ENSONIG00000020113	prkcha	GL831260.1:444334-473674	4.186	9.6977	1.21207	2.47157	0.0001	0.00220427	yes
Heart	ENSONIG00000020129	tacc3	GL831260.1:719216-723864	4.1003	1.85059	-1.14774	-1.84421	0.0025	0.0265927	yes
Heart	ENSONIG00000020136	plk4	GL831260.1:830119-836872	1.61082	0.488913	-1.72014	-2.11961	0.0007	0.0104992	yes
Heart	ENSONIG00000020149	kif26ab	GL831260.1:1176922-1215631	1.69864	0.610086	-1.47729	-2.53339	0.00015	0.00313157	yes
Heart	ENSONIG00000020150	aspg	GL831260.1:1245168-1265896	6.64311	3.30603	-1.00676	-1.65527	0.0045	0.039847	yes
Heart	ENSONIG00000020153	ktn1	GL831260.1:1285190-1311208	15.0209	28.3052	0.914095	2.39346	5e-05	0.00120719	yes
Heart	ENSONIG00000020167	aldh6a1 (1 of many)	GL831260.1:1606803-1623166	12.1403	25.0834	1.04692	2.80575	5e-05	0.00120719	yes
Heart	ENSONIG00000020179	-	GL831260.1:1748773-1753015	2.64974	6.80777	1.36133	1.86391	0.00315	0.0311841	yes
Heart	ENSONIG00000020186	jdp2a	GL831260.1:1893001-1896421	25.3588	51.4587	1.02093	2.04223	0.0005	0.00812591	yes
Heart	ENSONIG00000020190	tgfb3	GL831260.1:1983189-1992425	212.726	103.336	-1.04166	-2.83724	5e-05	0.00120719	yes
Heart	ENSONIG00000020202	-	GL831427.1:101410-102540	0	2.85989	inf	#NAME?	5e-05	0.00120719	yes
Heart	ENSONIG00000020223	tubb2b	GL831302.1:1433268-1435902	602.182	235.03	-1.35736	-3.81465	5e-05	0.00120719	yes
Heart	ENSONIG00000020225	cyr61l2	GL831302.1:1502466-1508138	60.3417	133.891	1.14984	3.2278	5e-05	0.00120719	yes
Heart	ENSONIG00000020226	FKBP15	GL831302.1:1522973-1553955	25.2424	16.156	-0.643783	-1.72633	0.00315	0.0311841	yes
Heart	ENSONIG00000020247	srsf6b (1 of many)	GL831152.1:634333-638778	12.5219	25.9903	1.05352	2.4112	5e-05	0.00120719	yes
Heart	ENSONIG00000020256	EPB41L1 (1 of many)	GL831152.1:728730-827460	1.7316	4.60104	1.40986	2.44444	5e-05	0.00120719	yes
Heart	ENSONIG00000020259	chl1b	GL831152.1:1320274-1349014	12.5299	5.51601	-1.18368	-2.76375	5e-05	0.00120719	yes
Heart	ENSONIG00000020261	pdzrn3b	GL831152.1:1689335-1789600	37.158	21.0529	-0.819653	-2.20036	5e-05	0.00120719	yes
Heart	ENSONIG00000020286	comtb	GL831152.1:2991044-2998968	54.2743	30.6862	-0.822679	-1.85312	0.002	0.0228494	yes
Heart	ENSONIG00000020295	hcfc1a	GL831152.1:3103059-3113832	6.00777	10.3574	0.785759	1.96054	0.0008	0.0116225	yes
Heart	ENSONIG00000020312	id1	GL831152.1:3426458-3428316	61.6317	92.5404	0.586412	1.58	0.0062	0.049778	yes
Heart	ENSONIG00000020327	pfkfb4a	GL831152.1:3993340-3998823	126.383	84.1187	-0.587308	-1.59903	0.00575	0.0472966	yes
Heart	ENSONIG00000020338	gata2a	GL831152.1:4195651-4204870	13.0129	6.64618	-0.969348	-1.81707	0.00215	0.0240915	yes
Heart	ENSONIG00000020355	magi1b	GL831152.1:5166781-5246981	7.58239	2.40635	-1.6558	-3.72169	5e-05	0.00120719	yes
Heart	ENSONIG00000020357	prickle2b	GL831152.1:5407227-5421667	36.6498	19.6026	-0.902763	-1.96857	0.0008	0.0116225	yes
Heart	ENSONIG00000020359	psmd6	GL831152.1:5440662-5444748	76.2679	38.1605	-0.998997	-2.60933	5e-05	0.00120719	yes
Heart	ENSONIG00000020363	-	GL831152.1:5485038-5498126	2.28047	0.697641	-1.70878	-1.88935	0.00565	0.0467605	yes
Heart	ENSONIG00000020386	dcaf12	GL831152.1:5986821-6000999	38.6027	21.5498	-0.841025	-1.78767	0.0022	0.0244679	yes
Heart	ENSONIG00000020443	-	GL831142.1:2093198-2095613	5.02741	2.21531	-1.18231	-1.97534	0.0011	0.0146638	yes
Heart	ENSONIG00000020456	ackr4b	GL831138.1:1263959-1284221	33.3379	94.645	1.50536	3.32051	5e-05	0.00120719	yes
Heart	ENSONIG00000020536	-	GL831368.1:944231-945299	64.2106	103.72	0.691811	1.81587	0.00105	0.0140952	yes
Heart	ENSONIG00000020557	fahd1	GL831339.1:1114762-1115443	24.3746	11.0194	-1.14533	-1.90993	0.00205	0.023223	yes
Heart	ENSONIG00000020565	-	GL831334.1:865693-868735	14.3612	1.43826	-3.31978	-4.90756	5e-05	0.00120719	yes
Heart	ENSONIG00000020575	-	AERX01072929.2:3-591	472.206	148.491	-1.66904	-4.35999	5e-05	0.00120719	yes
Heart	ENSONIG00000020585	-	GL831519.1:238820-239123	12.015	81.2207	2.75701	6.43149	0.00405	0.0371869	yes
Heart	ENSONIG00000020595	P2RY4	GL831169.1:4089323-4090319	34.2611	16.208	-1.07987	-2.29519	0.00015	0.00313157	yes
Heart	ENSONIG00000020601	ugt5b2	GL831133.1:2696383-2697967	7.22903	13.0543	0.852656	1.64711	0.0038	0.0354244	yes
Heart	ENSONIG00000020616	-	GL831173.1:1419676-1420489	189.199	296.86	0.649877	1.76819	0.0025	0.0265927	yes
Heart	ENSONIG00000020617	PRSS23	GL831173.1:4257858-4259067	6.98401	19.5289	1.48349	2.82502	5e-05	0.00120719	yes
Heart	ENSONIG00000020620	-	GL831326.1:1330380-1331757	1.93642	4.62832	1.25709	1.65586	0.00565	0.0467605	yes
Heart	ENSONIG00000020622	-	GL831194.1:1913684-1914554	1.21512	5.35655	2.1402	1.99429	0.0056	0.0466053	yes
Heart	ENSONIG00000020649	fam46c	GL831347.1:291271-292432	7.50085	1.90668	-1.97599	-2.56247	0.00025	0.00474011	yes
Heart	ENSONIG00000020661	-	GL831148.1:308905-310624	5.64273	2.53472	-1.15457	-1.82278	0.00235	0.0254201	yes
Heart	ENSONIG00000020671	slc5a3b	GL831311.1:558590-560726	14.8479	6.95802	-1.09351	-2.39086	0.0001	0.00220427	yes
Heart	ENSONIG00000020674	ackr3a	GL831311.1:634139-635264	32.3248	100.723	1.63967	4.05453	5e-05	0.00120719	yes
Heart	ENSONIG00000020694	cited4b	GL831224.1:495080-495833	26.6012	48.915	0.878788	1.90049	0.001	0.013684	yes
Heart	ENSONIG00000020702	IER2	GL831280.1:1870858-1871392	42.1716	71.7597	0.766901	1.58006	0.00595	0.0483199	yes
Heart	ENSONIG00000020760	-	GL831659.1:20-1150	111.715	59.2445	-0.915066	-2.40371	5e-05	0.00120719	yes
Heart	ENSONIG00000020827	-	GL831166.1:4360629-4361319	148.031	251.026	0.761939	2.02743	0.0005	0.00812591	yes
Heart	ENSONIG00000020845	glrx3	GL831233.1:2287718-2288696	24.5833	41.6008	0.758934	1.7279	0.00335	0.0325401	yes
Heart	ENSONIG00000020854	tob1a	GL831257.1:697580-698600	74.537	120.906	0.697856	1.82804	0.0018	0.0214023	yes
Heart	ENSONIG00000020875	-	AERX01073555.1:20-4218	91.6222	0.725674	-6.98023	-9.97597	5e-05	0.00120719	yes
Heart	ENSONIG00000020890	SPRY3	GL831267.1:427934-428831	0	1.88745	inf	#NAME?	5e-05	0.00120719	yes
Heart	ENSONIG00000020923	thbd	GL831143.1:8136502-8138029	1.08769	5.14782	2.24269	2.72295	0.0002	0.0039893	yes
Heart	ENSONIG00000020929	hexim1	GL831149.1:1278714-1279800	9.42266	17.3349	0.879471	1.68571	0.00415	0.0377692	yes
Heart	ENSONIG00000020938	p2ry11	GL831149.1:4946709-4947627	4.90981	22.892	2.22111	3.61772	5e-05	0.00120719	yes
Heart	ENSONIG00000020942	-	GL831387.1:692718-694412	11.3632	4.43366	-1.3578	-2.5162	0.0001	0.00220427	yes
Heart	ENSONIG00000020948	-	GL831156.1:378488-378908	0	2.13438	inf	#NAME?	0.00305	0.0306461	yes
Heart	ENSONIG00000020960	-	GL831328.1:6923-9571	1.23246	0.261882	-2.23455	-2.02762	0.0043	0.0386885	yes
Heart	ENSONIG00000020962	cx43	GL831328.1:1096700-1097867	3.09609	10.4695	1.75768	2.63084	0.00025	0.00474011	yes
Heart	ENSONIG00000021001	hcar1-2	GL831304.1:266561-267590	6.88802	2.33251	-1.56221	-1.99118	0.00165	0.0200812	yes
Heart	ENSONIG00000021064	cx35.4	GL831177.1:3361465-3362329	2.04495	6.05047	1.56498	1.76006	0.00405	0.0371869	yes
Heart	ENSONIG00000021070	nfil3-6	GL831154.1:305658-306882	39.7575	93.5396	1.23435	3.16954	5e-05	0.00120719	yes
Heart	ENSONIG00000021081	rpz5	GL831154.1:4056257-4057439	73.6565	45.4417	-0.696795	-1.79411	0.00195	0.0225274	yes
Heart	ENSONIG00000021082	rpz	GL831154.1:4081682-4082366	32.2837	62.1407	0.944733	2.08644	0.0005	0.00812591	yes
Heart	ENSONIG00000021083	phax	GL831452.1:67253-68465	7.54626	13.6799	0.858222	1.61892	0.00525	0.0445769	yes
Heart	ENSONIG00000021156	alkbh6	GL831428.1:495117-495822	2.80629	8.64043	1.62244	1.81583	0.0032	0.0314933	yes
Heart	ENSONIG00000021209	h1f0	GL831136.1:8155257-8155851	114.478	67.1688	-0.76921	-1.79059	0.002	0.0228494	yes
Heart	ENSONIG00000021240	cx32.3	GL831348.1:669738-670590	0.809307	6.67046	3.04303	2.33974	0.00465	0.0407984	yes
Heart	ENSONIG00000021254	-	AERX01074071.2:20-3200	5.32135	2.52879	-1.07335	-1.96399	0.0009	0.0126774	yes
Heart	ENSONIG00000021256	JUN (1 of many)	GL831264.1:833502-834474	14.6796	41.0288	1.48282	3.08112	5e-05	0.00120719	yes
Heart	ENSONIG00000021322	fam212ab	GL831197.1:1223721-1224654	39.12	14.7902	-1.40326	-2.87462	5e-05	0.00120719	yes
Heart	ENSONIG00000021324	-	GL831197.1:2423928-2425608	3.4433	1.38913	-1.30961	-1.62459	0.00615	0.049495	yes
Heart	ENSONIG00000021349	zgc:101846	GL831202.1:3297039-3297426	709.541	382.759	-0.890449	-2.30058	0.00025	0.00474011	yes
Heart	ENSONIG00000021351	-	GL831366.1:116652-117003	0	3.84917	inf	#NAME?	0.00175	0.0210313	yes
Heart	ENSONIG00000021399	COA4	GL831384.1:707017-707266	213.971	465.545	1.12151	1.69612	0.00385	0.0357664	yes
Heart	ENSONIG00000021431	foxc1a	GL831134.1:4462582-4464001	29.4258	50.3565	0.775095	1.94669	0.0007	0.0104992	yes
Heart	ENSONIG00000021447	-	GL831151.1:2050057-2051083	3.8682	0.874851	-2.14455	-1.95388	0.00415	0.0377692	yes
Heart	ENSONIG00000021791	U2	GL831203.1:2487707-2487898	162.125	0	#NAME?	#NAME?	0.00025	0.00474011	yes
Heart	ENSONIG00000021883	7SK	GL831145.1:1067105-1067426	4016.89	143.98	-4.80214	-8.44571	5e-05	0.00120719	yes
Heart	ENSONIG00000022277	RNaseP_nuc	GL831166.1:2724873-2725182	600.457	16.0767	-5.22301	-5.01959	5e-05	0.00120719	yes
Heart	ENSONIG00000022293	-	GL831245.1:2183288-2215299	6.26359	15.2503	1.28378	3.18776	5e-05	0.00120719	yes
Heart	ENSONIG00000022298	-	GL831221.1:2354583-2388229	44.9376	15.7131	-1.51595	-1.95874	0.00235	0.0254201	yes
Heart	ENSONIG00000022301	-	GL831165.1:4125330-4127184	2.57122	32.2747	3.64988	3.545	0.00025	0.00474011	yes
Heart	ENSONIG00000022314	-	GL831363.1:363038-364764	0.30393	1.53201	2.33361	1.43561	0.00565	0.0467605	yes
Heart	ENSONIG00000022362	-	GL831234.1:848211-863443	7.66426	4.37484	-0.808917	-1.89659	0.0013	0.0167639	yes
Heart	ENSONIG00000022381	-	GL831194.1:112975-119146	5.32998	3.1022	-0.780839	-1.61433	0.0052	0.0442643	yes
Heart	ENSONIG00000022510	-	GL831198.1:2957304-2961768	10.0791	32.4137	1.68524	4.14965	5e-05	0.00120719	yes
Heart	ENSONIG00000022672	-	GL831222.1:1037703-1044841	8.5605	16.194	0.919697	1.7455	0.00285	0.0292495	yes
Heart	ENSONIG00000022788	-	GL831228.1:624183-650947	1.60414	4.8549	1.59764	2.43751	5e-05	0.00120719	yes
Heart	ENSONIG00000022803	-	GL831141.1:2535659-2545326	28.6328	45.1585	0.65733	1.77584	0.00205	0.023223	yes
Heart	ENSONIG00000022897	-	GL831307.1:1027444-1039890	141.211	63.5814	-1.15117	-3.13365	5e-05	0.00120719	yes
Heart	ENSONIG00000022976	-	GL831290.1:1160348-1162395	676.934	155.153	-2.12532	-5.63791	5e-05	0.00120719	yes
Heart	ENSONIG00000023143	-	GL831188.1:1566463-1615842	0.393361	1.92848	2.29354	3.14881	5e-05	0.00120719	yes
Heart	ENSONIG00000023151	-	GL831151.1:1563920-1585320	33.3739	20.0038	-0.738449	-1.99041	0.00045	0.0075041	yes
Heart	ENSONIG00000023274	-	GL831135.1:9199676-9205301	0	1.22672	inf	#NAME?	5e-05	0.00120719	yes
Heart	ENSONIG00000023280	-	GL831622.1:17104-93053	46.6864	27.1192	-0.783687	-1.80451	0.00245	0.0262062	yes
Heart	ENSONIG00000023308	-	GL831305.1:1003385-1029657	161.195	85.028	-0.9228	-2.46462	0.0001	0.00220427	yes
Heart	ENSONIG00000023319	-	GL831188.1:3673003-3674714	2.13502	6.44769	1.59453	1.76797	0.0051	0.0435789	yes
Heart	ENSONIG00000023354	-	GL831209.1:2560128-2572477	5.73651	12.9524	1.17497	2.41108	0.0001	0.00220427	yes
Heart	ENSONIG00000023676	-	GL831813.1:96432-110188	6.09776	12.4188	1.02617	2.21844	0.00025	0.00474011	yes
Heart	ENSONIG00000023749	-	GL831576.1:250204-289228	45.238	20.7566	-1.12397	-2.33096	5e-05	0.00120719	yes
Heart	ENSONIG00000023782	-	GL831294.1:652064-661706	3.84613	1.65829	-1.21371	-1.81829	0.0027	0.0282721	yes
Heart	ENSONIG00000023844	-	GL831367.1:910134-917927	2.39276	4.69872	0.973595	1.9366	0.00095	0.013229	yes
Heart	ENSONIG00000023931	-	GL831294.1:1275127-1285394	2.13515	6.69602	1.64896	2.85947	5e-05	0.00120719	yes
Heart	ENSONIG00000023933	-	GL831166.1:4027563-4034192	0.457397	1.67354	1.87139	2.58777	0.00025	0.00474011	yes
Heart	ENSONIG00000023977	-	GL831468.1:244552-247182	12.1524	5.50738	-1.1418	-1.95227	0.00095	0.013229	yes
Heart	ENSONIG00000024168	-	GL831177.1:3770636-3773567	6.85427	2.74718	-1.31905	-1.807	0.0047	0.0411028	yes
Heart	ENSONIG00000024182	-	AERX01074310.2:20-1431	9.94892	17.7587	0.835915	1.61137	0.00615	0.049495	yes
Heart	ENSONIG00000024411	-	GL831204.1:2971882-2978683	5.61531	13.8784	1.3054	2.93851	5e-05	0.00120719	yes
Heart	ENSONIG00000024417	-	GL831362.1:356587-366336	3.05097	1.14652	-1.41201	-2.38585	0.0002	0.0039893	yes
Heart	ENSONIG00000024553	-	AERX01075765.1:20-1511	13.95	7.2209	-0.950018	-1.76033	0.0033	0.0322176	yes
Heart	ENSONIG00000024565	-	GL831796.1:41772-43661	0	1.05655	inf	#NAME?	5e-05	0.00120719	yes
Heart	ENSONIG00000024584	-	GL831149.1:3885158-3887841	3.71325	9.64787	1.37753	1.759	0.00495	0.0427323	yes
Heart	ENSONIG00000024591	-	GL831518.1:112415-115770	55.4973	31.4451	-0.819581	-1.78416	0.00245	0.0262062	yes
Heart	ENSONIG00000024600	-	GL831159.1:1774478-1776729	0.763549	3.06786	2.00644	2.05941	0.00165	0.0200812	yes
Heart	ENSONIG00000024634	-	GL831687.1:39253-40567	146.448	86.2361	-0.764022	-1.85101	0.0016	0.0196509	yes
Heart	ENSONIG00000024722	-	GL831249.1:1961608-1968258	0.742322	6.74427	3.18354	4.36942	5e-05	0.00120719	yes
Heart	ENSONIG00000024817	-	GL831392.1:754651-880445	8.45441	1.95212	-2.11466	-2.24552	0.0013	0.0167639	yes
Heart	ENSONIG00000025018	-	GL831204.1:3285404-3287435	7.6209	0.763326	-3.31959	-3.17362	0.00075	0.0110637	yes
Heart	ENSONIG00000025060	-	GL831970.1:8466-13453	9.42267	5.9139	-0.672026	-1.61995	0.0056	0.0466053	yes
Heart	ENSONIG00000025316	-	GL831424.1:182542-185386	6.54254	12.9985	0.990427	1.70338	0.00435	0.0389556	yes
Heart	ENSONIG00000025462	-	GL831291.1:1791561-1804394	0.209705	2.08044	3.31045	1.73296	0.00235	0.0254201	yes
Heart	ENSONIG00000025520	-	GL831277.1:19317-33135	5.20385	10.1583	0.965002	1.90921	0.0014	0.0177131	yes
Heart	ENSONIG00000025646	-	GL831401.1:42867-44946	3.94364	8.05633	1.0306	1.67869	0.00425	0.0383414	yes
Heart	ENSONIG00000025721	-	GL832104.1:13418-16073	75.6536	34.5787	-1.12953	-2.92232	5e-05	0.00120719	yes
Heart	ENSONIG00000025803	-	GL831201.1:75746-81810	1.32227	2.91652	1.14123	1.87891	0.0019	0.0221211	yes
Heart	ENSONIG00000025834	-	GL831222.1:1032377-1036979	8.01259	16.8827	1.07521	2.68772	5e-05	0.00120719	yes
Heart	ENSONIG00000025854	-	GL831618.1:241530-243948	482.636	250.73	-0.9448	-2.38527	5e-05	0.00120719	yes
Heart	ENSONIG00000025878	-	GL831467.1:484072-486955	14.015	2.2369	-2.6474	-2.53748	0.0009	0.0126774	yes
Heart	ENSONIG00000025910	-	GL831164.1:333375-335970	8.02863	18.7451	1.22329	2.67174	5e-05	0.00120719	yes
Heart	ENSONIG00000025928	-	GL831478.1:160058-162128	101.332	14.4406	-2.81088	-5.8104	5e-05	0.00120719	yes
Heart	ENSONIG00000025968	-	GL831606.1:11506-16947	7.03079	2.45011	-1.52084	-2.27739	0.00025	0.00474011	yes
Heart	ENSONIG00000026075	-	GL831223.1:165264-173350	1.78528	3.24061	0.860115	1.67165	0.0047	0.0411028	yes
Heart	ENSONIG00000026107	-	GL831154.1:2097000-2099422	11.8199	19.9702	0.756624	1.65464	0.0031	0.0308712	yes
Heart	ENSONIG00000026109	-	GL831476.1:493320-517083	10.0887	5.82682	-0.79196	-1.85893	0.0012	0.0157466	yes
Heart	ENSONIG00000026248	-	AERX01073610.1:20-4098	2.73064	9.4113	1.78515	3.28947	5e-05	0.00120719	yes
Heart	ENSONIG00000026289	-	GL831136.1:2337281-2339929	3.57203	7.76682	1.12058	1.6799	0.00495	0.0427323	yes
Heart	ENSONIG00000026420	-	GL831345.1:915734-929711	1.03934	2.41599	1.21695	1.63212	0.00475	0.0414321	yes
Heart	ENSONIG00000026440	-	GL831159.1:5273982-5276464	5.71788	12.1832	1.09134	2.01569	0.00035	0.00618211	yes
Heart	ENSONIG00000026473	-	GL831392.1:492783-493879	30.4717	14.927	-1.02954	-2.03916	0.00135	0.0172759	yes
Heart	ENSONIG00000026540	-	GL831483.1:105134-200225	7.94985	3.34252	-1.24999	-1.76208	0.0048	0.0417056	yes
Heart	ENSONIG00000026542	-	GL832359.1:20-2912	8.86044	3.75987	-1.2367	-2.02659	0.00125	0.0161969	yes
Heart	ENSONIG00000026563	-	GL832074.1:13708-27308	15.1941	25.0657	0.72221	1.79866	0.00215	0.0240915	yes
Heart	ENSONIG00000026708	-	GL831210.1:3070612-3087393	22.6281	12.9668	-0.803295	-1.85989	0.002	0.0228494	yes
Heart	ENSONIG00000026799	-	GL831620.1:187042-189979	2.06327	0.518241	-1.99323	-2.14174	0.00235	0.0254201	yes
Heart	ENSONIG00000026809	-	GL831363.1:728316-732804	4.08656	1.9741	-1.04969	-1.90297	0.0016	0.0196509	yes
Heart	ENSONIG00000026814	-	GL831467.1:521900-522309	0	5.94856	inf	#NAME?	0.0057	0.0470583	yes
Heart	ENSONIG00000026820	-	AERX01076324.1:36-1323	10.6449	31.1528	1.5492	1.78666	0.00545	0.0458114	yes
Heart	ENSONIG00000026869	-	GL831510.1:98646-108310	271.192	79.1711	-1.77627	-2.73969	5e-05	0.00120719	yes
Heart	ENSONIG00000026955	-	GL832167.1:9485-9883	162.423	308.686	0.926381	1.79688	0.00275	0.0285728	yes
Brain	ENSONIG00000000013	usp18	GL831243.1:2199758-2208790	15.9203	8.30308	-0.939153	-1.83928	0.00255	0.021557	yes
Brain	ENSONIG00000000014	ccnd2b	GL831243.1:2243067-2258693	4.15058	6.88637	0.730429	1.95234	0.00065	0.00792101	yes
Brain	ENSONIG00000000021	atp6v1e1b	GL831243.1:2365374-2376212	731.657	545.37	-0.423932	-1.54464	0.00725	0.0445562	yes
Brain	ENSONIG00000000051	trhra	GL831268.1:244797-254554	1.40819	2.43084	0.787608	1.68543	0.0039	0.0292115	yes
Brain	ENSONIG00000000062	bckdhb	GL831268.1:445918-501624	63.1134	86.5866	0.456196	1.6619	0.00365	0.0278146	yes
Brain	ENSONIG00000000064	FAM46A (1 of many)	GL831268.1:575250-580751	4.04885	2.04288	-0.986904	-2.37419	5e-05	0.000949167	yes
Brain	ENSONIG00000000070	polr2b	GL831451.1:301623-332095	60.9003	38.3054	-0.6689	-2.43946	5e-05	0.000949167	yes
Brain	ENSONIG00000000072	dopey1	GL831268.1:668711-696938	18.228	12.9458	-0.493669	-1.79605	0.0021	0.0186965	yes
Brain	ENSONIG00000000074	igfbp7	GL831451.1:332709-342224	144.723	99.2147	-0.544666	-1.72458	0.0021	0.0186965	yes
Brain	ENSONIG00000000076	syt10	GL831243.1:83684-102371	4.34327	6.36567	0.551529	1.67479	0.00415	0.0305352	yes
Brain	ENSONIG00000000081	si:ch73-352p4.8 (1 of many)	GL831243.1:1037163-1043954	3.67734	6.60976	0.845936	1.9349	0.001	0.0110368	yes
Brain	ENSONIG00000000091	gnai1	GL831243.1:1556451-1571989	32.3321	51.7148	0.677611	2.44365	5e-05	0.000949167	yes
Brain	ENSONIG00000000102	npepps	GL831280.1:289647-316879	14.9673	31.0792	1.05414	3.56366	5e-05	0.000949167	yes
Brain	ENSONIG00000000103	sqstm1	GL831451.1:382844-386180	112.155	67.276	-0.737331	-2.52527	5e-05	0.000949167	yes
Brain	ENSONIG00000000105	TBC1D9B	GL831451.1:413435-427508	48.9129	28.9634	-0.755987	-2.78148	5e-05	0.000949167	yes
Brain	ENSONIG00000000120	pnisr	GL831268.1:966473-972901	165.46	250.268	0.596988	1.96572	0.00055	0.00693487	yes
Brain	ENSONIG00000000125	faxcb	GL831268.1:983938-999191	46.1501	26.6584	-0.791744	-2.39745	0.0001	0.00171881	yes
Brain	ENSONIG00000000133	-	GL831395.1:16878-20276	0.495538	1.38264	1.48035	1.74915	0.00565	0.0379294	yes
Brain	ENSONIG00000000134	GTF3C1	GL831395.1:22726-46499	18.2953	11.1845	-0.709976	-2.53543	5e-05	0.000949167	yes
Brain	ENSONIG00000000143	RIMS2 (1 of many)	GL831268.1:1357827-1498039	42.3394	30.0247	-0.495851	-1.74648	0.00245	0.0209501	yes
Brain	ENSONIG00000000144	AXIN1 (1 of many)	GL831395.1:48877-67257	20.7392	12.9699	-0.677193	-2.42639	5e-05	0.000949167	yes
Brain	ENSONIG00000000156	ptp4a1	GL831280.1:485663-489158	287.955	174.228	-0.724862	-2.57164	5e-05	0.000949167	yes
Brain	ENSONIG00000000161	sqlea	GL831268.1:1933831-1939803	3.14059	9.78279	1.63921	3.23893	5e-05	0.000949167	yes
Brain	ENSONIG00000000166	tnfaip8l3	GL831420.1:361648-385292	6.05762	9.5444	0.655904	2.04811	0.0003	0.0042606	yes
Brain	ENSONIG00000000178	zgc:152698	GL831395.1:574282-575465	12.6145	3.48186	-1.85715	-2.44723	0.0007	0.00839263	yes
Brain	ENSONIG00000000180	mapk6	GL831420.1:478368-489289	114.762	78.8863	-0.540805	-1.74474	0.00235	0.0202777	yes
Brain	ENSONIG00000000186	hk1 (1 of many)	GL831280.1:548236-566757	67.7293	91.9154	0.440526	1.54516	0.00625	0.0404015	yes
Brain	ENSONIG00000000187	tbx3a	GL831315.1:76329-86049	3.53533	2.03565	-0.796354	-1.95436	0.00105	0.0114336	yes
Brain	ENSONIG00000000204	olfm2b	GL831395.1:658906-693770	63.0498	93.787	0.572895	2.07159	0.0004	0.00534742	yes
Brain	ENSONIG00000000206	-	GL831420.1:657141-670725	4.35696	9.85579	1.17765	1.99979	0.0019	0.0176517	yes
Brain	ENSONIG00000000212	SAPCD2	GL831315.1:481006-492444	10.697	16.098	0.589669	1.80745	0.00195	0.0179021	yes
Brain	ENSONIG00000000217	tmem141	GL831315.1:493859-500730	1.52002	2.74393	0.852158	1.80017	0.0021	0.0186965	yes
Brain	ENSONIG00000000237	ppp4r4	GL831315.1:1061188-1074167	38.5668	28.5779	-0.432462	-1.5014	0.0084	0.0493854	yes
Brain	ENSONIG00000000246	brf1b (1 of many)	GL831315.1:1107095-1118062	36.3004	23.7109	-0.614438	-1.59401	0.00655	0.0417874	yes
Brain	ENSONIG00000000248	snrpb	GL831390.1:658-5852	68.4237	45.7522	-0.580656	-2.00317	0.00045	0.00588236	yes
Brain	ENSONIG00000000252	zgc:109913	GL831390.1:11121-14667	4.71668	0.838565	-2.49178	-2.07453	0.008	0.0477235	yes
Brain	ENSONIG00000000261	pcif1	GL831390.1:64382-72854	51.724	33.8962	-0.609711	-2.23486	0.00015	0.00241314	yes
Brain	ENSONIG00000000262	hoga1	GL831280.1:867765-895059	3.18111	7.54427	1.24585	2.4421	0.0003	0.0042606	yes
Brain	ENSONIG00000000264	CNNM1 (1 of many)	GL831280.1:900061-918867	24.6617	10.7331	-1.2002	-3.73657	5e-05	0.000949167	yes
Brain	ENSONIG00000000278	TSEN2	GL831390.1:161521-170072	16.0205	31.601	0.980047	2.68205	5e-05	0.000949167	yes
Brain	ENSONIG00000000287	SLC12A6	GL831457.1:72202-93491	20.7092	14.603	-0.504007	-1.6903	0.00335	0.0263148	yes
Brain	ENSONIG00000000289	FAM107A	GL831390.1:206741-209059	50.3352	90.576	0.847563	1.91528	0.0015	0.0148911	yes
Brain	ENSONIG00000000290	pik3c2b	GL831390.1:228277-259867	38.491	23.032	-0.740882	-2.69495	5e-05	0.000949167	yes
Brain	ENSONIG00000000306	c3b.2	GL831280.1:1586609-1616849	0.114884	3.20559	4.80234	5.00456	5e-05	0.000949167	yes
Brain	ENSONIG00000000310	rasal2	GL831475.1:325583-359738	26.1032	18.7595	-0.476608	-1.67522	0.00375	0.0283616	yes
Brain	ENSONIG00000000312	si:dkeyp-74b6.2	GL831457.1:243433-250764	137.059	263.028	0.940417	3.01315	5e-05	0.000949167	yes
Brain	ENSONIG00000000372	rgs19	GL831618.1:131136-135829	17.4712	9.51538	-0.876645	-1.55564	0.0084	0.0493854	yes
Brain	ENSONIG00000000373	grip2b	GL831191.1:334224-422740	5.9511	3.22704	-0.882942	-2.1065	0.0003	0.0042606	yes
Brain	ENSONIG00000000374	-	GL832198.1:62-11569	2.75339	6.72095	1.28745	2.19538	0.0006	0.00743904	yes
Brain	ENSONIG00000000380	zgc:171566	GL831191.1:581929-605109	2.48821	5.28257	1.08613	2.55637	5e-05	0.000949167	yes
Brain	ENSONIG00000000404	mcm2	GL831191.1:1383306-1390847	2.51919	4.79002	0.927069	2.08473	0.00045	0.00588236	yes
Brain	ENSONIG00000000411	abhd6a	GL831191.1:1413061-1421827	18.0548	31.369	0.796959	2.57418	5e-05	0.000949167	yes
Brain	ENSONIG00000000413	pxk	GL831191.1:1428116-1458223	12.4498	9.13171	-0.447168	-1.53714	0.007	0.0436001	yes
Brain	ENSONIG00000000427	ezra	GL831153.1:273012-284154	0.647764	2.20955	1.77021	2.49783	0.00015	0.00241314	yes
Brain	ENSONIG00000000435	rps12	GL831143.1:114007-115300	15063.2	10308.8	-0.547148	-2.04866	0.00015	0.00241314	yes
Brain	ENSONIG00000000439	-	AERX01074356.1:20-2703	0	17.4277	inf	#NAME?	5e-05	0.000949167	yes
Brain	ENSONIG00000000464	hck	GL831399.1:275290-284094	4.40777	7.10799	0.689392	1.79823	0.0019	0.0176517	yes
Brain	ENSONIG00000000471	ptpreb	GL831135.1:1506322-1530645	18.7044	9.18032	-1.02676	-3.39943	5e-05	0.000949167	yes
Brain	ENSONIG00000000474	pofut1	GL831399.1:379115-383781	3.60947	7.47006	1.04933	1.81755	0.00265	0.0221179	yes
Brain	ENSONIG00000000476	PDE7B	GL831143.1:417788-430900	23.9755	9.96257	-1.26697	-3.27691	5e-05	0.000949167	yes
Brain	ENSONIG00000000477	l2hgdh	GL831153.1:432995-437522	7.62715	15.6425	1.03625	2.2889	5e-05	0.000949167	yes
Brain	ENSONIG00000000484	armc1l	GL831143.1:451727-457232	1.59731	3.1523	0.980764	1.97236	0.00085	0.00967505	yes
Brain	ENSONIG00000000500	sec63	GL831143.1:526811-540036	46.6937	24.6869	-0.919478	-3.26661	5e-05	0.000949167	yes
Brain	ENSONIG00000000505	tbc1d22b	GL831399.1:589705-608020	6.15882	9.68543	0.653162	1.53489	0.00835	0.049193	yes
Brain	ENSONIG00000000524	FAM53B (1 of many)	GL831135.1:1935310-1947833	4.35905	8.94069	1.03637	1.8915	0.00205	0.0184241	yes
Brain	ENSONIG00000000537	agt	GL831135.1:2181072-2183418	2.014	4.32497	1.10263	1.56773	0.00715	0.04418	yes
Brain	ENSONIG00000000551	GNPAT (1 of many)	GL831143.1:980826-986719	8.73642	3.91975	-1.15628	-2.52315	5e-05	0.000949167	yes
Brain	ENSONIG00000000569	fuca2	GL831153.1:780197-785383	4.44414	7.68766	0.790639	2.01182	0.00045	0.00588236	yes
Brain	ENSONIG00000000572	si:ch211-87m7.2	GL831312.1:161055-166777	18.3501	10.1661	-0.852014	-2.16333	0.00035	0.00483017	yes
Brain	ENSONIG00000000581	FEZ2 (1 of many)	GL831143.1:1068628-1078716	72.9498	122.587	0.748826	2.70817	5e-05	0.000949167	yes
Brain	ENSONIG00000000601	cenpo	GL831153.1:825173-829352	7.5393	2.57756	-1.54843	-2.01515	0.00135	0.0137618	yes
Brain	ENSONIG00000000605	draxin	GL831191.1:2687019-2707534	47.0558	74.0868	0.654844	2.30793	5e-05	0.000949167	yes
Brain	ENSONIG00000000616	-	GL831312.1:352502-367033	42.5695	30.1365	-0.498308	-1.80643	0.002	0.0181949	yes
Brain	ENSONIG00000000618	PHYHIPL (1 of many)	GL831135.1:2508575-2540893	28.2197	48.1487	0.770796	2.67291	5e-05	0.000949167	yes
Brain	ENSONIG00000000628	faxca	GL831143.1:1375767-1386672	23.7603	38.227	0.686038	2.51697	5e-05	0.000949167	yes
Brain	ENSONIG00000000630	rgs7a	GL831135.1:2641145-2665895	36.1592	52.3813	0.53469	1.7651	0.00295	0.0239661	yes
Brain	ENSONIG00000000645	c5	GL831312.1:430097-458077	0.220466	4.89357	4.47226	5.85623	5e-05	0.000949167	yes
Brain	ENSONIG00000000667	soga3b	GL831143.1:1646636-1653969	72.3688	32.5982	-1.15058	-4.17543	5e-05	0.000949167	yes
Brain	ENSONIG00000000672	tpd52l1	GL831143.1:1696471-1703629	7.4105	2.65161	-1.4827	-1.71727	0.0059	0.0388295	yes
Brain	ENSONIG00000000673	-	GL831143.1:1710913-1729736	8.00819	4.50713	-0.829269	-2.66285	5e-05	0.000949167	yes
Brain	ENSONIG00000000683	med23	GL831143.1:2016371-2035543	19.5126	11.888	-0.7149	-2.42339	5e-05	0.000949167	yes
Brain	ENSONIG00000000684	shprh	GL831153.1:1101679-1116008	9.03198	16.6914	0.885995	3.00146	5e-05	0.000949167	yes
Brain	ENSONIG00000000689	grin1b	GL831312.1:582905-659712	50.3342	37.7987	-0.413204	-1.49287	0.00815	0.0484154	yes
Brain	ENSONIG00000000692	syne1b	GL831153.1:1173339-1247040	18.5536	30.9508	0.738279	2.42775	0.0001	0.00171881	yes
Brain	ENSONIG00000000701	tsc1a	GL831312.1:676330-734857	14.5344	8.02825	-0.856316	-1.70469	0.0039	0.0292115	yes
Brain	ENSONIG00000000702	myct1b	GL831153.1:1250159-1251577	6.1286	17.9722	1.55214	2.17432	0.00145	0.0144873	yes
Brain	ENSONIG00000000731	brd3a	GL831312.1:842212-855196	60.6555	38.2627	-0.6647	-2.39533	5e-05	0.000949167	yes
Brain	ENSONIG00000000753	rad51c	GL831387.1:288341-292511	2.28726	1.19505	-0.936545	-1.70123	0.00465	0.0329648	yes
Brain	ENSONIG00000000754	ZFYVE1 (1 of many)	GL831143.1:2477941-2482196	14.4026	8.95301	-0.685885	-1.93425	0.00135	0.0137618	yes
Brain	ENSONIG00000000755	grm6a	GL831387.1:296697-316577	3.69154	1.84732	-0.998787	-1.88752	0.0021	0.0186965	yes
Brain	ENSONIG00000000756	dnajc9	GL831135.1:2972815-2978422	91.1349	64.5159	-0.49835	-1.71242	0.0034	0.026561	yes
Brain	ENSONIG00000000760	ndnfl	GL831135.1:2981973-2992715	10.4602	21.3121	1.02677	3.12446	5e-05	0.000949167	yes
Brain	ENSONIG00000000765	olfm1a	GL831312.1:957117-974597	88.5515	123.931	0.48495	1.74079	0.00275	0.0226319	yes
Brain	ENSONIG00000000767	spop	GL831149.1:201528-295637	3.64517	7.50285	1.04145	2.02739	0.0011	0.0118721	yes
Brain	ENSONIG00000000770	atr	GL831153.1:1421992-1440513	3.14135	5.21004	0.729911	1.96173	0.00085	0.00967505	yes
Brain	ENSONIG00000000772	ino80	GL831143.1:2516056-2557258	13.1627	8.74642	-0.589694	-1.98623	0.0008	0.00925389	yes
Brain	ENSONIG00000000780	stag1a	GL831153.1:1504526-1543194	18.67	25.4668	0.447895	1.58287	0.00595	0.0390833	yes
Brain	ENSONIG00000000781	chac1	GL831143.1:2558928-2560388	279.44	460.169	0.719628	2.57532	5e-05	0.000949167	yes
Brain	ENSONIG00000000785	med27	GL831312.1:1116932-1124005	166.684	104.361	-0.675526	-2.39737	5e-05	0.000949167	yes
Brain	ENSONIG00000000786	syndig1l	GL831143.1:2776568-2818791	5.9163	8.93355	0.594538	1.86182	0.00135	0.0137618	yes
Brain	ENSONIG00000000788	SLC25A29 (1 of many)	GL831143.1:2887059-2895031	1.68964	2.84961	0.754047	1.55509	0.00835	0.049193	yes
Brain	ENSONIG00000000792	endog	GL831312.1:1210171-1211805	6.89222	16.6374	1.27139	2.17842	0.0007	0.00839263	yes
Brain	ENSONIG00000000796	ubtf	GL831149.1:535824-540586	114.813	71.2181	-0.688972	-2.51852	5e-05	0.000949167	yes
Brain	ENSONIG00000000800	si:ch211-169p10.1	GL831387.1:486550-493883	7.03668	3.8833	-0.857612	-1.65037	0.00465	0.0329648	yes
Brain	ENSONIG00000000803	oprm1	GL831135.1:3652495-3695124	9.39847	13.1195	0.481216	1.62347	0.00445	0.0320389	yes
Brain	ENSONIG00000000804	rgs17	GL831135.1:3758483-3776873	10.8898	6.58614	-0.725474	-1.50266	0.00835	0.049193	yes
Brain	ENSONIG00000000805	hsp90aa1.1	GL831143.1:3033201-3039387	81.8617	197.775	1.2726	4.20908	5e-05	0.000949167	yes
Brain	ENSONIG00000000808	pcnxl2	GL831135.1:3792833-3830917	50.0112	27.7446	-0.850043	-3.04803	5e-05	0.000949167	yes
Brain	ENSONIG00000000811	-	GL831312.1:1276755-1283728	0.546007	2.05573	1.91266	1.9403	0.00275	0.0226319	yes
Brain	ENSONIG00000000812	atxn7l3	GL831149.1:545540-552175	27.8166	16.5948	-0.745213	-1.91491	0.0008	0.00925389	yes
Brain	ENSONIG00000000813	nceh1a	GL831153.1:1569174-1576892	1.3169	3.13285	1.25033	2.27805	0.00025	0.00369485	yes
Brain	ENSONIG00000000815	ppp2r3a	GL831153.1:1619273-1640441	4.60181	2.88372	-0.674272	-1.57414	0.00655	0.0417874	yes
Brain	ENSONIG00000000817	-	GL831387.1:635278-645591	17.0156	11.5434	-0.559784	-1.56775	0.00755	0.0457093	yes
Brain	ENSONIG00000000818	phf19	GL831312.1:1309239-1313126	6.11146	2.18932	-1.48103	-2.57187	0.0001	0.00171881	yes
Brain	ENSONIG00000000856	sypa (1 of many)	GL831387.1:751171-755622	231.057	328.385	0.507142	1.83761	0.0012	0.0126634	yes
Brain	ENSONIG00000000873	-	GL831312.1:1527638-1544805	5.33417	10.8272	1.02133	2.77028	5e-05	0.000949167	yes
Brain	ENSONIG00000000875	cipcb	GL831143.1:3619212-3627544	17.2215	10.309	-0.740311	-2.60984	5e-05	0.000949167	yes
Brain	ENSONIG00000000897	palm1b	GL831153.1:2097098-2103095	144.532	103.016	-0.488525	-1.62547	0.00485	0.0339182	yes
Brain	ENSONIG00000000931	cdan1	GL831153.1:2312912-2326681	8.10155	3.98802	-1.02252	-2.98898	5e-05	0.000949167	yes
Brain	ENSONIG00000000949	ptgr2	GL831153.1:2362762-2368064	18.4987	27.5566	0.574978	1.54613	0.00715	0.04418	yes
Brain	ENSONIG00000000978	gpcpd1	GL831143.1:4252181-4266605	34.5113	53.1869	0.624003	2.27116	0.0001	0.00171881	yes
Brain	ENSONIG00000000993	-	GL831414.1:273588-281674	178.069	264.351	0.570019	2.07398	0.00035	0.00483017	yes
Brain	ENSONIG00000000998	tcap	GL831149.1:1871880-1875212	1.62773	0.536386	-1.60152	-2.14215	0.00185	0.0173285	yes
Brain	ENSONIG00000001011	-	GL831414.1:780402-782575	82.2533	215.95	1.39255	4.8322	5e-05	0.000949167	yes
Brain	ENSONIG00000001012	ubxn2a	GL831143.1:4670364-4676804	37.7045	60.3228	0.677966	2.28009	5e-05	0.000949167	yes
Brain	ENSONIG00000001014	ppp1r1b	GL831149.1:1895472-1917616	13.3777	18.4748	0.465725	1.53856	0.0084	0.0493854	yes
Brain	ENSONIG00000001019	fbxl20	GL831149.1:1979253-1992011	34.872	24.4823	-0.510329	-1.53401	0.0078	0.0468247	yes
Brain	ENSONIG00000001021	mut	GL831143.1:4715354-4726829	34.7074	60.2877	0.796621	2.85009	5e-05	0.000949167	yes
Brain	ENSONIG00000001031	clic5b	GL831143.1:4926651-4938331	0.276454	2.06748	2.90276	2.23537	0.0045	0.0322629	yes
Brain	ENSONIG00000001042	eif4h	GL831203.1:17077-24192	202.567	117.494	-0.785806	-2.75297	5e-05	0.000949167	yes
Brain	ENSONIG00000001046	-	GL831156.1:803654-828228	24.9306	43.6008	0.806434	2.65113	5e-05	0.000949167	yes
Brain	ENSONIG00000001068	FAM13B	GL831156.1:880835-928207	40.083	60.5062	0.594095	2.1624	0.00015	0.00241314	yes
Brain	ENSONIG00000001073	-	GL831149.1:2132727-2136730	30.0216	42.1411	0.489224	1.70521	0.0031	0.0248538	yes
Brain	ENSONIG00000001077	eif4ea	GL831156.1:1556343-1562174	4.97372	2.92257	-0.767088	-1.65743	0.00545	0.0369497	yes
Brain	ENSONIG00000001087	-	GL831203.1:322729-330187	4.04371	7.15616	0.823507	1.65673	0.0045	0.0322629	yes
Brain	ENSONIG00000001131	stat5a	GL831149.1:2451929-2500927	10.6668	7.20627	-0.5658	-1.573	0.0071	0.0439984	yes
Brain	ENSONIG00000001141	-	GL831153.1:3613421-3622912	18.2388	12.0475	-0.598277	-2.07513	0.00045	0.00588236	yes
Brain	ENSONIG00000001142	zgc:65997	GL831135.1:5906141-5908925	10.9847	31.5527	1.52228	3.24807	5e-05	0.000949167	yes
Brain	ENSONIG00000001152	-	GL831153.1:3651064-3654475	15.9311	8.84518	-0.848879	-2.08328	0.0006	0.00743904	yes
Brain	ENSONIG00000001154	TPGS1	GL831153.1:3655325-3658538	6.08754	12.3601	1.02175	1.56002	0.00585	0.0386643	yes
Brain	ENSONIG00000001155	ISYNA1	GL831153.1:3660586-3666146	52.849	92.2152	0.80313	2.92946	5e-05	0.000949167	yes
Brain	ENSONIG00000001169	brms1lb	GL831143.1:6359908-6368591	38.1248	53.9102	0.499831	1.80545	0.00155	0.0152194	yes
Brain	ENSONIG00000001175	IL1RAP	GL831203.1:774901-797717	4.77042	2.46461	-0.952755	-1.78759	0.00275	0.0226319	yes
Brain	ENSONIG00000001181	slc17a5	GL831135.1:6405874-6412479	18.9705	12.1059	-0.648047	-1.77451	0.0025	0.0212289	yes
Brain	ENSONIG00000001183	FAM177A1 (1 of many)	GL831143.1:6417716-6420667	61.5432	90.5957	0.557843	1.64262	0.0043	0.0313687	yes
Brain	ENSONIG00000001186	-	GL831143.1:7108880-7113506	0	2.30056	inf	#NAME?	5e-05	0.000949167	yes
Brain	ENSONIG00000001190	-	GL831143.1:7114733-7116864	0.21473	268.781	10.2897	8.5495	0.00075	0.00883707	yes
Brain	ENSONIG00000001201	-	GL831203.1:875690-880502	33.3771	23.184	-0.525728	-1.58322	0.0058	0.0385276	yes
Brain	ENSONIG00000001207	chp2	GL831203.1:885635-894830	0.528274	2.30759	2.12703	2.35338	0.0009	0.0101361	yes
Brain	ENSONIG00000001208	dlc	GL831203.1:981603-998144	5.17737	2.01627	-1.36053	-2.44134	0.0002	0.00308394	yes
Brain	ENSONIG00000001226	ELL (1 of many)	GL831153.1:4106619-4115756	15.3362	24.7705	0.691688	2.15736	0.00025	0.00369485	yes
Brain	ENSONIG00000001235	acvr1l	GL831153.1:4120404-4130416	81.6255	55.4298	-0.558358	-1.77547	0.00195	0.0179021	yes
Brain	ENSONIG00000001238	cdc42bpab	GL831143.1:7446216-7509362	28.9992	20.3059	-0.514115	-1.86731	0.00095	0.01056	yes
Brain	ENSONIG00000001242	uggt1	GL831153.1:4339270-4370028	16.9561	11.8502	-0.51689	-1.751	0.00225	0.0196329	yes
Brain	ENSONIG00000001250	PELI1 (1 of many)	GL831135.1:7247602-7300602	5.92396	4.13923	-0.517201	-1.54349	0.0072	0.0443606	yes
Brain	ENSONIG00000001251	fam134c	GL831149.1:2907457-2916084	18.7471	13.5145	-0.472161	-1.60886	0.00545	0.0369497	yes
Brain	ENSONIG00000001254	ugp2b	GL831135.1:7304177-7338493	24.533	36.8253	0.585977	1.84269	0.00115	0.0122722	yes
Brain	ENSONIG00000001260	hnrnpua	GL831143.1:7524348-7534604	90.9694	123.573	0.44191	1.51835	0.00695	0.0434629	yes
Brain	ENSONIG00000001264	mdh1ab	GL831135.1:7341365-7346499	6.22047	13.4335	1.11074	2.13583	0.00045	0.00588236	yes
Brain	ENSONIG00000001269	-	GL831143.1:7542409-7572703	7.19331	14.0447	0.965303	3.32042	5e-05	0.000949167	yes
Brain	ENSONIG00000001271	wdpcp	GL831135.1:7371501-7434799	1.37939	3.48767	1.33824	1.98702	0.00205	0.0184241	yes
Brain	ENSONIG00000001272	ints4	GL831203.1:2473531-2483648	19.4388	11.7906	-0.721293	-2.33972	5e-05	0.000949167	yes
Brain	ENSONIG00000001295	mcm3	GL831143.1:7802373-7809726	15.1388	7.22576	-1.06703	-3.00011	5e-05	0.000949167	yes
Brain	ENSONIG00000001298	myo10l1	GL831153.1:4470838-4507985	32.5978	19.9088	-0.711367	-2.59403	5e-05	0.000949167	yes
Brain	ENSONIG00000001300	rps11	GL831149.1:3135027-3153607	182.842	297.204	0.700854	2.2932	5e-05	0.000949167	yes
Brain	ENSONIG00000001303	znf395b	GL831143.1:7826454-7852728	22.6723	12.4702	-0.862446	-2.99485	5e-05	0.000949167	yes
Brain	ENSONIG00000001325	fgfbp2a	GL831156.1:3322292-3324367	1.46005	5.31163	1.86314	1.85746	0.00755	0.0457093	yes
Brain	ENSONIG00000001330	disp1	GL831143.1:8036775-8079517	7.89728	4.11047	-0.942055	-2.85492	5e-05	0.000949167	yes
Brain	ENSONIG00000001336	brox	GL831143.1:8269624-8284566	43.8052	67.9048	0.632412	2.11417	0.00015	0.00241314	yes
Brain	ENSONIG00000001342	si:ch211-266g18.9	GL831153.1:4644454-4649142	0.282048	1.19073	2.07783	2.13693	0.00345	0.0268046	yes
Brain	ENSONIG00000001347	fhl5	GL831153.1:4649671-4652105	3.05105	9.00789	1.56188	2.80853	5e-05	0.000949167	yes
Brain	ENSONIG00000001351	manea	GL831153.1:4672677-4675833	5.31745	9.49033	0.835724	1.68441	0.0045	0.0322629	yes
Brain	ENSONIG00000001362	axin1	GL831149.1:3699223-3720676	20.9868	13.1591	-0.673421	-2.14819	0.0003	0.0042606	yes
Brain	ENSONIG00000001372	MED17	GL831203.1:2927185-2937010	23.8621	16.2507	-0.554221	-1.69334	0.00355	0.0273329	yes
Brain	ENSONIG00000001401	myo7aa	GL831203.1:3175839-3213168	3.48041	1.94656	-0.838333	-2.13354	0.0002	0.00308394	yes
Brain	ENSONIG00000001407	decr1	GL831385.1:132208-138363	26.2826	47.6189	0.857426	2.56308	5e-05	0.000949167	yes
Brain	ENSONIG00000001411	unkl	GL831149.1:4282778-4295338	13.879	8.868	-0.646218	-1.8261	0.0017	0.0162988	yes
Brain	ENSONIG00000001424	polr3k	GL831149.1:4403183-4405819	113.11	54.0554	-1.06521	-1.82644	0.00275	0.0226319	yes
Brain	ENSONIG00000001450	rbm45	GL831135.1:9452968-9460045	25.7244	40.0684	0.639331	2.15992	0.0001	0.00171881	yes
Brain	ENSONIG00000001456	zc3h15	GL831135.1:9461482-9474734	19.6469	37.473	0.931551	3.02702	5e-05	0.000949167	yes
Brain	ENSONIG00000001471	ranbp9	GL831491.1:206005-232772	20.9737	30.3388	0.532582	1.68065	0.0031	0.0248538	yes
Brain	ENSONIG00000001482	hopx	GL831156.1:4905906-4913497	103.689	76.895	-0.431307	-1.51662	0.00715	0.04418	yes
Brain	ENSONIG00000001487	fam134b	GL831491.1:244108-272094	13.0184	8.78093	-0.568104	-1.95277	0.0006	0.00743904	yes
Brain	ENSONIG00000001493	lhb	GL831135.1:9799939-9802946	1.18355	410.02	8.43643	9.88944	5e-05	0.000949167	yes
Brain	ENSONIG00000001499	si:dkey-19f4.2 (1 of many)	GL831491.1:395027-439649	13.602	4.88745	-1.47667	-3.16457	5e-05	0.000949167	yes
Brain	ENSONIG00000001526	dock6	GL831149.1:4581945-4612551	13.0503	9.45876	-0.464361	-1.60447	0.00505	0.0349733	yes
Brain	ENSONIG00000001532	PCGF3	GL831156.1:5025510-5087573	191.797	83.0555	-1.20743	-4.25784	5e-05	0.000949167	yes
Brain	ENSONIG00000001533	-	GL831341.1:905789-907648	1.25345	5.98855	2.2563	2.89548	0.0001	0.00171881	yes
Brain	ENSONIG00000001538	elavl3	GL831149.1:4627692-4632875	53.0438	74.8153	0.496148	1.64724	0.0047	0.0332091	yes
Brain	ENSONIG00000001539	CPLX1 (1 of many)	GL831156.1:5218697-5224993	1295.7	951.714	-0.44513	-1.62044	0.0048	0.0337065	yes
Brain	ENSONIG00000001545	rela	GL831419.1:641269-651271	23.2495	14.9833	-0.633845	-1.9234	0.0006	0.00743904	yes
Brain	ENSONIG00000001547	hapln2	GL831341.1:971729-976703	13.4999	25.4547	0.914987	2.58873	5e-05	0.000949167	yes
Brain	ENSONIG00000001550	rhbg	GL831341.1:988692-999039	0.46152	2.46223	2.4155	3.26805	0.0001	0.00171881	yes
Brain	ENSONIG00000001552	atrnl1a	GL831135.1:9999068-10201266	5.63317	8.20841	0.543156	1.53861	0.00825	0.0487215	yes
Brain	ENSONIG00000001564	si:ch1073-126c3.2	GL831135.1:10476969-10483000	0	3.89231	inf	#NAME?	5e-05	0.000949167	yes
Brain	ENSONIG00000001568	CDC37	GL831149.1:4745556-4749602	30.1584	48.5892	0.688073	2.08446	0.00035	0.00483017	yes
Brain	ENSONIG00000001576	-	GL831385.1:847152-876654	28.9206	16.4479	-0.814195	-2.96498	5e-05	0.000949167	yes
Brain	ENSONIG00000001577	cbr1 (1 of many)	GL831135.1:11254409-11259484	50.0424	85.309	0.769548	2.42812	5e-05	0.000949167	yes
Brain	ENSONIG00000001578	klhdc8b	GL831362.1:136933-303477	4.05653	2.15417	-0.913116	-1.79285	0.00285	0.0232866	yes
Brain	ENSONIG00000001583	exosc3	GL831156.1:5447395-5451091	23.4995	14.3932	-0.707245	-2.35129	5e-05	0.000949167	yes
Brain	ENSONIG00000001587	aldh5a1	GL831385.1:914340-916386	101.561	70.7901	-0.52072	-1.82747	0.0019	0.0176517	yes
Brain	ENSONIG00000001590	noa1	GL831156.1:5568235-5573431	27.1604	13.3007	-1.03001	-3.26399	5e-05	0.000949167	yes
Brain	ENSONIG00000001595	nipsnap3a	GL831156.1:5573610-5576533	26.6987	46.1767	0.790394	1.91509	0.0009	0.0101361	yes
Brain	ENSONIG00000001616	ankrd6b	GL831328.1:435336-477762	9.44635	5.87251	-0.685779	-2.16276	0.0002	0.00308394	yes
Brain	ENSONIG00000001631	slc44a1b	GL831156.1:5633323-5654133	20.0974	12.5239	-0.682325	-2.09988	0.0002	0.00308394	yes
Brain	ENSONIG00000001640	fkbp1ab	GL831362.1:864594-874895	52.4102	78.5903	0.584504	2.10936	0.0004	0.00534742	yes
Brain	ENSONIG00000001642	rdh8a	GL831149.1:5247121-5252387	10.1259	17.8943	0.821442	1.99982	0.001	0.0110368	yes
Brain	ENSONIG00000001648	stxbp6l	GL831328.1:755018-774965	19.9456	69.8572	1.80834	5.90261	5e-05	0.000949167	yes
Brain	ENSONIG00000001654	ftsj3	GL831140.1:33670-41126	28.857	20.2289	-0.512504	-1.74412	0.0023	0.0200181	yes
Brain	ENSONIG00000001659	MFN1 (1 of many)	GL831140.1:67398-80172	35.9858	49.2025	0.451304	1.63645	0.0049	0.0341979	yes
Brain	ENSONIG00000001663	RAD54L2 (1 of many)	GL831166.1:46925-76369	23.4883	37.5819	0.6781	2.4388	5e-05	0.000949167	yes
Brain	ENSONIG00000001688	gopc	GL831328.1:1201842-1220323	79.6774	55.8872	-0.511654	-1.78552	0.00205	0.0184241	yes
Brain	ENSONIG00000001698	gys2	GL831328.1:1337843-1351456	0	3.01511	inf	#NAME?	5e-05	0.000949167	yes
Brain	ENSONIG00000001701	celsr3	GL831166.1:387454-501904	10.8714	7.402	-0.554554	-1.94991	0.00085	0.00967505	yes
Brain	ENSONIG00000001708	CCDC50	GL831140.1:406493-423319	32.4606	23.3541	-0.475011	-1.59129	0.00545	0.0369497	yes
Brain	ENSONIG00000001715	zgc:85789	GL831223.1:174076-176851	4.32106	10.6665	1.30363	2.8877	5e-05	0.000949167	yes
Brain	ENSONIG00000001716	wdr6	GL831166.1:512008-517808	2.55134	1.15658	-1.1414	-2.06952	0.00105	0.0114336	yes
Brain	ENSONIG00000001719	ak7b	GL831432.1:23601-46963	2.15545	4.01786	0.898436	1.64209	0.00615	0.040043	yes
Brain	ENSONIG00000001730	nexn	GL831140.1:537144-546223	8.01513	21.9053	1.45048	4.20826	5e-05	0.000949167	yes
Brain	ENSONIG00000001733	mamdc1	GL831432.1:299282-491593	14.9955	10.0725	-0.574108	-1.82916	0.0013	0.0133798	yes
Brain	ENSONIG00000001738	zfpl1	GL831223.1:425081-430273	25.1254	17.8373	-0.494247	-1.60465	0.0048	0.0337065	yes
Brain	ENSONIG00000001744	frmd8	GL831223.1:451852-462612	12.0572	7.41397	-0.70158	-1.65687	0.0046	0.0327054	yes
Brain	ENSONIG00000001753	RNF220 (1 of many)	GL831140.1:633282-661278	2.51028	1.04157	-1.26908	-1.81113	0.0039	0.0292115	yes
Brain	ENSONIG00000001754	tm7sf2	GL831223.1:470850-479747	6.63265	11.2139	0.757627	1.60211	0.007	0.0436001	yes
Brain	ENSONIG00000001764	syt16	GL831232.1:1025587-1058884	23.0685	13.5905	-0.763321	-2.19481	0.00025	0.00369485	yes
Brain	ENSONIG00000001765	snapc1b	GL831232.1:1059215-1063791	3.99839	7.15704	0.839943	1.88797	0.0019	0.0176517	yes
Brain	ENSONIG00000001770	-	GL832206.1:7107-8117	52.3729	114.489	1.12832	2.44766	5e-05	0.000949167	yes
Brain	ENSONIG00000001771	hyal3	GL831166.1:667250-669157	0.747484	2.38008	1.6709	1.80662	0.0057	0.038175	yes
Brain	ENSONIG00000001776	dtd2	GL831232.1:1095921-1099354	3.72636	8.03294	1.10816	2.55961	5e-05	0.000949167	yes
Brain	ENSONIG00000001781	amt	GL831166.1:675137-681893	9.80642	15.5421	0.664383	1.55176	0.00605	0.0396183	yes
Brain	ENSONIG00000001782	ACY3 (1 of many)	GL831497.1:49410-52775	0.468988	1.66542	1.82826	2.00709	0.00405	0.0299413	yes
Brain	ENSONIG00000001793	dtx4	GL831497.1:88345-101010	23.5125	16.6126	-0.501148	-1.56487	0.0066	0.042028	yes
Brain	ENSONIG00000001794	msantd1	GL831497.1:105726-108628	0.775135	4.1639	2.42541	2.01451	0.0006	0.00743904	yes
Brain	ENSONIG00000001811	insrb	GL831140.1:955263-1026089	12.8125	8.27172	-0.631293	-2.00304	0.0007	0.00839263	yes
Brain	ENSONIG00000001822	trmt44	GL831497.1:411637-429720	3.74072	5.6982	0.607192	1.58661	0.00685	0.0431535	yes
Brain	ENSONIG00000001837	-	GL831223.1:1060231-1074497	494.759	248.542	-0.993234	-2.33491	0.0001	0.00171881	yes
Brain	ENSONIG00000001840	-	GL831378.1:943230-962717	1.25102	3.16758	1.34027	2.46772	0.0001	0.00171881	yes
Brain	ENSONIG00000001847	cope	GL831140.1:1263834-1271834	119.724	164.981	0.462586	1.64903	0.00445	0.0320389	yes
Brain	ENSONIG00000001853	stxbp2	GL831149.1:5577381-5586384	3.89566	6.24941	0.681852	1.5871	0.00725	0.0445562	yes
Brain	ENSONIG00000001865	kcnip1b	GL831223.1:1250745-1259816	12.5472	23.6548	0.914767	1.76579	0.0037	0.0281203	yes
Brain	ENSONIG00000001867	brd4 (1 of many)	GL831149.1:5592766-5627306	18.7682	13.2176	-0.505831	-1.74054	0.0022	0.019315	yes
Brain	ENSONIG00000001871	zfr2	GL831140.1:1361426-1382681	26.8823	15.7139	-0.774614	-2.64973	5e-05	0.000949167	yes
Brain	ENSONIG00000001872	pcdh1a	GL831223.1:1472736-1565592	6.56485	10.29	0.648414	2.21774	0.0001	0.00171881	yes
Brain	ENSONIG00000001886	fzr1a	GL831140.1:1418332-1427532	27.611	15.883	-0.797762	-2.31502	5e-05	0.000949167	yes
Brain	ENSONIG00000001906	xpr1a	GL831140.1:1455052-1543170	22.9737	38.9769	0.762636	2.76403	5e-05	0.000949167	yes
Brain	ENSONIG00000001920	adgrl1a	GL831149.1:5835820-5926234	33.0371	19.3187	-0.774091	-2.80405	5e-05	0.000949167	yes
Brain	ENSONIG00000001921	qsox1	GL831140.1:1602736-1627461	3.23009	8.93949	1.46862	3.53854	5e-05	0.000949167	yes
Brain	ENSONIG00000001943	gnas (1 of many)	GL831166.1:1255776-1280402	8.98419	5.35226	-0.747241	-2.10719	0.0006	0.00743904	yes
Brain	ENSONIG00000001946	kcnt2	GL831149.1:6030985-6071875	22.4977	15.2209	-0.563728	-1.90864	0.00085	0.00967505	yes
Brain	ENSONIG00000001949	PRELID3B	GL831166.1:1331299-1334038	32.7637	60.8219	0.892491	2.55405	5e-05	0.000949167	yes
Brain	ENSONIG00000001950	sez6a	GL831223.1:1952059-2042542	23.4883	38.609	0.716996	2.52908	5e-05	0.000949167	yes
Brain	ENSONIG00000001953	-	GL831140.1:1792876-1816832	1.36468	2.62855	0.945704	1.96196	0.0011	0.0118721	yes
Brain	ENSONIG00000001959	dnajb1a	GL831149.1:6092745-6095180	5.93229	10.0015	0.753554	1.62136	0.0068	0.0429335	yes
Brain	ENSONIG00000001981	zgc:153426	GL831149.1:6153925-6156927	131.881	349.6	1.40647	4.90643	5e-05	0.000949167	yes
Brain	ENSONIG00000001989	cmtm7	GL831233.1:13562-19363	32.6243	9.34805	-1.80321	-3.52234	5e-05	0.000949167	yes
Brain	ENSONIG00000001992	si:dkey-11p23.7	GL831233.1:72425-76659	17.9221	29.3867	0.713421	2.35395	0.0001	0.00171881	yes
Brain	ENSONIG00000001993	slc4a7 (1 of many)	GL831233.1:113408-136970	15.8956	8.73545	-0.863676	-2.5756	5e-05	0.000949167	yes
Brain	ENSONIG00000001994	tgm2a	GL831166.1:1496863-1504167	20.962	50.39	1.26536	4.2283	5e-05	0.000949167	yes
Brain	ENSONIG00000002005	RAPGEF5 (1 of many)	GL831161.1:140594-185714	29.288	20.8109	-0.49297	-1.7106	0.0025	0.0212289	yes
Brain	ENSONIG00000002012	MUTYH	GL831140.1:2057351-2061101	2.87046	6.26635	1.12634	1.95766	0.0013	0.0133798	yes
Brain	ENSONIG00000002020	-	GL831257.1:899-14553	1.03097	4.19417	2.02438	2.64674	0.00015	0.00241314	yes
Brain	ENSONIG00000002025	-	GL831233.1:239170-240909	31.5896	87.5127	1.47004	3.55183	5e-05	0.000949167	yes
Brain	ENSONIG00000002030	cacna1aa	GL831257.1:77906-151254	27.1265	20.0782	-0.434073	-1.59355	0.0054	0.0367273	yes
Brain	ENSONIG00000002033	ssbp3b	GL831140.1:2158951-2176436	117.017	87.0862	-0.426197	-1.5178	0.00775	0.0466886	yes
Brain	ENSONIG00000002056	cpne4b	GL831161.1:317367-344520	36.2425	26.1932	-0.46849	-1.66797	0.0038	0.0286509	yes
Brain	ENSONIG00000002060	gtf2f1	GL831257.1:165243-171120	43.7032	30.3404	-0.526501	-1.84986	0.0014	0.0141449	yes
Brain	ENSONIG00000002072	rce1a	GL831627.1:91456-107748	7.25776	3.66527	-0.985607	-1.7795	0.0034	0.026561	yes
Brain	ENSONIG00000002088	gtpbp1	GL831257.1:351288-359397	18.5545	36.79	0.987548	3.23681	5e-05	0.000949167	yes
Brain	ENSONIG00000002092	zfyve9b	GL831140.1:2326699-2362321	60.0486	24.8186	-1.27471	-2.42612	0.0001	0.00171881	yes
Brain	ENSONIG00000002101	dmbx1a	GL831140.1:2417664-2423747	18.6257	11.5622	-0.687881	-2.13222	0.0003	0.0042606	yes
Brain	ENSONIG00000002109	luc7l3	GL831257.1:634438-639483	128.992	228.073	0.822218	3.00516	5e-05	0.000949167	yes
Brain	ENSONIG00000002115	wfikkn2a	GL831257.1:653941-657753	3.96609	6.8821	0.795133	1.89631	0.001	0.0110368	yes
Brain	ENSONIG00000002118	ghrhrl	GL831140.1:2612084-2630986	1.79753	4.05421	1.17341	2.23654	0.00025	0.00369485	yes
Brain	ENSONIG00000002131	olfml2ba	GL831140.1:2741832-2748868	10.3706	5.45679	-0.92637	-2.30408	5e-05	0.000949167	yes
Brain	ENSONIG00000002137	atf6	GL831140.1:2752400-2779820	17.5589	25.4413	0.534973	1.68929	0.00285	0.0232866	yes
Brain	ENSONIG00000002140	ela2l	GL831166.1:2296916-2300890	0.122216	12.9268	6.72479	4.98378	0.0065	0.0414994	yes
Brain	ENSONIG00000002147	TNPO2 (1 of many)	GL831257.1:1008037-1020008	16.5588	10.0831	-0.715664	-2.18447	0.0002	0.00308394	yes
Brain	ENSONIG00000002152	zgc:64022	GL831233.1:1238318-1239858	20.7871	8.74608	-1.24898	-2.17842	0.00055	0.00693487	yes
Brain	ENSONIG00000002155	zgc:162150	GL831233.1:1242300-1257340	2.67807	0.383584	-2.80358	-2.5348	0.0023	0.0200181	yes
Brain	ENSONIG00000002160	KAZN (1 of many)	GL831166.1:2314114-2363143	15.9327	23.95	0.58803	1.86861	0.00115	0.0122722	yes
Brain	ENSONIG00000002170	thbs3a	GL831233.1:1371744-1393873	2.6413	6.14214	1.21749	2.97706	5e-05	0.000949167	yes
Brain	ENSONIG00000002175	si:dkey-51e6.1	GL831140.1:2895931-2900657	2.96258	6.00681	1.01975	2.61603	5e-05	0.000949167	yes
Brain	ENSONIG00000002177	si:dkey-97o5.1	GL831140.1:2907933-2929466	6.66743	3.4403	-0.954595	-1.59837	0.00735	0.0449605	yes
Brain	ENSONIG00000002208	-	GL831257.1:1307382-1309058	7.78489	2.44596	-1.67028	-2.08955	0.0015	0.0148911	yes
Brain	ENSONIG00000002231	hn1b	GL831257.1:1508032-1517234	17.1303	27.2684	0.670675	1.69117	0.0037	0.0281203	yes
Brain	ENSONIG00000002236	wasf2	GL831161.1:1029463-1038300	11.9111	6.70607	-0.828772	-2.18187	0.00015	0.00241314	yes
Brain	ENSONIG00000002248	yrk	GL831161.1:1068978-1087357	35.0084	21.9363	-0.674379	-2.00323	0.0006	0.00743904	yes
Brain	ENSONIG00000002256	PITPNC1 (1 of many)	GL831257.1:1555075-1573551	29.4038	49.4761	0.750731	2.60097	5e-05	0.000949167	yes
Brain	ENSONIG00000002262	-	GL831140.1:3402245-3480017	12.6524	16.9782	0.424272	1.52456	0.0078	0.0468247	yes
Brain	ENSONIG00000002267	zgc:161969	GL831257.1:1704110-1707264	3.62404	6.17676	0.769253	1.80087	0.00275	0.0226319	yes
Brain	ENSONIG00000002268	aimp2	GL831257.1:1709420-1713101	118.785	87.2367	-0.445351	-1.57899	0.00585	0.0386643	yes
Brain	ENSONIG00000002279	MEX3A	GL831233.1:2466212-2470945	27.2037	17.9628	-0.598787	-1.73409	0.00245	0.0209501	yes
Brain	ENSONIG00000002291	-	GL831233.1:2607787-2617059	114.376	80.3087	-0.510151	-1.79821	0.0019	0.0176517	yes
Brain	ENSONIG00000002304	srebf1	GL831257.1:2200490-2215473	58.1603	33.703	-0.787156	-2.87086	5e-05	0.000949167	yes
Brain	ENSONIG00000002311	fam32a	GL831140.1:3801295-3807190	66.6838	137.438	1.04338	1.81719	0.0041	0.0302324	yes
Brain	ENSONIG00000002318	safb	GL831140.1:3818227-3824932	77.74	382.024	2.29693	7.72174	5e-05	0.000949167	yes
Brain	ENSONIG00000002321	lpl	GL831140.1:3838130-3846855	3.14663	8.62436	1.45461	3.86809	5e-05	0.000949167	yes
Brain	ENSONIG00000002349	slc1a6	GL831140.1:3962280-3973857	8.46918	14.0051	0.725662	2.2351	0.00015	0.00241314	yes
Brain	ENSONIG00000002357	mcm7	GL831169.1:314382-323005	7.39022	11.5703	0.646742	1.91138	0.0011	0.0118721	yes
Brain	ENSONIG00000002358	AGBL4	GL831140.1:4046855-4378449	8.18967	16.439	1.00525	2.32562	0.0001	0.00171881	yes
Brain	ENSONIG00000002360	elavl4	GL831140.1:4415342-4457231	40.0493	58.2343	0.540092	1.96731	0.0004	0.00534742	yes
Brain	ENSONIG00000002365	dmrta2	GL831140.1:4533525-4536951	7.0457	4.26575	-0.723943	-1.81082	0.00165	0.0159177	yes
Brain	ENSONIG00000002366	faf1	GL831140.1:4549411-4608337	25.4338	17.6736	-0.525149	-1.64709	0.0045	0.0322629	yes
Brain	ENSONIG00000002383	-	GL831169.1:727720-729001	0	11.9715	inf	#NAME?	5e-05	0.000949167	yes
Brain	ENSONIG00000002385	KCNQ4	GL831161.1:1614225-1632180	3.98341	1.84259	-1.11227	-1.84036	0.0022	0.019315	yes
Brain	ENSONIG00000002388	pik3cd	GL831166.1:3864159-3882893	9.59163	6.27959	-0.611107	-1.76523	0.0021	0.0186965	yes
Brain	ENSONIG00000002394	tinagl1	GL831161.1:1652805-1676431	1.42456	2.82317	0.986801	2.32816	0.0001	0.00171881	yes
Brain	ENSONIG00000002403	ubqln4	GL831161.1:1681671-1691039	26.3883	37.5966	0.510702	1.85672	0.00135	0.0137618	yes
Brain	ENSONIG00000002411	hcn2b	GL831140.1:4846394-4886481	2.78288	4.81053	0.789618	1.7789	0.0026	0.0218607	yes
Brain	ENSONIG00000002413	rerea	GL831166.1:4203391-4273318	88.9225	55.2298	-0.687101	-2.46754	5e-05	0.000949167	yes
Brain	ENSONIG00000002416	smyd5	GL831169.1:966945-975314	19.1296	10.755	-0.830803	-2.02985	0.0006	0.00743904	yes
Brain	ENSONIG00000002436	si:ch211-221f10.2	GL831169.1:1639590-1667177	7.00785	2.60891	-1.42553	-3.71314	5e-05	0.000949167	yes
Brain	ENSONIG00000002444	triqk	GL831161.1:1917748-1943893	2.80855	4.65168	0.727926	1.5731	0.0078	0.0468247	yes
Brain	ENSONIG00000002446	fam92a1	GL831161.1:2009534-2017266	31.9273	21.9319	-0.541761	-1.56072	0.00645	0.0412882	yes
Brain	ENSONIG00000002459	gnpnat1	GL831133.1:543369-546314	15.5562	8.93555	-0.79986	-1.73975	0.0029	0.0236161	yes
Brain	ENSONIG00000002483	adnp2b	GL831161.1:2209815-2222997	12.5011	7.3636	-0.763574	-1.96823	0.0011	0.0118721	yes
Brain	ENSONIG00000002487	ankib1a	GL831161.1:2236141-2251364	17.3943	7.80041	-1.15699	-3.47914	5e-05	0.000949167	yes
Brain	ENSONIG00000002489	gla	GL831169.1:1727389-1732621	3.70439	9.11874	1.2996	2.33009	0.0004	0.00534742	yes
Brain	ENSONIG00000002500	mapk15	GL831161.1:2312701-2320868	2.84725	5.63306	0.984352	1.82297	0.00205	0.0184241	yes
Brain	ENSONIG00000002526	nkrf	GL831169.1:2710153-2713800	22.2186	30.3941	0.452023	1.51623	0.00845	0.049577	yes
Brain	ENSONIG00000002546	nkap	GL831169.1:2765009-2768925	68.4232	44.6113	-0.617077	-1.89037	0.00095	0.01056	yes
Brain	ENSONIG00000002547	cry5	GL831133.1:993070-995830	5.72184	14.0263	1.29359	2.9367	5e-05	0.000949167	yes
Brain	ENSONIG00000002554	frmd5	GL831133.1:998150-1072016	13.3264	6.87769	-0.954296	-2.32067	5e-05	0.000949167	yes
Brain	ENSONIG00000002555	uqcrb	GL831161.1:2419043-2425367	167.379	281.125	0.748092	1.58389	0.00825	0.0487215	yes
Brain	ENSONIG00000002567	necab1	GL831161.1:2519271-2560054	41.761	66.2167	0.665037	2.10608	0.0003	0.0042606	yes
[truncated: 2,593 more rows]
